# Supplementary material for: Quantitative tandem mass-spectrometry of skin tissue reveals putative psoriatic arthritis biomarkers
Source: Clin Proteomics. 2015 Jan 13;12(1):1. doi: 10.1186/1559-0275-12-1 (PMC4304122; doi:10.1186/1559-0275-12-1)
Supplement: Supplementary file 1 — Additional file 1: Table S1: RAW data listing 1922 proteins identified by LC-MS/MS, in lesional and non-lesional PsA and PsC skin. (XLSX 450 KB) [file 12014_2014_86_MOESM1_ESM.xlsx]

## Sheet: Sheet1
Protein IDs	Majority protein IDs	Fasta headers	Mol. weight [kDa]	PsA L1	PsA L2	PsA N1	PsA N2	PsC L1	PsC L2	PsC N1	PsC N2
IPI00028030;CON__ENSEMBL:ENSBTAP00000006074;IPI00643348;IPI00910249	IPI00028030;CON__ENSEMBL:ENSBTAP00000006074;IPI00643348;IPI00910249	>IPI:IPI00028030.4|SWISS-PROT:P49747|TREMBL:A8K3I0;B4DN90;Q53FR6|ENSEMBL:ENSP00000222271|REFSEQ:NP_000086|H-INV:HIT000192873|VEGA:OTTHUMP00000076296 Tax_Id=9606 Gene_Symbol=COMP Cartilage oligomeric matrix protein;>ENSEMBL:ENSBTAP00000006074 (Bos taurus) 8	82.86	29127.9	28656.3	0	0	0	16150.2	0	0
IPI00292946;CON__Q9TT36	IPI00292946;CON__Q9TT36	>IPI:IPI00292946.1|SWISS-PROT:P05543|TREMBL:D3DUX1|ENSEMBL:ENSP00000329374;ENSP00000361644|REFSEQ:NP_000345|H-INV:HIT000038932|VEGA:OTTHUMP00000023778;OTTHUMP00000023779 Tax_Id=9606 Gene_Symbol=SERPINA7 Thyroxine-binding globulin;>Q9TT36 SWISS-PROT:Q9TT36	46.324	50299.9	5458.85	258120	68778.7	0	3039	130850	205555
IPI00218573;IPI00000045;IPI00175024;IPI00939831;IPI00174541	IPI00218573;IPI00000045;IPI00175024;IPI00939831;IPI00174541	>IPI:IPI00218573.1|SWISS-PROT:P18510-3|TREMBL:Q53SC2;Q9UP87|ENSEMBL:ENSP00000259206|REFSEQ:NP_776213|VEGA:OTTHUMP00000162022 Tax_Id=9606 Gene_Symbol=IL1RN Isoform 3 of Interleukin-1 receptor antagonist protein;>IPI:IPI00000045.1|SWISS-PROT:P18510-1|ENSEMBL	19.897	947874	669808	0	617218	133170	1.83003e+06	0	146781
IPI00000105;IPI00910019	IPI00000105;IPI00910019	>IPI:IPI00000105.4|SWISS-PROT:Q14764|TREMBL:B4DDR2;B4DXN0|ENSEMBL:ENSP00000349977;ENSP00000378760|REFSEQ:NP_005106;NP_059447|VEGA:OTTHUMP00000045913;OTTHUMP00000081249;OTTHUMP00000081250 Tax_Id=9606 Gene_Symbol=MVP Major vault protein;>IPI:IPI00910019.2|TR	99.326	289182	124970	193140	338041	288669	326232	163540	40010.7
IPI00657752;IPI00000190	IPI00657752;IPI00000190	>IPI:IPI00657752.1|TREMBL:A6NMH8|ENSEMBL:ENSP00000370424|VEGA:OTTHUMP00000011529 Tax_Id=9606 Gene_Symbol=CD81 Putative uncharacterized protein CD81;>IPI:IPI00000190.1|SWISS-PROT:P60033|ENSEMBL:ENSP00000263645|REFSEQ:NP_004347|H-INV:HIT000195528|VEGA:OTTHUM	29.806	274303	29279.6	115670	93501	91223.6	99435.7	248260	147936
IPI00000230;IPI00915324	IPI00000230;IPI00915324	>IPI:IPI00000230.6|TREMBL:Q9Y427|ENSEMBL:ENSP00000267996|REFSEQ:NP_001018007|VEGA:OTTHUMP00000175858 Tax_Id=9606 Gene_Symbol=TPM1 tropomyosin 1 alpha chain isoform 2;>IPI:IPI00915324.1|SWISS-PROT:P09493-6 Tax_Id=9606 Gene_Symbol=TPM1 Isoform 6 of Tropomyos	32.677	90218.5	39729.6	618280	107340	288609	92906	1119600	59889
IPI00000270	IPI00000270	>IPI:IPI00000270.1|SWISS-PROT:Q9H1E1|TREMBL:A8K9I2;D3DS13|ENSEMBL:ENSP00000298690|REFSEQ:NP_115961|H-INV:HIT000084933|VEGA:OTTHUMP00000028311;OTTHUMP00000195134 Tax_Id=9606 Gene_Symbol=RNASE7 Ribonuclease 7	17.471	363178	185365	0	0	30853.8	615748	0	0
IPI00000279;IPI00927837	IPI00000279;IPI00927837	>IPI:IPI00000279.3|SWISS-PROT:Q8WU90|TREMBL:B7Z592;D3DPG7|ENSEMBL:ENSP00000338788|REFSEQ:NP_060941|H-INV:HIT000002329|VEGA:OTTHUMP00000205376 Tax_Id=9606 Gene_Symbol=ZC3H15 Similar to Zinc finger CCCH domain-containing protein 15;>IPI:IPI00927837.1|TREMBL:	49.143	302030	248863	0	0	69727.4	34169.6	0	70624.2
IPI00000335	IPI00000335	>IPI:IPI00000335.1|SWISS-PROT:Q9BX68|TREMBL:Q53HJ8;Q8WYJ5|ENSEMBL:ENSP00000259667|REFSEQ:NP_115982|H-INV:HIT000053231|VEGA:OTTHUMP00000021363 Tax_Id=9606 Gene_Symbol=HINT2 Histidine triad nucleotide-binding protein 2, mitochondrial	17.162	424024	122393	0	923005	94336.2	585701	1288400	1.13059e+06
IPI00000494;IPI00640037	IPI00000494	>IPI:IPI00000494.6|SWISS-PROT:P46777|TREMBL:A2RUM7;B3KTM6;Q59GX9;Q8WYP1;Q9BUV4|ENSEMBL:ENSP00000359345|REFSEQ:NP_000960|H-INV:HIT000291718|VEGA:OTTHUMP00000012584 Tax_Id=9606 Gene_Symbol=RPL5 60S ribosomal protein L5	34.362	7.74116e+06	2.07893e+06	1236600	1.34133e+06	315508	5.21687e+06	0	869866
IPI00000581;IPI00939174;IPI00409750	IPI00000581;IPI00939174	>IPI:IPI00000581.6|TREMBL:B4DPD5;Q659F9|ENSEMBL:ENSP00000416973 Tax_Id=9606 Gene_Symbol=OTUB1 cDNA FLJ56307, highly similar to Ubiquitin thioesterase protein OTUB1;>IPI:IPI00939174.1|SWISS-PROT:Q96FW1-1|ENSEMBL:ENSP00000301453|REFSEQ:NP_060140|H-INV:HIT000	35.18	1.97312e+06	1.1602e+06	5809500	9.71658e+06	955194	367991	7759000	1.78743e+06
IPI00000690;IPI00157908;IPI00910786;IPI00300018	IPI00000690;IPI00157908;IPI00910786	>IPI:IPI00000690.1|SWISS-PROT:O95831-1|ENSEMBL:ENSP00000287295|REFSEQ:NP_004199|VEGA:OTTHUMP00000024007 Tax_Id=9606 Gene_Symbol=AIFM1 Isoform 1 of Apoptosis-inducing factor 1, mitochondrial;>IPI:IPI00157908.4|SWISS-PROT:O95831-3|TREMBL:D3DTE9;Q5RZ99;Q5RZA0	66.9	236196	143487	0	153156	351866	153540	619785	660681
IPI00000760;IPI00647695;IPI00797462;IPI00645821;IPI00646524	IPI00000760;IPI00647695;IPI00797462;IPI00645821;IPI00646524	>IPI:IPI00000760.1|SWISS-PROT:O95865|ENSEMBL:ENSP00000364943;ENSP00000364945;ENSP00000364949;ENSP00000372901;ENSP00000382935;ENSP00000382936;ENSP00000389552;ENSP00000391632;ENSP00000391833;ENSP00000395372;ENSP00000399023;ENSP00000399357;ENSP00000402594;ENS	29.644	731111	178466	1448000	3.76932e+06	372470	402585	830640	2.85363e+06
IPI00000783;IPI00640155;IPI00215824;IPI00552984;IPI00893032	IPI00000783;IPI00640155;IPI00215824;IPI00552984;IPI00893032	>IPI:IPI00000783.1|SWISS-PROT:P28062-1|ENSEMBL:ENSP00000406878|VEGA:OTTHUMP00000193490 Tax_Id=9606 Gene_Symbol=PSMB8 Isoform 1 of Proteasome subunit beta type-8;>IPI:IPI00640155.1|TREMBL:Q5QNR8|ENSEMBL:ENSP00000364016;ENSP00000372723;ENSP00000394155;ENSP00	30.354	26877.9	2.95356e+06	0	373651	1.13685e+06	104805	1195400	524985
IPI00000787;IPI00894395;IPI00170899;IPI00893456;IPI00796431;IPI00893267	IPI00000787;IPI00894395;IPI00170899;IPI00893456;IPI00796431;IPI00893267	>IPI:IPI00000787.1|SWISS-PROT:P28065-1|TREMBL:Q5JNW4|ENSEMBL:ENSP00000363993;ENSP00000372595;ENSP00000372721;ENSP00000396813;ENSP00000407233|REFSEQ:NP_002791|VEGA:OTTHUMP00000014895;OTTHUMP00000029423;OTTHUMP00000029856;OTTHUMP00000193523;OTTHUMP0000019392	23.264	39683	1402.39	0	61037	15676.7	62940.6	0	0
IPI00000792;IPI00647366;IPI00641565;IPI00642016;IPI00645425;IPI00874075	IPI00000792;IPI00647366;IPI00641565;IPI00642016	>IPI:IPI00000792.1|SWISS-PROT:Q08257|TREMBL:D3DQ76|ENSEMBL:ENSP00000339399;ENSP00000399805|REFSEQ:NP_001123514;NP_001880|H-INV:HIT000274634|VEGA:OTTHUMP00000011194 Tax_Id=9606 Gene_Symbol=CRYZ Quinone oxidoreductase;>IPI:IPI00647366.1|TREMBL:A6NN60|ENSEMBL	35.206	1.10828e+06	412871	0	1.98184e+06	716885	806576	1206842	623145
IPI00000811;IPI00789119;IPI00796198	IPI00000811;IPI00789119;IPI00796198	>IPI:IPI00000811.2|SWISS-PROT:P28072|TREMBL:Q6IAT9|ENSEMBL:ENSP00000270586|REFSEQ:NP_002789|H-INV:HIT000284778|VEGA:OTTHUMP00000115982;OTTHUMP00000182726 Tax_Id=9606 Gene_Symbol=PSMB6 Proteasome subunit beta type-6;>IPI:IPI00789119.1|VEGA:OTTHUMP0000018272	25.357	68249.8	102151	672620	2106.93	87685.4	79354.7	793060	160462
IPI00000816;IPI00793344;IPI00792761;IPI00795516;IPI00940628;IPI00086909;IPI00903243	IPI00000816;IPI00793344	>IPI:IPI00000816.1|SWISS-PROT:P62258|TREMBL:B7ZA86;D3DTH5;Q4VJB6|ENSEMBL:ENSP00000264335|REFSEQ:NP_006752|H-INV:HIT000048658|VEGA:OTTHUMP00000166035;OTTHUMP00000182972 Tax_Id=9606 Gene_Symbol=YWHAE 14-3-3 protein epsilon;>IPI:IPI00793344.1|VEGA:OTTHUMP0000	29.174	2.91267e+06	1.2573e+07	6310000	3.32612e+07	1.18466e+07	3.7133e+06	3664600	1.27468e+07
IPI00913848;IPI00000856;IPI00383500;IPI00304754;IPI00643475;IPI00383562	IPI00913848;IPI00000856;IPI00383500	>IPI:IPI00913848.1|TREMBL:A8K6S3;B5TJY2|ENSEMBL:ENSP00000342858|REFSEQ:NP_001128471 Tax_Id=9606 Gene_Symbol=FERMT2 fermitin family homolog 2 isoform 2;>IPI:IPI00000856.7|SWISS-PROT:Q96AC1-1|ENSEMBL:ENSP00000340391;ENSP00000378993|REFSEQ:NP_006823|H-INV:HIT	78.675	398651	53623.9	454730	100779	81456.1	133437	523140	86991.5
IPI00386803;IPI00952738;IPI00000861;IPI00909481;IPI00883946;IPI00909939;IPI00909678;IPI00418240;IPI00015157	IPI00386803;IPI00952738;IPI00000861;IPI00909481;IPI00883946;IPI00909939	>IPI:IPI00386803.4|SWISS-PROT:Q14847-2 Tax_Id=9606 Gene_Symbol=LASP1 Isoform 2 of LIM and SH3 domain protein 1;>IPI:IPI00952738.1|TREMBL:C9JVR8|ENSEMBL:ENSP00000393348 Tax_Id=9606 Gene_Symbol=LASP1 Putative uncharacterized protein LASP1;>IPI:IPI00000861.1|	36.014	122659	58317.3	335119	1.50566e+06	357934	323199	0	611633
IPI00000873;IPI00893918;IPI00646425;IPI00908612;IPI00939335;IPI00793323;IPI00893211;IPI00941098;IPI00893487;IPI00893333	IPI00000873;IPI00893918;IPI00646425	>IPI:IPI00000873.3|SWISS-PROT:P26640|ENSEMBL:ENSP00000211402;ENSP00000364815;ENSP00000403359|REFSEQ:NP_006286|VEGA:OTTHUMP00000029422;OTTHUMP00000029855;OTTHUMP00000193354 Tax_Id=9606 Gene_Symbol=VARS Valyl-tRNA synthetase;>IPI:IPI00893918.1|TREMBL:B0V043|	140.47	1.64508e+06	2.02275e+06	1.18466e+06	642607	191704	122233	2525200	485529
IPI00000874;IPI00640741;IPI00641244	IPI00000874;IPI00640741	>IPI:IPI00000874.1|SWISS-PROT:Q06830|TREMBL:B2R4P2;D3DPZ8|ENSEMBL:ENSP00000262746;ENSP00000361152;ENSP00000415124|REFSEQ:NP_002565;NP_859047;NP_859048|H-INV:HIT000039247|VEGA:OTTHUMP00000009234 Tax_Id=9606 Gene_Symbol=PRDX1 Peroxiredoxin-1;>IPI:IPI00640741	22.11	1.04465e+07	4.68092e+07	1.07757e+08	6.93913e+07	6.01959e+07	9.93942e+06	16352000	6.7506e+06
IPI00000875;IPI00937615;IPI00738381;IPI00909534;IPI00908389;IPI00910941	IPI00000875;IPI00937615;IPI00738381;IPI00909534	>IPI:IPI00000875.7|TREMBL:B4DTG2|ENSEMBL:ENSP00000367258 Tax_Id=9606 Gene_Symbol=TUT1;EEF1G cDNA FLJ56389, highly similar to Elongation factor 1-gamma;>IPI:IPI00937615.2|SWISS-PROT:P26641|TREMBL:Q2F838;Q2F840;Q53YD7|ENSEMBL:ENSP00000331901|REFSEQ:NP_001395	56.149	4.04771e+06	1.1014e+07	2.99427e+06	90336.7	6.95164e+06	8.28863e+06	1693300	661283
IPI00000877;IPI00922838;IPI00922127;IPI00922745	IPI00000877;IPI00922838	>IPI:IPI00000877.1|SWISS-PROT:Q9Y4L1|TREMBL:A8C1Z0;B3KXH0;B7Z602;B7Z766;Q05D91;Q68D25;Q6IN67;Q9BST8|ENSEMBL:ENSP00000278752;ENSP00000384144|REFSEQ:NP_001124463;NP_006380|H-INV:HIT000220888 Tax_Id=9606 Gene_Symbol=HYOU1 Hypoxia up-regulated protein 1;>IPI:I	111.33	972266	1.03784e+06	184873	158883	533606	344753	196236	151418
IPI00001159	IPI00001159	>IPI:IPI00001159.10|SWISS-PROT:Q92616|TREMBL:B4DM32|ENSEMBL:ENSP00000300648|REFSEQ:NP_006827|H-INV:HIT000042355|VEGA:OTTHUMP00000169516 Tax_Id=9606 Gene_Symbol=GCN1L1 Translational activator GCN1	292.74	12683.7	152757	14361.8	14597	1839.32	17221.5	0	0
IPI00001453	IPI00001453	>IPI:IPI00001453.2|SWISS-PROT:Q16352|TREMBL:B4DE66;Q59EM6|ENSEMBL:ENSP00000358865|REFSEQ:NP_116116|H-INV:HIT000032782|VEGA:OTTHUMP00000020403 Tax_Id=9606 Gene_Symbol=INA Alpha-internexin	55.39	0	0	7.14288e+06	4.74564e+06	0	0	0	61804.1
IPI00001466;IPI00940934;IPI00854834;IPI00893067;IPI00913926;IPI00893935	IPI00001466;IPI00940934;IPI00854834;IPI00893067;IPI00913926;IPI00893935	>IPI:IPI00001466.2|SWISS-PROT:Q9HC35|ENSEMBL:ENSP00000320663|REFSEQ:NP_061936|H-INV:HIT000072715|VEGA:OTTHUMP00000158762 Tax_Id=9606 Gene_Symbol=EML4 Echinoderm microtubule-associated protein-like 4;>IPI:IPI00940934.1|ENSEMBL:ENSP00000414962 Tax_Id=9606 Ge	108.9	473261	49016.4	85156.4	224272	108776	85267.4	134020	81020.3
IPI00001469	IPI00001469	>IPI:IPI00001469.1|SWISS-PROT:O95969|ENSEMBL:ENSP00000244926|REFSEQ:NP_006542|H-INV:HIT000244866 Tax_Id=9606 Gene_Symbol=SCGB1D2 Secretoglobin family 1D member 2	9.925	45287.1	5.42228	15477.7	419483	47921.7	51233.6	1408400	511745
IPI00001539;IPI00873829	IPI00001539;IPI00873829	>IPI:IPI00001539.8|SWISS-PROT:P42765|TREMBL:B2RB23;B3KNP8|ENSEMBL:ENSP00000285093|REFSEQ:NP_006102|H-INV:HIT000100577|VEGA:OTTHUMP00000073215;OTTHUMP00000163502 Tax_Id=9606 Gene_Symbol=ACAA2 3-ketoacyl-CoA thiolase, mitochondrial;>IPI:IPI00873829.1|TREMBL:	41.924	648390	386791	141417	59593	91691.3	573243	1074400	1.40554e+06
IPI00470529;IPI00940949;IPI00001592;IPI00909386;IPI00955921;IPI00910425	IPI00470529;IPI00940949;IPI00001592;IPI00909386;IPI00955921;IPI00910425	>IPI:IPI00470529.4|TREMBL:B4E3D4|ENSEMBL:ENSP00000409199 Tax_Id=9606 Gene_Symbol=GPNMB cDNA FLJ56293, highly similar to Transmembrane glycoprotein NMB;>IPI:IPI00940949.1|SWISS-PROT:Q14956-1|TREMBL:A8K7R3;B2R5R1|ENSEMBL:ENSP00000371420|REFSEQ:NP_001005340|V	68.072	161887	191284	329467	1.86402e+06	328640	497121	1315160	786504
IPI00399307;IPI00001593	IPI00399307;IPI00001593	>IPI:IPI00399307.2|TREMBL:A8MU24;B3KRK5|ENSEMBL:ENSP00000377055|REFSEQ:NP_955450 Tax_Id=9606 Gene_Symbol=PRCP prolylcarboxypeptidase isoform 2 preproprotein;>IPI:IPI00001593.1|SWISS-PROT:P42785|TREMBL:B3KR26;B7Z7Q6|ENSEMBL:ENSP00000317362|REFSEQ:NP_005031|	58.099	0	0	65263.5	97551.1	40906.7	63710.8	198396	48584.4
IPI00001639;IPI00922792	IPI00001639	>IPI:IPI00001639.2|SWISS-PROT:Q14974|TREMBL:B2RBR9;B7Z752;B7ZAV6;D3DTT3|ENSEMBL:ENSP00000290158|REFSEQ:NP_002256|H-INV:HIT000193420|VEGA:OTTHUMP00000035030;OTTHUMP00000181581 Tax_Id=9606 Gene_Symbol=KPNB1 Importin subunit beta-1	97.169	549702	1.22474e+06	170673	187216	1.31784e+06	220356	907775	899618
IPI00001661;IPI00787306;IPI00747309;IPI00925791;IPI00926548;IPI00925317;IPI00927389;IPI00925570	IPI00001661;IPI00787306;IPI00747309;IPI00925791;IPI00926548;IPI00925317;IPI00927389;IPI00925570	>IPI:IPI00001661.3|TREMBL:Q16269;Q6NT97|ENSEMBL:ENSP00000362937;ENSP00000381934|REFSEQ:NP_001041659|VEGA:OTTHUMP00000211005 Tax_Id=9606 Gene_Symbol=RCC1 regulator of chromosome condensation 1 isoform a;>IPI:IPI00787306.1|TREMBL:C9JW69|ENSEMBL:ENSP000003976	48.145	36843	12868	23294.2	14060.4	70610.4	29012.3	0	14935
IPI00001699;IPI00221360;IPI00221362	IPI00001699;IPI00221360;IPI00221362	>IPI:IPI00001699.1|SWISS-PROT:Q9ULZ3-1|TREMBL:B2RAZ4|ENSEMBL:ENSP00000247470|REFSEQ:NP_037390|VEGA:OTTHUMP00000080158;OTTHUMP00000163239 Tax_Id=9606 Gene_Symbol=PYCARD Isoform 1 of Apoptosis-associated speck-like protein containing a CARD;>IPI:IPI00221360.	21.627	1.44294e+06	721361	115245	68936.8	1.58515e+06	1.56431e+06	452940	309631
IPI00001734;IPI00941072;IPI00930609;IPI00219478;IPI00940110	IPI00001734;IPI00941072;IPI00930609;IPI00219478	>IPI:IPI00001734.3|TREMBL:B4DHQ3 Tax_Id=9606 Gene_Symbol=C8orf62 Phosphoserine aminotransferase;>IPI:IPI00941072.1|ENSEMBL:ENSP00000388939 Tax_Id=9606 Gene_Symbol=PSAT1 45 kDa protein;>IPI:IPI00930609.1|SWISS-PROT:Q9Y617-1|ENSEMBL:ENSP00000365773|REFSEQ:NP	45.355	1.04748e+06	520461	1.34067e+06	901524	1.57777e+06	2.40472e+06	1.93119e+06	781087
IPI00001757;IPI00216659	IPI00001757;IPI00216659	>IPI:IPI00001757.1|SWISS-PROT:Q9Y5S9-1|ENSEMBL:ENSP00000333001|REFSEQ:NP_005096|H-INV:HIT000264406|VEGA:OTTHUMP00000015573 Tax_Id=9606 Gene_Symbol=RBM8A Isoform 1 of RNA-binding protein 8A;>IPI:IPI00216659.1|SWISS-PROT:Q9Y5S9-2|ENSEMBL:ENSP00000358313|VEGA	19.889	33675.6	33941.5	20873.4	31940.5	45141.8	33489.7	35725.9	15049.2
IPI00001871	IPI00001871	>IPI:IPI00001871.2|SWISS-PROT:Q96IZ0|ENSEMBL:ENSP00000328088|REFSEQ:NP_002574|H-INV:HIT000032989|VEGA:OTTHUMP00000168594;OTTHUMP00000168595 Tax_Id=9606 Gene_Symbol=PAWR PRKC apoptosis WT1 regulator protein	36.567	259936	212201	0	0	11267.2	29174.6	23827.3	44757.6
IPI00001914;IPI00218686;IPI00942796;IPI00956042;IPI00908678;IPI00917854	IPI00001914;IPI00218686;IPI00942796;IPI00956042;IPI00908678;IPI00917854	>IPI:IPI00001914.1|SWISS-PROT:Q9Y680-1|TREMBL:C9JM37|ENSEMBL:ENSP00000233092;ENSP00000335194|H-INV:HIT000001854|VEGA:OTTHUMP00000205706 Tax_Id=9606 Gene_Symbol=FKBP7 Isoform 1 of Peptidyl-prolyl cis-trans isomerase FKBP7;>IPI:IPI00218686.3|SWISS-PROT:Q9Y68	30.009	0	0	0	0	8925.9	8044.16	31281.2	2328
IPI00001952	IPI00001952	>IPI:IPI00001952.5|SWISS-PROT:O94919|TREMBL:A8K6K8|ENSEMBL:ENSP00000278505|REFSEQ:NP_055851|H-INV:HIT000000547 Tax_Id=9606 Gene_Symbol=ENDOD1 Endonuclease domain-containing 1 protein	55.016	270612	126034	316888	54275.8	180878	36686.9	13447.1	129351
IPI00001960;IPI00903323	IPI00001960;IPI00903323	>IPI:IPI00001960.4|SWISS-PROT:Q9Y696|TREMBL:B4DWC4;Q6FIC5;Q9NVF8|ENSEMBL:ENSP00000363500|REFSEQ:NP_039234|H-INV:HIT000024586|VEGA:OTTHUMP00000003380 Tax_Id=9606 Gene_Symbol=CLIC4 Chloride intracellular channel protein 4;>IPI:IPI00903323.1|TREMBL:B3KTR3 Tax	28.772	639859	718960	1.30115e+06	225367	1.07069e+06	421191	1.02576e+06	1.5729e+06
IPI00002134;IPI00909766	IPI00002134;IPI00909766	>IPI:IPI00002134.4|SWISS-PROT:Q16401|TREMBL:A8K4T6|ENSEMBL:ENSP00000210313|REFSEQ:NP_005038|H-INV:HIT000036727|VEGA:OTTHUMP00000021990 Tax_Id=9606 Gene_Symbol=PSMD5 26S proteasome non-ATPase regulatory subunit 5;>IPI:IPI00909766.1|TREMBL:B4DZM8|ENSEMBL:ENS	56.195	576333	475330	207966	262049	46564.9	63280.5	145280	700954
IPI00220152;IPI00002203;IPI00068254;IPI00786906;IPI00909058	IPI00220152;IPI00002203;IPI00068254;IPI00786906;IPI00909058	>IPI:IPI00220152.2|SWISS-PROT:Q9P287-2|ENSEMBL:ENSP00000357748|REFSEQ:NP_057651|H-INV:HIT000269234|VEGA:OTTHUMP00000020714 Tax_Id=9606 Gene_Symbol=BCCIP Isoform 2 of BRCA2 and CDKN1A-interacting protein;>IPI:IPI00002203.6|SWISS-PROT:Q9P287-1|ENSEMBL:ENSP00	36.214	0	0	0	0	0	0	0	0
IPI00909904;IPI00002212;IPI00640104;IPI00955819;IPI00012093;IPI00893500;IPI00893092;IPI00893361;IPI00893689;IPI00892997;IPI00894210;IPI00893536	IPI00909904;IPI00002212;IPI00640104;IPI00955819;IPI00012093;IPI00893500;IPI00893092;IPI00893361;IPI00893689;IPI00892997;IPI00894210;IPI00893536	>IPI:IPI00909904.1|TREMBL:B4DT57 Tax_Id=9606 Gene_Symbol=STK24 cDNA FLJ61383, highly similar to Serine/threonine-protein kinase 24;>IPI:IPI00002212.1|SWISS-PROT:Q9Y6E0-1|TREMBL:Q6FG81;Q6P0Y1|ENSEMBL:ENSP00000365730|REFSEQ:NP_003567|VEGA:OTTHUMP00000018593	49.997	53469.2	28818.1	8851.34	38601.5	53453.1	286.393	39856.7	131424
IPI00855794;IPI00002243;IPI00339373;IPI00877887	IPI00855794;IPI00002243;IPI00339373;IPI00877887	>IPI:IPI00855794.1|TREMBL:Q6GMP0|ENSEMBL:ENSP00000381340|REFSEQ:NP_001093251|VEGA:OTTHUMP00000198514 Tax_Id=9606 Gene_Symbol=GGT5 gamma-glutamyltransferase 5 isoform a;>IPI:IPI00002243.5|SWISS-PROT:P36269-1|TREMBL:B4DND4;Q53XM9|ENSEMBL:ENSP00000330080|REFS	62.332	1.57744e+06	1.35788e+06	97978.6	133854	200010	124906	74875.5	179835
IPI00002324;IPI00845294;IPI00181717;IPI00845510;IPI00845444;IPI00952989	IPI00002324;IPI00845294;IPI00181717;IPI00845510;IPI00845444;IPI00952989	>IPI:IPI00002324.6|SWISS-PROT:Q9NZL9-1|TREMBL:A8K7A4|ENSEMBL:ENSP00000325425|REFSEQ:NP_037415|VEGA:OTTHUMP00000160917 Tax_Id=9606 Gene_Symbol=MAT2B Isoform 1 of Methionine adenosyltransferase 2 subunit beta;>IPI:IPI00845294.1|SWISS-PROT:Q9NZL9-3|ENSEMBL:EN	37.551	930395	536516	910333	1.44454e+06	773916	299709	1.50896e+06	1.20844e+06
IPI00002406;IPI00554618	IPI00002406;IPI00554618	>IPI:IPI00002406.2|SWISS-PROT:P50895|ENSEMBL:ENSP00000270233|REFSEQ:NP_005572|H-INV:HIT000053461|VEGA:OTTHUMP00000077494 Tax_Id=9606 Gene_Symbol=BCAM Basal cell adhesion molecule;>IPI:IPI00554618.2|TREMBL:A9LST5;A9YWT4;A9YWT7;D0AB07|ENSEMBL:ENSP00000375817	67.404	0	0	38213.6	71369.6	17426.3	202361	0	0
IPI00514424;IPI00002412;IPI00514248	IPI00514424;IPI00002412;IPI00514248	>IPI:IPI00514424.4|TREMBL:Q5T0S6|ENSEMBL:ENSP00000361865;ENSP00000361869|VEGA:OTTHUMP00000004837 Tax_Id=9606 Gene_Symbol=PPT1 Palmitoyl-protein thioesterase 1;>IPI:IPI00002412.1|SWISS-PROT:P50897|TREMBL:Q6FGQ4|ENSEMBL:ENSP00000394863|REFSEQ:NP_000301|H-INV	37.131	0	0	208169	222301	0	0	61236.3	69795
IPI00002441;IPI00955925;IPI00893400;IPI00892674	IPI00002441;IPI00955925;IPI00893400;IPI00892674	>IPI:IPI00002441.2|SWISS-PROT:P18827|ENSEMBL:ENSP00000254351;ENSP00000370542|REFSEQ:NP_001006947;NP_002988|H-INV:HIT000248611|VEGA:OTTHUMP00000115942 Tax_Id=9606 Gene_Symbol=SDC1 Syndecan-1;>IPI:IPI00955925.1|TREMBL:B4DRQ9 Tax_Id=9606 Gene_Symbol=- cDNA FL	32.461	88773.8	75338.3	0	0	251564	296041	262690	146258
IPI00221226;IPI00002459;IPI00442825	IPI00221226;IPI00002459;IPI00442825	>IPI:IPI00221226.7|SWISS-PROT:P08133|TREMBL:A8K3Q7;B7Z582;B7Z8A7;D3DQH4|ENSEMBL:ENSP00000346550|REFSEQ:NP_001146|H-INV:HIT000037805 Tax_Id=9606 Gene_Symbol=ANXA6 Annexin A6;>IPI:IPI00002459.4|TREMBL:A6NN80|ENSEMBL:ENSP00000348889|REFSEQ:NP_004024 Tax_Id=96	75.872	2.84518e+06	2.83744e+06	7.4319e+06	1.17843e+06	6276.17	1.07332e+06	1051300	167684
IPI00002460;IPI00021771;IPI00953297	IPI00002460;IPI00021771;IPI00953297	>IPI:IPI00002460.4|SWISS-PROT:P20073-1|TREMBL:B2R657;B2R7L2;Q53HM8|ENSEMBL:ENSP00000362010|REFSEQ:NP_004025|H-INV:HIT000302517|VEGA:OTTHUMP00000019813 Tax_Id=9606 Gene_Symbol=ANXA7 Isoform 1 of Annexin A7;>IPI:IPI00021771.1|SWISS-PROT:P20073-2|TREMBL:B4DT7	52.739	36525	115172	136647	203668	80528.2	22292.6	0	0
IPI00647389;IPI00027082;IPI00002495;IPI00397365	IPI00647389;IPI00027082;IPI00002495;IPI00397365	>IPI:IPI00647389.1|ENSEMBL:ENSP00000406209|REFSEQ:NP_001123543|VEGA:OTTHUMP00000076458 Tax_Id=9606 Gene_Symbol=EPN1 epsin 1 isoform a;>IPI:IPI00027082.1|SWISS-PROT:Q9Y6I3-2|ENSEMBL:ENSP00000270460|REFSEQ:NP_001123544|H-INV:HIT000005728|VEGA:OTTHUMP00000076	69.039	94353.4	5900.89	94941.5	183887	52281.6	17028.3	0	3330.51
IPI00748411;IPI00002520;IPI00795816;IPI00002519;IPI00789370;IPI00793862;IPI00220668;IPI00794572;IPI00909681;IPI00220669;IPI00908824;IPI00794060;IPI00909750;IPI00797816	IPI00748411;IPI00002520;IPI00795816;IPI00002519;IPI00789370;IPI00793862;IPI00220668;IPI00794572;IPI00909681;IPI00220669;IPI00908824;IPI00794060;IPI00909750;IPI00797816	>IPI:IPI00748411.2|TREMBL:B4DWA7;Q5BJF5|ENSEMBL:ENSP00000406881 Tax_Id=9606 Gene_Symbol=SHMT2 Serine hydroxymethyltransferase;>IPI:IPI00002520.1|SWISS-PROT:P34897|TREMBL:B4DJQ3;Q53ET4;Q5HYG8|ENSEMBL:ENSP00000333667|REFSEQ:NP_005403|H-INV:HIT000035537|VEGA:	56.379	98678.6	48484.2	20283.3	35588.4	28018.7	52594.5	0	207202
IPI00456008;IPI00002521;IPI00794158	IPI00456008;IPI00002521;IPI00794158	>IPI:IPI00456008.1|ENSEMBL:ENSP00000389649|REFSEQ:NP_001003701 Tax_Id=9606 Gene_Symbol=ATP5J ATP synthase, H+ transporting, mitochondrial F0 complex, subunit F6 isoform b precursor;>IPI:IPI00002521.1|SWISS-PROT:P18859|TREMBL:Q6IB54;Q6NZ59|ENSEMBL:ENSP00000	13.388	121097	460331	367903	7392.72	677562	22123.1	0	21997.1
IPI00002525	IPI00002525	>IPI:IPI00002525.3|SWISS-PROT:Q9UMX5|ENSEMBL:ENSP00000355955|REFSEQ:NP_037481|H-INV:HIT000033998|VEGA:OTTHUMP00000034886 Tax_Id=9606 Gene_Symbol=NENF Neudesin	18.856	66513.7	17288.1	147996	138753	9542.15	83714.4	125260	37187.3
IPI00002557	IPI00002557	>IPI:IPI00002557.1|SWISS-PROT:Q9UBF2|TREMBL:B3KND4;Q2NLA0;Q9H9B7;Q9NSM7;Q9NUP3|ENSEMBL:ENSP00000331218;ENSP00000393912|REFSEQ:NP_036265|H-INV:HIT000339687|VEGA:OTTHUMP00000207807 Tax_Id=9606 Gene_Symbol=COPG2 Coatomer subunit gamma-2	97.621	61722.4	36923	26307.9	2644.59	55200.1	92250.1	0	36342.2
IPI00002745	IPI00002745	>IPI:IPI00002745.1|SWISS-PROT:Q9UBR2|TREMBL:Q5U000|ENSEMBL:ENSP00000217131|REFSEQ:NP_001327|H-INV:HIT000052666|VEGA:OTTHUMP00000031409 Tax_Id=9606 Gene_Symbol=CTSZ Cathepsin Z	33.868	344622	40010.3	369622	176828	78753.8	326088	0	169393
IPI00218137;IPI00217503;IPI00002818	IPI00218137;IPI00217503;IPI00002818	>IPI:IPI00218137.1|SWISS-PROT:Q9UBX7-2|ENSEMBL:ENSP00000324414|REFSEQ:NP_659196|VEGA:OTTHUMP00000077130 Tax_Id=9606 Gene_Symbol=KLK11 Isoform 2 of Kallikrein-11;>IPI:IPI00217503.1|TREMBL:Q8IXD7|ENSEMBL:ENSP00000375680|REFSEQ:NP_001161077|VEGA:OTTHUMP000000	31.059	421949	119436	0	0	559504	859809	0	79452.1
IPI00745161;IPI00925086;IPI00470699;IPI00002856	IPI00745161;IPI00925086;IPI00470699;IPI00002856	>IPI:IPI00745161.3|SWISS-PROT:Q687X5-1|ENSEMBL:ENSP00000369419|REFSEQ:NP_078912|H-INV:HIT000243024|VEGA:OTTHUMP00000204498 Tax_Id=9606 Gene_Symbol=STEAP4 Isoform 1 of Metalloreductase STEAP4;>IPI:IPI00925086.1|TREMBL:C9JS50|ENSEMBL:ENSP00000394399|VEGA:OTT	51.981	758816	823639	0	0	345981	778099	0	257108
IPI00002966;IPI00031022	IPI00002966	>IPI:IPI00002966.2|SWISS-PROT:P34932|TREMBL:B0AZS1;B0AZT0;B0AZU6;B4DH02;B4DIZ3;B4DN48;B4DSE8;B4DT47;B4DUS3;B4E0H6;B4E354;O14992;Q59GF8;Q7KYN0|ENSEMBL:ENSP00000302961|REFSEQ:NP_002145|H-INV:HIT000058763|VEGA:OTTHUMP00000159262 Tax_Id=9606 Gene_Symbol=HSPA4	94.33	1.21994e+06	1.54393e+06	1.59811e+06	3.05596e+06	676519	970162	0	2.63621e+06
IPI00003031;IPI00551022;IPI00442223	IPI00003031;IPI00551022;IPI00442223	>IPI:IPI00003031.3|SWISS-PROT:Q96AB3-2|ENSEMBL:ENSP00000085068|REFSEQ:NP_078986|H-INV:HIT000010396|VEGA:OTTHUMP00000076614 Tax_Id=9606 Gene_Symbol=ISOC2 Isoform 2 of Isochorismatase domain-containing protein 2, mitochondrial;>IPI:IPI00551022.3|SWISS-PROT:Q	24.097	2.52979e+06	1.09217e+06	1.17138e+06	341246	387056	671248	182660	956872
IPI00003111	IPI00003111	>IPI:IPI00003111.7|SWISS-PROT:P01594|TREMBL:Q6LBV5|ENSEMBL:ENSP00000374800;ENSP00000420020|VEGA:OTTHUMP00000200279;OTTHUMP00000200365 Tax_Id=9606 Gene_Symbol=LOC652694 Ig kappa chain V-I region AU	12.848	6161.61	41077.3	0	0	0	0	0	0
IPI00003269	IPI00003269	>IPI:IPI00003269.1|SWISS-PROT:Q562R1|ENSEMBL:ENSP00000416706|REFSEQ:NP_001017992|H-INV:HIT000057151 Tax_Id=9606 Gene_Symbol=ACTBL2 Beta-actin-like protein 2	42.003	5.04873e+07	3.81668e+07	9.47273e+07	2.07695e+07	4.7793e+07	1.48326e+06	784900	8.3952e+06
IPI00003327	IPI00003327	>IPI:IPI00003327.1|SWISS-PROT:P36405|ENSEMBL:ENSP00000260746|REFSEQ:NP_004302|H-INV:HIT000217642|VEGA:OTTHUMP00000020373 Tax_Id=9606 Gene_Symbol=ARL3 ADP-ribosylation factor-like protein 3	20.455	120281	209407	142399	236588	80841.9	168342	0	236752
IPI00003348;IPI00012451;IPI00925530;IPI00790302;IPI00790896;IPI00797969;IPI00924758;IPI00946384	IPI00003348;IPI00012451;IPI00925530;IPI00790302;IPI00790896;IPI00797969;IPI00924758;IPI00946384	>IPI:IPI00003348.3|SWISS-PROT:P62879|TREMBL:Q6FHM2|ENSEMBL:ENSP00000305260;ENSP00000377501;ENSP00000377503|REFSEQ:NP_005264|H-INV:HIT000035769|VEGA:OTTHUMP00000025228;OTTHUMP00000174595;OTTHUMP00000174601;OTTHUMP00000174602 Tax_Id=9606 Gene_Symbol=GNB2 Gua	37.331	139527	63376.3	22249.3	8958.11	60663.4	66456.4	0	0
IPI00645849;IPI00003351;IPI00006969;IPI00909747	IPI00645849;IPI00003351;IPI00006969;IPI00909747	>IPI:IPI00645849.1|SWISS-PROT:Q16610-4|ENSEMBL:ENSP00000358045|VEGA:OTTHUMP00000014933 Tax_Id=9606 Gene_Symbol=ECM1 Isoform 4 of Extracellular matrix protein 1;>IPI:IPI00003351.2|SWISS-PROT:Q16610-1|TREMBL:C8CHS3|ENSEMBL:ENSP00000358043|REFSEQ:NP_004416|H-	63.563	95923.8	430679	671813	420510	88252.9	433425	0	528830
IPI00003362	IPI00003362	>IPI:IPI00003362.2|SWISS-PROT:P11021|TREMBL:B4DEF7;Q2KHP4|ENSEMBL:ENSP00000324173|REFSEQ:NP_005338|H-INV:HIT000038771|VEGA:OTTHUMP00000022124 Tax_Id=9606 Gene_Symbol=HSPA5 HSPA5 protein	72.421	5.91359e+07	4.82336e+07	7.50604e+06	2.74754e+07	2.22735e+07	1.99258e+07	8319000	2.54666e+07
IPI00794221;IPI00003406;IPI00295624	IPI00794221;IPI00003406;IPI00295624	>IPI:IPI00794221.1|TREMBL:A8MV58|ENSEMBL:ENSP00000377195;ENSP00000409518|VEGA:OTTHUMP00000165798 Tax_Id=9606 Gene_Symbol=DBN1 Putative uncharacterized protein DBN1;>IPI:IPI00003406.4|SWISS-PROT:Q16643-1|TREMBL:B3KSQ7;B7Z2Z0|ENSEMBL:ENSP00000308532|REFSEQ:N	76.299	159910	12081.3	732885	767509	243578	207566	0	410263
IPI00003411	IPI00003411	>IPI:IPI00003411.3|SWISS-PROT:Q16647|TREMBL:Q6LEN0;Q6LEN2|ENSEMBL:ENSP00000244043|REFSEQ:NP_000952|H-INV:HIT000101420|VEGA:OTTHUMP00000031777 Tax_Id=9606 Gene_Symbol=PTGIS Prostacyclin synthase	57.103	347891	52326.5	44343	19933.1	45894.7	70960.2	0	188836
IPI00003470	IPI00003470	>IPI:IPI00003470.1|SWISS-PROT:P01611 Tax_Id=9606 Gene_Symbol=- Ig kappa chain V-I region Wes	11.608	3.343e+06	3.78309e+06	0	0	35415.3	220815	0	12929.3
IPI00003479;IPI00874012;IPI00018195;IPI00742900;IPI00304111;IPI00793141	IPI00003479;IPI00874012	>IPI:IPI00003479.3|SWISS-PROT:P28482|TREMBL:B4DHN0;Q1HBJ4;Q499G7|ENSEMBL:ENSP00000215832;ENSP00000381803|REFSEQ:NP_002736;NP_620407|H-INV:HIT000300855|VEGA:OTTHUMP00000028754;OTTHUMP00000174492 Tax_Id=9606 Gene_Symbol=MAPK1 Mitogen-activated protein kinase	41.389	791904	248502	247723	95385	746355	445596	0	419113
IPI00003482;IPI00789705	IPI00003482	>IPI:IPI00003482.1|SWISS-PROT:Q16698|TREMBL:B7Z6B8;Q7LDK6|ENSEMBL:ENSP00000220764|REFSEQ:NP_001350|H-INV:HIT000192654|VEGA:OTTHUMP00000177892 Tax_Id=9606 Gene_Symbol=DECR1 2,4-dienoyl-CoA reductase, mitochondrial	36.067	504209	1.80012e+06	475170	676291	469474	715493	129130	704925
IPI00003519;IPI00917777;IPI00903143	IPI00003519;IPI00917777	>IPI:IPI00003519.1|SWISS-PROT:Q15029|TREMBL:A8KAP3;B3KX19;B4DMC0;D3DX58;Q6IBM8|ENSEMBL:ENSP00000262414;ENSP00000392094|REFSEQ:NP_004238|H-INV:HIT000042172|VEGA:OTTHUMP00000181883 Tax_Id=9606 Gene_Symbol=EFTUD2 116 kDa U5 small nuclear ribonucleoprotein com	109.43	877277	320532	274065	84774.7	378522	458024	0	264878
IPI00003527;IPI00902652;IPI00794755	IPI00003527;IPI00902652;IPI00794755	>IPI:IPI00003527.5|SWISS-PROT:O14745|TREMBL:B2R6A3;B3KY21|ENSEMBL:ENSP00000262613|REFSEQ:NP_004243|H-INV:HIT000009855|VEGA:OTTHUMP00000182279 Tax_Id=9606 Gene_Symbol=SLC9A3R1 Na(+)/H(+) exchange regulatory cofactor NHE-RF1;>IPI:IPI00902652.1|TREMBL:B3KSV9|	38.868	607640	624842	1.33574e+06	858540	249178	1.0373e+06	0	428298
IPI00003588;IPI00913838	IPI00003588;IPI00913838	>IPI:IPI00003588.1|SWISS-PROT:O43324|ENSEMBL:ENSP00000369038|REFSEQ:NP_004271|H-INV:HIT000032350|VEGA:OTTHUMP00000016008 Tax_Id=9606 Gene_Symbol=EEF1E1 Eukaryotic translation elongation factor 1 epsilon-1;>IPI:IPI00913838.1|TREMBL:C9JLK5|ENSEMBL:ENSP000004	19.81	0	0	0	0	48744.1	77824.2	0	0
IPI00015916;IPI00003590;IPI00465016;IPI00872013	IPI00015916;IPI00003590;IPI00465016;IPI00872013	>IPI:IPI00015916.1|TREMBL:Q13876 Tax_Id=9606 Gene_Symbol=QSOX1 Bone-derived growth factor (Fragment);>IPI:IPI00003590.2|SWISS-PROT:O00391-1|TREMBL:A8K477;A8K4C2|ENSEMBL:ENSP00000356574|REFSEQ:NP_002817|H-INV:HIT000222878|VEGA:OTTHUMP00000033189 Tax_Id=9606	86.395	502703	847912	142496	96340.2	429192	95362.8	0	0
IPI00003766	IPI00003766	>IPI:IPI00003766.4|SWISS-PROT:O95571|TREMBL:B2RCZ7|ENSEMBL:ENSP00000292147|REFSEQ:NP_055112|H-INV:HIT000101792|VEGA:OTTHUMP00000078252 Tax_Id=9606 Gene_Symbol=ETHE1 Protein ETHE1, mitochondrial	27.873	129393	373359	1.48854e+06	374369	366169	390362	0	665267
IPI00794402;IPI00796541;IPI00003815;IPI00793767;IPI00797560;IPI00797924;IPI00791180	IPI00794402;IPI00796541;IPI00003815;IPI00793767;IPI00797560;IPI00797924	>IPI:IPI00794402.1|VEGA:OTTHUMP00000182664 Tax_Id=9606 Gene_Symbol=ARHGDIA 28 kDa protein;>IPI:IPI00796541.1|VEGA:OTTHUMP00000182662 Tax_Id=9606 Gene_Symbol=ARHGDIA 26 kDa protein;>IPI:IPI00003815.3|SWISS-PROT:P52565|ENSEMBL:ENSP00000269321|REFSEQ:NP_00430	27.518	2.48775e+06	1.69592e+06	9.69662e+06	1.28114e+07	8.87096e+06	2.34078e+06	1231900	1.63475e+07
IPI00003817;IPI00792758;IPI00792537;IPI00791712;IPI00794454	IPI00003817;IPI00792758;IPI00792537;IPI00791712	>IPI:IPI00003817.3|SWISS-PROT:P52566|TREMBL:B2R4F3|ENSEMBL:ENSP00000228945|REFSEQ:NP_001166|H-INV:HIT000192429|VEGA:OTTHUMP00000166802 Tax_Id=9606 Gene_Symbol=ARHGDIB Rho GDP-dissociation inhibitor 2;>IPI:IPI00792758.1|VEGA:OTTHUMP00000166806 Tax_Id=9606 G	22.988	889014	3.81167e+06	2.3795e+06	3.32948e+06	2.9922e+06	3.4055e+06	3124700	1.87401e+06
IPI00003818;IPI00651624	IPI00003818	>IPI:IPI00003818.1|SWISS-PROT:Q16719|TREMBL:A8K4D5;A8K7T0;D3DP79;Q53F63;Q53SY0|ENSEMBL:ENSP00000264170;ENSP00000386731|REFSEQ:NP_003928|H-INV:HIT000288679|VEGA:OTTHUMP00000162647;OTTHUMP00000204304 Tax_Id=9606 Gene_Symbol=KYNU Kynureninase	52.351	608683	718711	3850.92	34734.1	330176	353276	0	0
IPI00003856;IPI00719806;IPI00853433;IPI00719366	IPI00003856;IPI00719806;IPI00853433	>IPI:IPI00003856.1|SWISS-PROT:P36543|TREMBL:Q53Y06|ENSEMBL:ENSP00000253413|REFSEQ:NP_001687|H-INV:HIT000283919|VEGA:OTTHUMP00000065606 Tax_Id=9606 Gene_Symbol=ATP6V1E1 V-type proton ATPase subunit E 1;>IPI:IPI00719806.1|TREMBL:A8MUE4|ENSEMBL:ENSP0000038269	26.145	436897	421623	281825	24953.6	396197	224522	209452	81491.8
IPI00003865;IPI00037070;IPI00939595;IPI00910870;IPI00877807;IPI00844513;IPI00880019	IPI00003865;IPI00037070;IPI00939595	>IPI:IPI00003865.1|SWISS-PROT:P11142-1|TREMBL:A8K7Q2;B3KTV0;B4E1Q1;Q53GZ6;Q96BE0;Q96H53;Q96IS6;Q9NWW3;Q9NZ87|ENSEMBL:ENSP00000227378|REFSEQ:NP_006588|H-INV:HIT000037619 Tax_Id=9606 Gene_Symbol=HSPA8 Isoform 1 of Heat shock cognate 71 kDa protein;>IPI:IPI00	70.897	3.71265e+07	5.793e+07	5.59235e+07	1.01212e+07	7.21541e+07	7.65848e+07	4.58982e+07	2.68039e+07
IPI00003881	IPI00003881	>IPI:IPI00003881.5|SWISS-PROT:P52597|TREMBL:B4DKS8;Q8NI96|ENSEMBL:ENSP00000338477;ENSP00000348345;ENSP00000349573;ENSP00000400433;ENSP00000407648;ENSP00000413867|REFSEQ:NP_001091674;NP_001091675;NP_001091676;NP_001091677;NP_001091678;NP_004957|H-INV:HIT000	45.671	5.3515e+06	5.10122e+06	1311700	1.83107e+06	2.42368e+06	2.96187e+06	390699	569895
IPI00003918;IPI00795303;IPI00908662;IPI00878133;IPI00908376;IPI00794736;IPI00793341;IPI00792159;IPI00794087	IPI00003918;IPI00795303;IPI00908662;IPI00878133	>IPI:IPI00003918.6|SWISS-PROT:P36578|TREMBL:B4DFI6;Q53G74;Q59GY2|ENSEMBL:ENSP00000311430|REFSEQ:NP_000959|H-INV:HIT000304287|VEGA:OTTHUMP00000164249;OTTHUMP00000176421 Tax_Id=9606 Gene_Symbol=RPL4 60S ribosomal protein L4;>IPI:IPI00795303.2|TREMBL:B4DMJ6|E	47.697	7.58775e+06	4.52383e+06	686610	5.6397e+06	1.63447e+06	1.08379e+06	458654	1.28487e+06
IPI00003921;IPI00218697;IPI00218700;IPI00791144;IPI00218698;IPI00218699;IPI00218701;IPI00877070;IPI00739613	IPI00003921;IPI00218697;IPI00218700;IPI00791144;IPI00218698;IPI00218699;IPI00218701;IPI00877070;IPI00739613	>IPI:IPI00003921.2|SWISS-PROT:P11171-1|ENSEMBL:ENSP00000345259;ENSP00000362904|REFSEQ:NP_001159477|VEGA:OTTHUMP00000003770 Tax_Id=9606 Gene_Symbol=EPB41 Isoform 1 of Protein 4.1;>IPI:IPI00218697.2|SWISS-PROT:P11171-2|TREMBL:Q1WWM3;Q59F12|ENSEMBL:ENSP000003	97.016	303804	384111	131107	248111	370647	149684	68638.4	28380.6
IPI00003925;IPI00549885;IPI00798351;IPI00946404;IPI00947129;IPI00947319;IPI00555722	IPI00003925;IPI00549885;IPI00798351;IPI00946404;IPI00947129;IPI00947319	>IPI:IPI00003925.6|SWISS-PROT:P11177-1|ENSEMBL:ENSP00000307241|REFSEQ:NP_000916|H-INV:HIT000384751|VEGA:OTTHUMP00000171697 Tax_Id=9606 Gene_Symbol=PDHB Isoform 1 of Pyruvate dehydrogenase E1 component subunit beta, mitochondrial;>IPI:IPI00549885.4|SWISS-PR	39.233	45513.1	23394.5	108319	189716	109702	233033	224973	980168
IPI00003933;IPI00745553	IPI00003933;IPI00745553	>IPI:IPI00003933.2|SWISS-PROT:Q16775-1|TREMBL:B4DT01|ENSEMBL:ENSP00000380514|REFSEQ:NP_005317|H-INV:HIT000031045|VEGA:OTTHUMP00000080713;OTTHUMP00000158839 Tax_Id=9606 Gene_Symbol=HAGH Isoform 1 of Hydroxyacylglutathione hydrolase, mitochondrial;>IPI:IPI00	33.805	5253.57	55811.9	158557	647660	12456.3	64091.8	68604.1	525177
IPI00003935;IPI00152785;IPI00166293;IPI00220403;IPI00515061;IPI00454695;IPI00746251	IPI00003935;IPI00152785;IPI00166293;IPI00220403;IPI00515061	>IPI:IPI00003935.6|SWISS-PROT:Q16778|ENSEMBL:ENSP00000358151|REFSEQ:NP_003519|H-INV:HIT000263353|VEGA:OTTHUMP00000013920 Tax_Id=9606 Gene_Symbol=HIST2H2BE Histone H2B type 2-E;>IPI:IPI00152785.3|SWISS-PROT:P23527|ENSEMBL:ENSP00000303408|REFSEQ:NP_003518|H-	13.92	147864	1.31567e+06	1.56997e+06	3.56312e+06	357536	957054	1.08194e+06	783028
IPI00003944;IPI00644810	IPI00003944;IPI00644810	>IPI:IPI00003944.1|SWISS-PROT:P11182|TREMBL:B4E1Q7|ENSEMBL:ENSP00000359151|REFSEQ:NP_001909|H-INV:HIT000322842|VEGA:OTTHUMP00000012596 Tax_Id=9606 Gene_Symbol=DBT Lipoamide acyltransferase component of branched-chain alpha-keto acid dehydrogenase complex,	53.486	62743.8	24129.9	22045.2	22083.2	15080.2	18389.2	38660.8	12318.8
IPI00003949;IPI00874051;IPI00376844;IPI00796342	IPI00003949;IPI00874051;IPI00376844;IPI00796342	>IPI:IPI00003949.1|SWISS-PROT:P61088|ENSEMBL:ENSP00000316176|REFSEQ:NP_003339|H-INV:HIT000029585|VEGA:OTTHUMP00000168722 Tax_Id=9606 Gene_Symbol=UBE2N Ubiquitin-conjugating enzyme E2 N;>IPI:IPI00874051.1|TREMBL:A8MUJ2|ENSEMBL:ENSP00000376841 Tax_Id=9606 Ge	17.138	89053.3	1.67925e+06	860858	4.36969e+06	506917	1.84793e+06	128847	382703
IPI00003965;IPI00646721	IPI00003965;IPI00646721	>IPI:IPI00003965.5|SWISS-PROT:Q93009|ENSEMBL:ENSP00000343535|REFSEQ:NP_003461|H-INV:HIT000327987|VEGA:OTTHUMP00000081656 Tax_Id=9606 Gene_Symbol=USP7 Ubiquitin carboxyl-terminal hydrolase 7;>IPI:IPI00646721.1|TREMBL:B7Z7T5;B7Z815;B7Z855;B7ZAX6;Q6U8A4|ENSEM	128.3	8784.38	47713.1	41313.7	20532.2	72824.6	19964.8	11860.1	39070.7
IPI00004273;IPI00925670;IPI00924634;IPI00926163	IPI00004273;IPI00925670;IPI00924634;IPI00926163	>IPI:IPI00004273.6|SWISS-PROT:P49756-1|TREMBL:Q16083|ENSEMBL:ENSP00000261973|REFSEQ:NP_067062|H-INV:HIT000055763|VEGA:OTTHUMP00000028087 Tax_Id=9606 Gene_Symbol=RBM25 Isoform 1 of RNA-binding protein 25;>IPI:IPI00925670.1|SWISS-PROT:P49756-4 Tax_Id=9606 Ge	100.18	5810.64	126502	31244.3	54214	45976.6	103804	0	0
IPI00004310;IPI00643788	IPI00004310;IPI00643788	>IPI:IPI00004310.2|SWISS-PROT:O95274|TREMBL:A8K4E0;B2RBR3|ENSEMBL:ENSP00000244333|REFSEQ:NP_055215|H-INV:HIT000082498|VEGA:OTTHUMP00000068877;OTTHUMP00000076175 Tax_Id=9606 Gene_Symbol=LYPD3 Ly6/PLAUR domain-containing protein 3;>IPI:IPI00643788.1|TREMBL:Q	35.97	156115	42880.4	14864.1	30095.6	1.48484e+06	1.29341e+06	89116.1	151717
IPI00004350	IPI00004350	>IPI:IPI00004350.1|SWISS-PROT:P52655-1|ENSEMBL:ENSP00000298173|REFSEQ:NP_056943|VEGA:OTTHUMP00000028505 Tax_Id=9606 Gene_Symbol=GTF2A1 Isoform 42 kDa of Transcription initiation factor IIA subunit 1	41.513	0	0	0	0	0	0	0	0
IPI00004358;IPI00789185	IPI00004358	>IPI:IPI00004358.4|SWISS-PROT:P11216|TREMBL:B4DSD8;Q59GM9|ENSEMBL:ENSP00000216962|REFSEQ:NP_002853|H-INV:HIT000037804|VEGA:OTTHUMP00000030488 Tax_Id=9606 Gene_Symbol=PYGB Glycogen phosphorylase, brain form	96.695	6.71632e+06	9.81445e+06	2.36881e+07	2.25824e+07	1.37106e+07	5.16117e+06	1.39488e+06	2.20715e+07
IPI00004408;IPI00220754	IPI00004408;IPI00220754	>IPI:IPI00004408.1|SWISS-PROT:Q9UEY8-1|TREMBL:Q53FL4;Q59EK1;Q5VU08|ENSEMBL:ENSP00000348381|REFSEQ:NP_058432|H-INV:HIT000260471|VEGA:OTTHUMP00000020462 Tax_Id=9606 Gene_Symbol=ADD3 Isoform 2 of Gamma-adducin;>IPI:IPI00220754.1|SWISS-PROT:Q9UEY8-2|TREMBL:D3D	79.154	0	0	132709	14521.8	54182	63347.7	449595	100935
IPI00004416	IPI00004416	>IPI:IPI00004416.1|SWISS-PROT:O43633|ENSEMBL:ENSP00000310440;ENSP00000375575|REFSEQ:NP_055268;NP_940818|H-INV:HIT000063696|VEGA:OTTHUMP00000076139;OTTHUMP00000076140;OTTHUMP00000076141 Tax_Id=9606 Gene_Symbol=CHMP2A Charged multivesicular body protein 2a	25.104	204829	78158.5	0	0	0	0	0	0
IPI00004436;IPI00794259;IPI00795354	IPI00004436;IPI00794259;IPI00795354	>IPI:IPI00004436.1|SWISS-PROT:O15116|ENSEMBL:ENSP00000310596|REFSEQ:NP_055277|H-INV:HIT000245228|VEGA:OTTHUMP00000177455 Tax_Id=9606 Gene_Symbol=LSM1 U6 snRNA-associated Sm-like protein LSm1;>IPI:IPI00794259.1|VEGA:OTTHUMP00000177454 Tax_Id=9606 Gene_Symbo	15.179	49088.7	60315.2	0	0	23413.9	76836.8	108835	352579
IPI00004457;IPI00024357;IPI00293889	IPI00004457	>IPI:IPI00004457.3|SWISS-PROT:Q16853|TREMBL:Q9UEU7|ENSEMBL:ENSP00000312326|REFSEQ:NP_003725|H-INV:HIT000219688|VEGA:OTTHUMP00000181234 Tax_Id=9606 Gene_Symbol=AOC3 Membrane primary amine oxidase	84.621	869500	251700	5.19042e+06	1.86554e+06	598435	583456	1.51776e+06	3.13932e+06
IPI00004471;IPI00167134;IPI00015745	IPI00004471;IPI00167134;IPI00015745	>IPI:IPI00004471.2|SWISS-PROT:Q53GG5-1|ENSEMBL:ENSP00000284770|REFSEQ:NP_055291|H-INV:HIT000330746 Tax_Id=9606 Gene_Symbol=PDLIM3 Isoform 1 of PDZ and LIM domain protein 3;>IPI:IPI00167134.3|SWISS-PROT:Q53GG5-2|ENSEMBL:ENSP00000284771|REFSEQ:NP_001107579 T	39.232	36039.5	42757.4	91089.3	125004	20554	19417.2	67987.4	204422
IPI00946714;IPI00004488;IPI00942404	IPI00946714;IPI00004488;IPI00942404	>IPI:IPI00946714.1|TREMBL:C9J2K4|ENSEMBL:ENSP00000417378 Tax_Id=9606 Gene_Symbol=ATP6V1F Putative uncharacterized protein ATP6V1F;>IPI:IPI00004488.2|SWISS-PROT:Q16864|TREMBL:A4D1K0|ENSEMBL:ENSP00000249289|REFSEQ:NP_004222|H-INV:HIT000338943|VEGA:OTTHUMP000	16.401	218798	514685	192268	227227	487217	461589	52043.3	120984
IPI00004560;IPI00217247;IPI00217249;IPI00472852;IPI00644293	IPI00004560;IPI00217247;IPI00217249;IPI00472852;IPI00644293	>IPI:IPI00004560.1|SWISS-PROT:O15075-1|TREMBL:B7Z5K4|ENSEMBL:ENSP00000353846|VEGA:OTTHUMP00000018251 Tax_Id=9606 Gene_Symbol=DCLK1 Isoform 2 of Serine/threonine-protein kinase DCLK1;>IPI:IPI00217247.1|SWISS-PROT:O15075-2|TREMBL:B7Z2T7|ENSEMBL:ENSP000002554	82.223	129274	149446	23805	2823.49	34071.7	55457	50593	16808.2
IPI00796379;IPI00004656;IPI00930068;IPI00941461	IPI00796379;IPI00004656;IPI00930068;IPI00941461	>IPI:IPI00796379.2|TREMBL:B4E0X1|ENSEMBL:ENSP00000379978 Tax_Id=9606 Gene_Symbol=B2M cDNA FLJ57067, highly similar to Beta-2-microglobulin;>IPI:IPI00004656.3|SWISS-PROT:P61769|TREMBL:A6XND9|ENSEMBL:ENSP00000340858|REFSEQ:NP_004039|H-INV:HIT000273639|VEGA:O	13.946	585902	76083.2	419105	530405	134147	327587	1.83501e+06	225564
IPI00004838;IPI00305469;IPI00399054	IPI00004838;IPI00305469;IPI00399054	>IPI:IPI00004838.2|SWISS-PROT:P46108-1|TREMBL:D3DTH6|ENSEMBL:ENSP00000300574|REFSEQ:NP_058431|H-INV:HIT000033838|VEGA:OTTHUMP00000115366;OTTHUMP00000182977 Tax_Id=9606 Gene_Symbol=CRK Isoform Crk-II of Adapter molecule crk;>IPI:IPI00305469.4|TREMBL:Q96GA9|	33.83	254606	680261	95154	109719	472739	161541	318396	227702
IPI00004839	IPI00004839	>IPI:IPI00004839.1|SWISS-PROT:P46109|TREMBL:D3DX35|ENSEMBL:ENSP00000346300;ENSP00000396646|REFSEQ:NP_005198|H-INV:HIT000052825|VEGA:OTTHUMP00000028878;OTTHUMP00000198538;OTTHUMP00000198539 Tax_Id=9606 Gene_Symbol=CRKL Crk-like protein	33.777	238182	1.15369e+06	105858	109493	288607	99617.1	159936	243720
IPI00004860;IPI00759723	IPI00004860;IPI00759723	>IPI:IPI00004860.2|SWISS-PROT:P54136-1|TREMBL:B2RBS9;B4DXW6;Q53GY4|ENSEMBL:ENSP00000231572|REFSEQ:NP_002878|H-INV:HIT000029710|VEGA:OTTHUMP00000160962 Tax_Id=9606 Gene_Symbol=RARS Isoform Complexed of Arginyl-tRNA synthetase, cytoplasmic;>IPI:IPI00759723.1	75.378	415584	2.88242e+06	1.21666e+06	573198	711054	203972	313209	128387
IPI00556451;IPI00004902	IPI00556451;IPI00004902	>IPI:IPI00556451.2|SWISS-PROT:P38117-2|ENSEMBL:ENSP00000346173|REFSEQ:NP_001014763|VEGA:OTTHUMP00000076476 Tax_Id=9606 Gene_Symbol=ETFB Isoform 2 of Electron transfer flavoprotein subunit beta;>IPI:IPI00004902.1|SWISS-PROT:P38117-1|TREMBL:A8K766|ENSEMBL:EN	37.434	524286	253721	1.1108e+06	435598	299434	183106	825468	1.26816e+06
IPI00004968	IPI00004968	>IPI:IPI00004968.1|SWISS-PROT:Q9UMS4|ENSEMBL:ENSP00000227524|REFSEQ:NP_055317|H-INV:HIT000244630 Tax_Id=9606 Gene_Symbol=PRPF19 Pre-mRNA-processing factor 19	55.18	1.78085e+06	1.78004e+06	0	0	1.55478e+06	151609	0	0
IPI00513827;IPI00895801;IPI00005040	IPI00513827;IPI00895801;IPI00005040	>IPI:IPI00513827.3|TREMBL:Q5HYG7;Q5T4U5|ENSEMBL:ENSP00000359871|VEGA:OTTHUMP00000011346 Tax_Id=9606 Gene_Symbol=ACADM Putative uncharacterized protein DKFZp686M24262;>IPI:IPI00895801.1|SWISS-PROT:P11310-2|ENSEMBL:ENSP00000409612|REFSEQ:NP_001120800 Tax_Id=	50.27	1.65067e+06	1.04256e+06	4.57162e+06	4.84907e+06	23522.5	1.57509e+06	2.70366e+06	5.79022e+06
IPI00005087	IPI00005087	>IPI:IPI00005087.1|SWISS-PROT:Q9NYL9|TREMBL:Q5HYL6|ENSEMBL:ENSP00000308753|REFSEQ:NP_055362|H-INV:HIT000038810|VEGA:OTTHUMP00000162615;OTTHUMP00000175812 Tax_Id=9606 Gene_Symbol=TMOD3 Tropomodulin-3	39.594	285328	531057	72646.3	42648	1.94172e+06	861564	1.00827e+06	1.48453e+06
IPI00005089;IPI00794581	IPI00005089;IPI00794581	>IPI:IPI00005089.1|SWISS-PROT:Q9NZR1|TREMBL:A8K9L8;Q4G0W6|ENSEMBL:ENSP00000249700|REFSEQ:NP_055363|H-INV:HIT000261668|VEGA:OTTHUMP00000162617;OTTHUMP00000175811 Tax_Id=9606 Gene_Symbol=TMOD2 Tropomodulin-2;>IPI:IPI00794581.1|VEGA:OTTHUMP00000175809 Tax_Id=	39.595	0	0	11318.4	17488.9	0	0	16258.2	12274.9
IPI00005154	IPI00005154	>IPI:IPI00005154.1|SWISS-PROT:Q08945|ENSEMBL:ENSP00000278412|REFSEQ:NP_003137|H-INV:HIT000196643 Tax_Id=9606 Gene_Symbol=SSRP1 FACT complex subunit SSRP1	81.074	139325	93254.6	0	0	18158.2	127341	0	0
IPI00005159;IPI00470573;IPI00176593;IPI00909247	IPI00005159;IPI00470573;IPI00176593;IPI00909247	>IPI:IPI00005159.3|SWISS-PROT:P61160|TREMBL:Q8IY98|ENSEMBL:ENSP00000260641|REFSEQ:NP_005713|VEGA:OTTHUMP00000159937 Tax_Id=9606 Gene_Symbol=ACTR2 Actin-related protein 2;>IPI:IPI00470573.1|TREMBL:B4DHK9|ENSEMBL:ENSP00000367220|REFSEQ:NP_001005386|H-INV:HIT	44.76	656108	3.35568e+06	4.97619e+06	2.59842e+06	2.03249e+06	6.24337e+06	1.84425e+06	828961
IPI00005160;IPI00737530;IPI00927418;IPI00925033;IPI00924615;IPI00927612;IPI00927861;IPI00927206;IPI00925248;IPI00925800;IPI00924861	IPI00005160;IPI00737530;IPI00927418;IPI00925033;IPI00924615;IPI00927612;IPI00927861;IPI00927206;IPI00925248	>IPI:IPI00005160.3|SWISS-PROT:O15143|TREMBL:A4D275|ENSEMBL:ENSP00000252725;ENSP00000389631|REFSEQ:NP_005711|H-INV:HIT000279989|VEGA:OTTHUMP00000025215;OTTHUMP00000206018;OTTHUMP00000206020 Tax_Id=9606 Gene_Symbol=ARPC1B Actin-related protein 2/3 complex su	40.949	2.15479e+06	2.54931e+06	852443	1.19035e+06	2.15245e+06	3.81151e+06	537541	491411
IPI00005161;IPI00000477;IPI00927156;IPI00925920;IPI00926315;IPI00925705	IPI00005161;IPI00000477	>IPI:IPI00005161.3|SWISS-PROT:O15144|TREMBL:Q53R19|ENSEMBL:ENSP00000295685;ENSP00000327137|REFSEQ:NP_005722;NP_690601|H-INV:HIT000029757|VEGA:OTTHUMP00000164144;OTTHUMP00000165866 Tax_Id=9606 Gene_Symbol=ARPC2 Actin-related protein 2/3 complex subunit 2;>I	34.333	526707	4.38936e+06	1.14913e+06	1.6722e+06	2.03165e+06	1.77492e+06	1.68329e+06	1.19231e+06
IPI00005162;IPI00871870;IPI00911088;IPI00796102;IPI00797967	IPI00005162;IPI00871870;IPI00911088;IPI00796102	>IPI:IPI00005162.3|SWISS-PROT:O15145|TREMBL:B2R4D5;Q2LE71|ENSEMBL:ENSP00000228825|REFSEQ:NP_005710|H-INV:HIT000285408|VEGA:OTTHUMP00000166104;OTTHUMP00000169199 Tax_Id=9606 Gene_Symbol=ARPC3 Actin-related protein 2/3 complex subunit 3;>IPI:IPI00871870.1|TR	20.546	493156	653297	50871.9	1.25756e+06	942050	89431.6	997777	181793
IPI00719648;IPI00005171;IPI00464948;IPI00645572;IPI00936417;IPI00005172;IPI00640990;IPI00785180;IPI00816117;IPI00892759;IPI00892765;IPI00892911;IPI00740326;IPI00941590;IPI00942509;IPI00939789;IPI00954513;IPI00942360;IPI00939927;IPI00942310	IPI00719648;IPI00005171;IPI00464948;IPI00645572;IPI00936417;IPI00005172;IPI00640990;IPI00785180;IPI00816117;IPI00892759;IPI00892765;IPI00892911;IPI00740326;IPI00941590;IPI00942509;IPI00939789;IPI00954513;IPI00942360;IPI00939927;IPI00942310	>IPI:IPI00719648.1|TREMBL:Q7YPT8 Tax_Id=9606 Gene_Symbol=HLA-DQA1 MHC class II antigen;>IPI:IPI00005171.1|SWISS-PROT:P01903|TREMBL:B0UXD8|ENSEMBL:ENSP00000372746;ENSP00000402951;ENSP00000404533;ENSP00000405295;ENSP00000410443|H-INV:HIT000264484|VEGA:OTTHUM	28.503	33954.4	367073	391557	426261	440138	309946	211835	45094
IPI00005198;IPI00643578;IPI00641665	IPI00005198;IPI00643578;IPI00641665	>IPI:IPI00005198.2|SWISS-PROT:Q12905|TREMBL:B4DY09;Q53FG3|ENSEMBL:ENSP00000355011|REFSEQ:NP_004506|H-INV:HIT000272623|VEGA:OTTHUMP00000035158 Tax_Id=9606 Gene_Symbol=ILF2 Interleukin enhancer-binding factor 2;>IPI:IPI00643578.1|ENSEMBL:ENSP00000357670|VEGA	43.062	618013	552084	502808	43167.9	863194	476943	283324	228388
IPI00005490	IPI00005490	>IPI:IPI00005490.1|SWISS-PROT:Q9H4A6|TREMBL:B3KQ71;B3KQJ9;B3KS18;B4DDX1;B4DWL6|ENSEMBL:ENSP00000265070|REFSEQ:NP_071413|H-INV:HIT000082191|VEGA:OTTHUMP00000115847 Tax_Id=9606 Gene_Symbol=GOLPH3 Golgi phosphoprotein 3	33.81	74253.3	62342	0	0	67801	47275.9	88444.6	71551.2
IPI00005537	IPI00005537	>IPI:IPI00005537.3|SWISS-PROT:P52815|TREMBL:B4DLN1;Q96Q74|ENSEMBL:ENSP00000333837|REFSEQ:NP_002940|H-INV:HIT000030814|VEGA:OTTHUMP00000183333 Tax_Id=9606 Gene_Symbol=MRPL12 cDNA FLJ60124, highly similar to Mitochondrial dicarboxylate carrier	48.099	0	0	0	0	0	0	0	0
IPI00005563;IPI00910801;IPI00439435	IPI00005563;IPI00910801;IPI00439435	>IPI:IPI00005563.1|SWISS-PROT:Q9GZM7-1|TREMBL:B4DVG5;D3DPN8|ENSEMBL:ENSP00000271064|REFSEQ:NP_071447|H-INV:HIT000252465|VEGA:OTTHUMP00000003956 Tax_Id=9606 Gene_Symbol=TINAGL1 Isoform 1 of Tubulointerstitial nephritis antigen-like;>IPI:IPI00910801.1|TREMBL	52.387	0	0	6299.36	39527.8	0	0	787.498	5900.32
IPI00005573;IPI00790117	IPI00005573;IPI00790117	>IPI:IPI00005573.3|SWISS-PROT:Q8TCD5-1|ENSEMBL:ENSP00000245552|REFSEQ:NP_055410|H-INV:HIT000071898|VEGA:OTTHUMP00000182434 Tax_Id=9606 Gene_Symbol=NT5C Isoform 1 of 5(3)-deoxyribonucleotidase, cytosolic type;>IPI:IPI00790117.1|VEGA:OTTHUMP00000182435 Tax	23.382	1.19955e+06	1.03768e+06	2.2235e+06	2.93138e+06	1.12281e+06	1.04513e+06	1.25695e+06	977071
IPI00005578	IPI00005578	>IPI:IPI00005578.1|SWISS-PROT:Q9H223|TREMBL:A8K9B9|ENSEMBL:ENSP00000220325|REFSEQ:NP_644670|H-INV:HIT000053694|VEGA:OTTHUMP00000160905;OTTHUMP00000176211 Tax_Id=9606 Gene_Symbol=EHD4 EH domain-containing protein 4	61.174	139052	164988	168452	172965	113668	144964	3466.62	215327
IPI00005613;IPI00619914;IPI00457142;IPI00943738;IPI00871981;IPI00102851;IPI00872091;IPI00619942;IPI00946935	IPI00005613;IPI00619914;IPI00457142;IPI00943738;IPI00871981;IPI00102851;IPI00872091;IPI00619942;IPI00946935	>IPI:IPI00005613.3|SWISS-PROT:Q01081|TREMBL:B5BU08;Q7Z780|ENSEMBL:ENSP00000291552|REFSEQ:NP_006749|H-INV:HIT000196945|VEGA:OTTHUMP00000109423 Tax_Id=9606 Gene_Symbol=U2AF1 Splicing factor U2AF 35 kDa subunit;>IPI:IPI00619914.2|TREMBL:Q69YM7;Q701P4|ENSEMBL:	27.872	270515	372419	106614	12629.1	214968	118750	76357	114340
IPI00005614;IPI00328230;IPI00333015;IPI00941774	IPI00005614;IPI00328230;IPI00333015	>IPI:IPI00005614.6|SWISS-PROT:Q01082-1|TREMBL:B2ZZ89;B4DIF8|ENSEMBL:ENSP00000349259|REFSEQ:NP_003119|H-INV:HIT000196936|VEGA:OTTHUMP00000165176 Tax_Id=9606 Gene_Symbol=SPTBN1 Isoform Long of Spectrin beta chain, brain 1;>IPI:IPI00328230.2|SWISS-PROT:Q01082	274.61	565886	1.54223e+07	1.81621e+07	8.6314e+06	2.71444e+06	769354	8.04689e+06	1.29079e+07
IPI00644708;IPI00005615;IPI00647436;IPI00291398;IPI00926358;IPI00333996;IPI00927286;IPI00940524	IPI00644708;IPI00005615;IPI00647436;IPI00291398;IPI00926358;IPI00333996;IPI00927286;IPI00940524	>IPI:IPI00644708.1|TREMBL:A8K4L9;A8K5C4|ENSEMBL:ENSP00000358089|REFSEQ:NP_001029097|VEGA:OTTHUMP00000020602 Tax_Id=9606 Gene_Symbol=TIAL1 TIA-1 related protein isoform 2;>IPI:IPI00005615.1|SWISS-PROT:Q01085|TREMBL:Q2TSD2;Q49AS9|ENSEMBL:ENSP00000394902|REFS	43.448	169833	18467.9	83417.5	64302.2	6759.67	163206	0	0
IPI00005657	IPI00005657	>IPI:IPI00005657.1|SWISS-PROT:O15212|TREMBL:Q5STK2|ENSEMBL:ENSP00000363734;ENSP00000363735;ENSP00000363738;ENSP00000372694;ENSP00000378563;ENSP00000382314;ENSP00000382316;ENSP00000395462;ENSP00000396801;ENSP00000398171;ENSP00000400152;ENSP00000402212;ENSP0	14.582	519084	1.53003e+06	1.35978e+06	1.68272e+06	3.74993e+06	4.18453e+06	552335	561688
IPI00005668;IPI00910990;IPI00843904;IPI00455167	IPI00005668;IPI00910990;IPI00843904;IPI00455167	>IPI:IPI00005668.4|SWISS-PROT:P52895|ENSEMBL:ENSP00000370129;ENSP00000385221;ENSP00000397161|REFSEQ:NP_001345;NP_995317|H-INV:HIT000261029|VEGA:OTTHUMP00000018995 Tax_Id=9606 Gene_Symbol=AKR1C2 Aldo-keto reductase family 1 member C2;>IPI:IPI00910990.1|TREM	36.735	726007	861873	2.84792e+06	725374	1.43412e+06	478808	1.9114e+06	2.83321e+06
IPI00647837;IPI00939842;IPI00939196;IPI00005688;IPI00902921;IPI00921909;IPI00646811;IPI00641065;IPI00385027	IPI00647837;IPI00939842;IPI00939196;IPI00005688;IPI00902921;IPI00921909;IPI00646811;IPI00641065;IPI00385027	>IPI:IPI00647837.5|TREMBL:B4DLE9|ENSEMBL:ENSP00000395228 Tax_Id=9606 Gene_Symbol=ZNF185 cDNA FLJ61310, highly similar to Zinc finger protein 185;>IPI:IPI00939842.1|TREMBL:A4FTV3;B7Z771;B8K2L9;B8K2M0|ENSEMBL:ENSP00000359291;ENSP00000409121|REFSEQ:NP_009081|	73.612	188037	107685	123373	339807	98927	94194.3	119836	274820
IPI00005707	IPI00005707	>IPI:IPI00005707.6|SWISS-PROT:Q9UBG0|TREMBL:D3DU08|ENSEMBL:ENSP00000307513|REFSEQ:NP_006030|H-INV:HIT000000434|VEGA:OTTHUMP00000181774 Tax_Id=9606 Gene_Symbol=MRC2 C-type mannose receptor 2	166.65	5069.82	75476.3	221684	188801	292770	39309.6	127762	187277
IPI00005715;IPI00941018;IPI00555735;IPI00655534	IPI00005715;IPI00941018;IPI00555735;IPI00655534	>IPI:IPI00005715.5|SWISS-PROT:O95155-1|ENSEMBL:ENSP00000343001|REFSEQ:NP_001099032|H-INV:HIT000063710|VEGA:OTTHUMP00000001726 Tax_Id=9606 Gene_Symbol=UBE4B Isoform 1 of Ubiquitin conjugation factor E4 B;>IPI:IPI00941018.1|TREMBL:C9J2C9|ENSEMBL:ENSP00000412	146.18	2290.01	3809.88	0	0	0	0	0	0
IPI00005719;IPI00937805;IPI00917079;IPI00922662;IPI00334174;IPI00185217;IPI00022134;IPI00877662;IPI00394882;IPI00383449;IPI00024282;IPI00028481;IPI00909683;IPI00016373;IPI00956025;IPI00556414;IPI00941177;IPI00790414;IPI00903040;IPI00789827	IPI00005719;IPI00937805;IPI00917079;IPI00922662;IPI00334174;IPI00185217	>IPI:IPI00005719.1|SWISS-PROT:P62820-1|TREMBL:Q5U0I6|ENSEMBL:ENSP00000387286|REFSEQ:NP_004152|H-INV:HIT000295379|VEGA:OTTHUMP00000202271 Tax_Id=9606 Gene_Symbol=RAB1A Isoform 1 of Ras-related protein Rab-1A;>IPI:IPI00937805.2|ENSEMBL:ENSP00000260638 Tax_Id	22.677	430626	221924	159183	117149	589849	357819	132070	131892
IPI00005721;IPI00021827	IPI00005721;IPI00021827	>IPI:IPI00005721.1|SWISS-PROT:P59665|TREMBL:Q6EZF6|ENSEMBL:ENSP00000372126;ENSP00000372136;ENSP00000372139|REFSEQ:NP_001035965;NP_004075|VEGA:OTTHUMP00000176942;OTTHUMP00000176943;OTTHUMP00000194783;OTTHUMP00000196017 Tax_Id=9606 Gene_Symbol=DEFA1;DEFA1B N	10.201	1.44564e+07	1.49212e+07	1.33147e+06	764896	6.78803e+06	4.41411e+07	308249	509503
IPI00005724;IPI00927255;IPI00925884;IPI00924801;IPI00926882	IPI00005724;IPI00927255;IPI00925884;IPI00924801;IPI00926882	>IPI:IPI00005724.1|SWISS-PROT:O43813|TREMBL:B2R602;Q53TN2;Q6FHH6|ENSEMBL:ENSP00000233714;ENSP00000388713;ENSP00000393597;ENSP00000395698;ENSP00000397646|REFSEQ:NP_001130046;NP_001130047;NP_006046|H-INV:HIT000325654|VEGA:OTTHUMP00000163940;OTTHUMP0000020653	45.283	26647.5	65226.5	1.20233e+06	1.56171e+06	195022	109673	153705	446267
IPI00005739	IPI00005739	>IPI:IPI00005739.1|SWISS-PROT:O15263|ENSEMBL:ENSP00000303532|REFSEQ:NP_004933;XP_002342852|H-INV:HIT000327983|VEGA:OTTHUMP00000159651;OTTHUMP00000176947;OTTHUMP00000176996 Tax_Id=9606 Gene_Symbol=DEFB4A;LOC100289462 Beta-defensin 2	7.0376	3.30304e+06	2.03226e+06	2.02735e+06	2.19121e+06	2.81052e+06	5.65726e+06	0	0
IPI00005781;IPI00220010;IPI00470667;IPI00220009;IPI00793237	IPI00005781;IPI00220010;IPI00470667;IPI00220009;IPI00793237	>IPI:IPI00005781.4|SWISS-PROT:O15296-1|TREMBL:A8K9R4;B4DNW8;D3DTR2|ENSEMBL:ENSP00000369530|REFSEQ:NP_001132|H-INV:HIT000221417|VEGA:OTTHUMP00000135321;OTTHUMP00000182845 Tax_Id=9606 Gene_Symbol=ALOX15B Isoform A of Arachidonate 15-lipoxygenase B;>IPI:IPI00	75.884	26266.6	68313.3	157870	283858	151906	31815.3	1.79146e+06	2.06498e+06
IPI00005794;IPI00007664;IPI00796411;IPI00910418	IPI00005794;IPI00007664;IPI00796411	>IPI:IPI00005794.2|TREMBL:B5MDX4|ENSEMBL:ENSP00000323500 Tax_Id=9606 Gene_Symbol=PGCP Putative uncharacterized protein ENSP00000323500;>IPI:IPI00007664.5|SWISS-PROT:Q9Y646|ENSEMBL:ENSP00000220763|REFSEQ:NP_057218|H-INV:HIT000038897|VEGA:OTTHUMP00000177926	59.757	130062	265993	1.25216e+06	416063	10033.2	139505	817722	94851.5
IPI00005809	IPI00005809	>IPI:IPI00005809.7|SWISS-PROT:O95810|TREMBL:A8K2W3|ENSEMBL:ENSP00000305675|REFSEQ:NP_004648|H-INV:HIT000037581|VEGA:OTTHUMP00000205484 Tax_Id=9606 Gene_Symbol=SDPR Serum deprivation-response protein	47.173	192680	698174	315163	135717	107340	503913	53614.4	6854.29
IPI00005948;IPI00184525	IPI00005948;IPI00184525	>IPI:IPI00005948.1|SWISS-PROT:Q9BV20-1|ENSEMBL:ENSP00000040663;ENSP00000391825|REFSEQ:NP_001026897|VEGA:OTTHUMP00000077614 Tax_Id=9606 Gene_Symbol=MRI1 Isoform 1 of Methylthioribose-1-phosphate isomerase;>IPI:IPI00184525.2|SWISS-PROT:Q9BV20-2|ENSEMBL:ENSP0	39.149	291722	426116	0	0	135307	157419	154225	76972.2
IPI00005969;IPI00873484	IPI00005969;IPI00873484	>IPI:IPI00005969.3|SWISS-PROT:P52907|TREMBL:A8K0T9|ENSEMBL:ENSP00000263168|REFSEQ:NP_006126|H-INV:HIT000057385|VEGA:OTTHUMP00000013512 Tax_Id=9606 Gene_Symbol=CAPZA1 F-actin-capping protein subunit alpha-1;>IPI:IPI00873484.1|TREMBL:A8MV55|ENSEMBL:ENSP00000	32.922	3.8299e+06	2.75202e+06	4.98608e+06	3.13833e+06	2.70338e+06	496452	3.34587e+06	258287
IPI00005978;IPI00796848;IPI00385786;IPI00746575;IPI00902967;IPI00477842;IPI00856075;IPI00894320	IPI00005978;IPI00796848;IPI00385786;IPI00746575;IPI00902967	>IPI:IPI00005978.8|SWISS-PROT:Q01130|TREMBL:B3KUY1;Q53FN0|ENSEMBL:ENSP00000350877;ENSP00000376276|REFSEQ:NP_003007|H-INV:HIT000305914|VEGA:OTTHUMP00000182516;OTTHUMP00000182517;OTTHUMP00000182520 Tax_Id=9606 Gene_Symbol=SFRS2 Splicing factor, arginine/seri	25.476	375806	59315.2	184488	954828	510294	1.66807e+06	1.82744e+06	1.23829e+06
IPI00220232;IPI00005979;IPI00654843	IPI00220232;IPI00005979;IPI00654843	>IPI:IPI00220232.1|SWISS-PROT:Q9UI10-2|ENSEMBL:ENSP00000394869|REFSEQ:NP_751945 Tax_Id=9606 Gene_Symbol=EIF2B4 Isoform 2 of Translation initiation factor eIF-2B subunit delta;>IPI:IPI00005979.2|SWISS-PROT:Q9UI10-1|TREMBL:Q9HBP7|ENSEMBL:ENSP00000233552|REFS	59.714	42326.5	50607.3	0	0	0	0	0	0
IPI00921911;IPI00006034	IPI00921911;IPI00006034	>IPI:IPI00921911.1|TREMBL:B7Z6C0 Tax_Id=9606 Gene_Symbol=CRIP2 cDNA FLJ56946, highly similar to Cysteine-rich protein 2;>IPI:IPI00006034.1|SWISS-PROT:P52943|TREMBL:Q53FN1|ENSEMBL:ENSP00000328521|REFSEQ:NP_001303|H-INV:HIT000042072|VEGA:OTTHUMP00000028464 T	30.221	178066	616126	82185.4	367818	294.795	131911	78790.7	307973
IPI00006052	IPI00006052	>IPI:IPI00006052.3|SWISS-PROT:Q9UHV9|TREMBL:B1AQP2|ENSEMBL:ENSP00000356989|REFSEQ:NP_036526|H-INV:HIT000035827|VEGA:OTTHUMP00000029707 Tax_Id=9606 Gene_Symbol=PFDN2 Prefoldin subunit 2	16.648	4.05601e+06	29925.6	1.21594e+07	8.4546e+06	1.94262e+06	879049	5.71041e+06	3.08504e+06
IPI00006091;IPI00472316;IPI00304639;IPI00375141;IPI00304638;IPI00220577;IPI00946525;IPI00945461;IPI00334618;IPI00335579;IPI00376366;IPI00184337;IPI00376375;IPI00872706;IPI00334178;IPI00184813;IPI00376367;IPI00419537;IPI00376374	IPI00006091;IPI00472316;IPI00304639;IPI00375141;IPI00304638;IPI00220577	>IPI:IPI00006091.2|SWISS-PROT:P11532-1|ENSEMBL:ENSP00000354923|REFSEQ:NP_003997|H-INV:HIT000194654|VEGA:OTTHUMP00000023117 Tax_Id=9606 Gene_Symbol=DMD Isoform 4 of Dystrophin;>IPI:IPI00472316.2|TREMBL:B1AK23;Q548X2;Q7KZ40;Q8WYE3;Q8WYE4;Q8WYE5;Q8WYE6;Q8WYE7	426.69	164218	355701	492555	815905	37791.1	906977	1.32052e+06	1.63295e+06
IPI00006114;IPI00796279;CON__Q95121;IPI00790473	IPI00006114;IPI00796279	>IPI:IPI00006114.4|SWISS-PROT:P36955|ENSEMBL:ENSP00000254722|REFSEQ:NP_002606|H-INV:HIT000079049|VEGA:OTTHUMP00000115682;OTTHUMP00000182677 Tax_Id=9606 Gene_Symbol=SERPINF1 Pigment epithelium-derived factor;>IPI:IPI00796279.1|VEGA:OTTHUMP00000182676 Tax_Id	46.342	345291	1.1537e+06	2.00769e+06	1.87914e+06	418120	299725	149470	1.77667e+06
IPI00006167	IPI00006167	>IPI:IPI00006167.1|SWISS-PROT:O15355|TREMBL:B2R665;B3KXL8;B4DDC8;Q6IAU5;Q96IN7|ENSEMBL:ENSP00000264714;ENSP00000342778|REFSEQ:NP_002698;NP_817092|H-INV:HIT000288827|VEGA:OTTHUMP00000123426 Tax_Id=9606 Gene_Symbol=PPM1G Protein phosphatase 1G	59.271	695780	840180	587259	403261	86376.4	625183	91932.5	74690.7
IPI00006181;IPI00791086;IPI00903191;IPI00789582;IPI00879735	IPI00006181;IPI00791086;IPI00903191;IPI00789582;IPI00879735	>IPI:IPI00006181.1|SWISS-PROT:O15371|TREMBL:B4DTF8;B4DVY1;B4E1K8|ENSEMBL:ENSP00000216190;ENSP00000385812|REFSEQ:NP_003744|H-INV:HIT000281442|VEGA:OTTHUMP00000028733;OTTHUMP00000197900;OTTHUMP00000197901 Tax_Id=9606 Gene_Symbol=EIF3D Eukaryotic translation	63.972	143440	37964.4	133399	108981	46447.2	458013	242639	153965
IPI00872028;IPI00292771;IPI00006196	IPI00872028;IPI00292771;IPI00006196	>IPI:IPI00872028.2|TREMBL:Q4LE64|ENSEMBL:ENSP00000377298 Tax_Id=9606 Gene_Symbol=NUMA1 NUMA1 variant protein (Fragment);>IPI:IPI00292771.4|SWISS-PROT:Q14980-1|ENSEMBL:ENSP00000352675|REFSEQ:NP_006176|H-INV:HIT000329882 Tax_Id=9606 Gene_Symbol=NUMA1 Isoform	238.86	409968	398330	1615.74	201056	618002	749508	397232	207292
IPI00785113;IPI00006207;IPI00382733;IPI00386687;IPI00914853;IPI00852682	IPI00785113;IPI00006207;IPI00382733	>IPI:IPI00785113.1|SWISS-PROT:Q32MZ4-1|ENSEMBL:ENSP00000375857|REFSEQ:NP_001131024|VEGA:OTTHUMP00000196808 Tax_Id=9606 Gene_Symbol=LRRFIP1 Isoform 1 of Leucine-rich repeat flightless-interacting protein 1;>IPI:IPI00006207.2|SWISS-PROT:Q32MZ4-2|ENSEMBL:ENSP	89.252	202757	141219	285030	272450	635532	76124.4	131641	205859
IPI00793201;IPI00006252;IPI00910647	IPI00793201;IPI00006252;IPI00910647	>IPI:IPI00793201.1|TREMBL:B4E1S7|ENSEMBL:ENSP00000378191|REFSEQ:NP_001135888|VEGA:OTTHUMP00000161877 Tax_Id=9606 Gene_Symbol=AIMP1 small inducible cytokine subfamily E, member 1 isoform b precursor;>IPI:IPI00006252.3|SWISS-PROT:Q12904|ENSEMBL:ENSP000003506	37.039	601229	404080	86453.7	318489	615300	366787	137632	69531.4
IPI00021570;IPI00640567;IPI00006362	IPI00021570;IPI00640567;IPI00006362	>IPI:IPI00021570.1|SWISS-PROT:O60869-1|ENSEMBL:ENSP00000224073|REFSEQ:NP_003783|H-INV:HIT000037144|VEGA:OTTHUMP00000022616 Tax_Id=9606 Gene_Symbol=EDF1 Isoform 1 of Endothelial differentiation-related factor 1;>IPI:IPI00640567.1|ENSEMBL:ENSP00000360712|VEG	16.368	192250	216725	97880.2	1488.01	166799	160238	88233.3	81065.7
IPI00006379;IPI00924866	IPI00006379;IPI00924866	>IPI:IPI00006379.1|SWISS-PROT:Q9Y2X3|TREMBL:B3KN82;B4DUY3|ENSEMBL:ENSP00000264279|REFSEQ:NP_057018|H-INV:HIT000297804|VEGA:OTTHUMP00000163741 Tax_Id=9606 Gene_Symbol=NOP58 Nucleolar protein 58;>IPI:IPI00924866.1|TREMBL:C9JWP8|ENSEMBL:ENSP00000388126|VEGA:O	59.578	34874.6	130432	87098.6	8014.93	237737	102081	24040	29359.4
IPI00006443;IPI00645031	IPI00006443;IPI00645031	>IPI:IPI00006443.3|SWISS-PROT:Q9Y2S2-1|ENSEMBL:ENSP00000298248|REFSEQ:NP_057058|H-INV:HIT000007315|VEGA:OTTHUMP00000018097 Tax_Id=9606 Gene_Symbol=CRYL1 Isoform 1 of Lambda-crystallin homolog;>IPI:IPI00645031.1|SWISS-PROT:Q9Y2S2-2|ENSEMBL:ENSP00000372262|V	35.419	116139	430263	439388	1.34797e+06	237118	350702	165739	322775
IPI00006451;IPI00936987;IPI00787942;IPI00938290	IPI00006451;IPI00936987;IPI00787942;IPI00938290	>IPI:IPI00006451.7|SWISS-PROT:P46459|ENSEMBL:ENSP00000381293|REFSEQ:NP_006169|H-INV:HIT000071039|VEGA:OTTHUMP00000166031;OTTHUMP00000181563 Tax_Id=9606 Gene_Symbol=NSF Vesicle-fusing ATPase;>IPI:IPI00936987.1|TREMBL:B4DFA2;B4DGR3;B4DH19;B4DSK5;B7Z5J7;B7Z9U	82.593	57590.2	18346.8	0	0	0	0	0	0
IPI00006482;IPI00646182;IPI00414005;IPI00788782;IPI00302840;IPI00003021;IPI00640401;IPI00908591;IPI00647102;IPI00375339;IPI00008161;IPI00872242;IPI00218919;IPI00647099;IPI00911028;IPI00644722;IPI00909069;IPI00744194	IPI00006482;IPI00646182;IPI00414005;IPI00788782;IPI00302840	>IPI:IPI00006482.1|SWISS-PROT:P05023-1|ENSEMBL:ENSP00000295598|REFSEQ:NP_000692|H-INV:HIT000031408|VEGA:OTTHUMP00000013935 Tax_Id=9606 Gene_Symbol=ATP1A1 Isoform Long of Sodium/potassium-transporting ATPase subunit alpha-1;>IPI:IPI00646182.5|TREMBL:B7Z2T5;	112.89	1.78085e+06	2.97824e+06	1.8362e+06	4.312e+06	4.60191e+06	188024	613883	6.85481e+06
IPI00006510	IPI00006510	>IPI:IPI00006510.1|SWISS-PROT:Q9H4B7|ENSEMBL:ENSP00000217133|REFSEQ:NP_110400|H-INV:HIT000246595|VEGA:OTTHUMP00000031411 Tax_Id=9606 Gene_Symbol=TUBB1 Tubulin beta-1 chain	50.326	0	0	12445.8	725.461	0	0	1983.2	5901.42
IPI00022824;IPI00006558	IPI00022824;IPI00006558	>IPI:IPI00022824.1|SWISS-PROT:Q9Y371-2|ENSEMBL:ENSP00000418744|H-INV:HIT000075480|VEGA:OTTHUMP00000011913 Tax_Id=9606 Gene_Symbol=SH3GLB1 Isoform 2 of Endophilin-B1;>IPI:IPI00006558.3|SWISS-PROT:Q9Y371-1|TREMBL:B4E182|ENSEMBL:ENSP00000212369|REFSEQ:NP_0570	43.196	94810.2	164129	22127.9	2344.35	4575.47	109088	0	0
IPI00924574;IPI00006662;IPI00927914;IPI00910432;IPI00927707	IPI00924574;IPI00006662	>IPI:IPI00924574.1|TREMBL:C9JF17|ENSEMBL:ENSP00000415235|VEGA:OTTHUMP00000208788 Tax_Id=9606 Gene_Symbol=APOD Putative uncharacterized protein APOD;>IPI:IPI00006662.1|SWISS-PROT:P05090|TREMBL:D3DNW6|ENSEMBL:ENSP00000345179|REFSEQ:NP_001638|H-INV:HIT0000331	24.158	29611.6	152641	1.77807e+06	511762	434646	136257	2.11342e+06	2.07845e+06
IPI00006663;IPI00792207;IPI00795914;IPI00216805;IPI00169288;IPI00241238	IPI00006663;IPI00792207	>IPI:IPI00006663.1|SWISS-PROT:P05091|TREMBL:Q53FB6|ENSEMBL:ENSP00000261733|REFSEQ:NP_000681|H-INV:HIT000031323|VEGA:OTTHUMP00000169261 Tax_Id=9606 Gene_Symbol=ALDH2 Aldehyde dehydrogenase, mitochondrial;>IPI:IPI00792207.2|TREMBL:B0LUF9;B0LUG0;B0LUG2;B4DW54	56.381	3.09696e+06	1.18473e+07	4.85661e+06	2.14884e+07	1.31281e+07	1.79584e+07	4.61227e+06	7.3079e+06
IPI00006715	IPI00006715	>IPI:IPI00006715.3|SWISS-PROT:O60216|ENSEMBL:ENSP00000297338|REFSEQ:NP_006256|H-INV:HIT000042231|VEGA:OTTHUMP00000178212 Tax_Id=9606 Gene_Symbol=RAD21 Double-strand-break repair protein rad21 homolog	71.689	6477.14	21219.1	0	0	57667	4111.29	0	0
IPI00006907	IPI00006907	>IPI:IPI00006907.1|SWISS-PROT:Q9NQ88|ENSEMBL:ENSP00000179259|REFSEQ:NP_065108|H-INV:HIT000246245|VEGA:OTTHUMP00000166261 Tax_Id=9606 Gene_Symbol=C12orf5 Probable fructose-2,6-bisphosphatase TIGAR	30.062	5518.47	45524.4	0	0	1924.88	2557.35	0	0
IPI00006932;IPI00216804;IPI00893216	IPI00006932;IPI00216804;IPI00893216	>IPI:IPI00006932.4|SWISS-PROT:Q9Y383-1|TREMBL:B3KSL5;B7Z4Q3;B7Z500|ENSEMBL:ENSP00000347005|REFSEQ:NP_057103|H-INV:HIT000018730|VEGA:OTTHUMP00000025278;OTTHUMP00000200420 Tax_Id=9606 Gene_Symbol=LUC7L2 cDNA FLJ55988, highly similar to RNA-binding protein Lu	54.223	95183.5	52625	192241	327549	101254	518214	83584.7	81976.5
IPI00006971	IPI00006971	>IPI:IPI00006971.3|SWISS-PROT:Q9HCU0-1|ENSEMBL:ENSP00000308117|REFSEQ:NP_065137|H-INV:HIT000246673 Tax_Id=9606 Gene_Symbol=CD248 Isoform 1 of Endosialin	80.858	0	0	16628.9	34880.9	48588.3	60616.9	57598.8	104436
IPI00006980;IPI00792100	IPI00006980;IPI00792100	>IPI:IPI00006980.1|SWISS-PROT:Q9Y224|TREMBL:Q549M8|ENSEMBL:ENSP00000261700|REFSEQ:NP_057123|H-INV:HIT000071670|VEGA:OTTHUMP00000178984;OTTHUMP00000201518 Tax_Id=9606 Gene_Symbol=C14orf166 UPF0568 protein C14orf166;>IPI:IPI00792100.1|TREMBL:Q5RLJ0|VEGA:OTTH	28.068	203104	196806	27024	42956.7	11025	77978.3	100494	58349.9
IPI00006988	IPI00006988	>IPI:IPI00006988.1|SWISS-PROT:Q9HD89|ENSEMBL:ENSP00000221515|REFSEQ:NP_065148|H-INV:HIT000085253|VEGA:OTTHUMP00000077964 Tax_Id=9606 Gene_Symbol=RETN Resistin	11.419	0	0	0	0	260658	117787	0	0
IPI00007019	IPI00007019	>IPI:IPI00007019.1|SWISS-PROT:Q9Y3C6|ENSEMBL:ENSP00000362803|REFSEQ:NP_057143|H-INV:HIT000253076|VEGA:OTTHUMP00000016310 Tax_Id=9606 Gene_Symbol=PPIL1 Peptidyl-prolyl cis-trans isomerase-like 1	18.237	268790	48474.2	692314	482272	108537	247826	699504	681784
IPI00007047	IPI00007047	>IPI:IPI00007047.1|SWISS-PROT:P05109|TREMBL:D3DV37|ENSEMBL:ENSP00000357721;ENSP00000357722|REFSEQ:NP_002955|H-INV:HIT000321168|VEGA:OTTHUMP00000015329;OTTHUMP00000015330 Tax_Id=9606 Gene_Symbol=S100A8 Protein S100-A8	10.834	1.63946e+07	1.45288e+07	458377	548441	5.37358e+07	7.8846e+06	342503	9403.58
IPI00007058;IPI00908316;IPI00867659	IPI00007058	>IPI:IPI00007058.1|SWISS-PROT:Q9BR76|TREMBL:Q9NSK3|ENSEMBL:ENSP00000340211;ENSP00000377471|REFSEQ:NP_001018080;NP_065174|H-INV:HIT000271232 Tax_Id=9606 Gene_Symbol=CORO1B Coronin-1B	54.234	619112	372043	1.32695e+06	1.41691e+06	10877.8	331013	766564	65840.5
IPI00007102;IPI00745272;IPI00909336;IPI00032575;IPI00922891;IPI00792035	IPI00007102;IPI00745272;IPI00909336;IPI00032575;IPI00922891;IPI00792035	>IPI:IPI00007102.3|TREMBL:A8K8F0;Q9Y3E8|ENSEMBL:ENSP00000380548 Tax_Id=9606 Gene_Symbol=GLOD4 Uncharacterized protein C17orf25;>IPI:IPI00745272.3|SWISS-PROT:Q9HC38-2|TREMBL:B3KV49;D3DTG9|ENSEMBL:ENSP00000301329|REFSEQ:NP_057164|H-INV:HIT000033858|VEGA:OTTH	55.011	1.23004e+06	1.658e+06	527083	3.52114e+06	2.75836e+06	1.8849e+06	1.0721e+07	5.05364e+06
IPI00807339;IPI00007133;IPI00807728;IPI00411553	IPI00807339;IPI00007133;IPI00807728;IPI00411553	>IPI:IPI00807339.2|SWISS-PROT:Q53SF7-1|TREMBL:B7Z2P5|ENSEMBL:ENSP00000376478 Tax_Id=9606 Gene_Symbol=COBLL1 cDNA FLJ56478, highly similar to Homo sapiens COBL-like 1 (COBLL1), mRNA;>IPI:IPI00007133.5|SWISS-PROT:Q53SF7-3|ENSEMBL:ENSP00000194871;ENSP00000341	134.85	23183.2	33330.4	12608.5	3172.54	969165	7954.96	0	0
IPI00433834;IPI00007144;IPI00027270;IPI00789514;IPI00939745;IPI00792420	IPI00433834;IPI00007144;IPI00027270;IPI00789514;IPI00939745	>IPI:IPI00433834.2|TREMBL:A6NE05|ENSEMBL:ENSP00000350750 Tax_Id=9606 Gene_Symbol=RPL26 Putative uncharacterized protein RPL26;>IPI:IPI00007144.1|SWISS-PROT:Q9UNX3|TREMBL:D3DQM0|ENSEMBL:ENSP00000265100|REFSEQ:NP_057177|H-INV:HIT000037967|VEGA:OTTHUMP0000016	18.254	86458.2	472309	672839	708368	69192.2	1.08969e+06	309554	502170
IPI00007188;IPI00022891;IPI00010420;IPI00556601	IPI00007188	>IPI:IPI00007188.5|SWISS-PROT:P05141|TREMBL:B2RCV1;Q6NVC0|ENSEMBL:ENSP00000360671|REFSEQ:NP_001143|H-INV:HIT000054137|VEGA:OTTHUMP00000024324 Tax_Id=9606 Gene_Symbol=SLC25A5 ADP/ATP translocase 2	32.895	1.80176e+06	1.83404e+06	550526	249037	1.66447e+06	2.20875e+06	275024	89451.7
IPI00007240	IPI00007240	>IPI:IPI00007240.2|SWISS-PROT:P05160|ENSEMBL:ENSP00000356382|REFSEQ:NP_001985|H-INV:HIT000194291|VEGA:OTTHUMP00000034674 Tax_Id=9606 Gene_Symbol=F13B Coagulation factor XIII B chain	75.51	70929.5	67084.6	76263	80648.2	34820.2	6566.71	50157	32079
IPI00236556;IPI00007244;IPI00236554;IPI00877025;IPI00006690	IPI00236556;IPI00007244;IPI00236554;IPI00877025	>IPI:IPI00236556.1|SWISS-PROT:P05164-3|ENSEMBL:ENSP00000344419 Tax_Id=9606 Gene_Symbol=MPO Isoform H7 of Myeloperoxidase;>IPI:IPI00007244.1|SWISS-PROT:P05164-1|ENSEMBL:ENSP00000225275|REFSEQ:NP_000241|H-INV:HIT000321072|VEGA:OTTHUMP00000182060 Tax_Id=9606	87.248	1.21359e+06	1.09306e+06	415798	38567.4	1.35001e+06	2.38373e+07	428624	79636.5
IPI00007280;IPI00550234	IPI00007280;IPI00550234	>IPI:IPI00007280.10|SWISS-PROT:O15511-2|ENSEMBL:ENSP00000294742|VEGA:OTTHUMP00000033267 Tax_Id=9606 Gene_Symbol=ARPC5 Isoform 2 of Actin-related protein 2/3 complex subunit 5;>IPI:IPI00550234.4|SWISS-PROT:O15511-1|ENSEMBL:ENSP00000352918|REFSEQ:NP_005708|H	16.631	118444	639225	601494	664394	1.17268e+06	592155	124670	653433
IPI00007321;IPI00939508;IPI00398727;IPI00909991;IPI00797535	IPI00007321;IPI00939508;IPI00398727;IPI00909991;IPI00797535	>IPI:IPI00007321.2|TREMBL:B4DJV9|ENSEMBL:ENSP00000397807 Tax_Id=9606 Gene_Symbol=LYPLA1 cDNA FLJ60607, highly similar to Acyl-protein thioesterase 1;>IPI:IPI00939508.1|SWISS-PROT:O75608-1|TREMBL:Q6IAQ1|ENSEMBL:ENSP00000320043|REFSEQ:NP_006321|H-INV:HIT0000	28.279	1.02946e+06	59470.9	169388	30227.6	612279	477764	329148	296254
IPI00007343	IPI00007343	>IPI:IPI00007343.1|SWISS-PROT:O15541|TREMBL:A2VCQ9;B2RBR7|ENSEMBL:ENSP00000360497|REFSEQ:NP_008909|H-INV:HIT000325057|VEGA:OTTHUMP00000023925 Tax_Id=9606 Gene_Symbol=RNF113A RING finger protein 113A	38.787	143498	99678.5	33679.2	92121.4	13005.3	10427.9	78069.3	92297.3
IPI00007402	IPI00007402	>IPI:IPI00007402.3|SWISS-PROT:O95373|TREMBL:B3KNG9;B3KQG6|ENSEMBL:ENSP00000369042|REFSEQ:NP_006382|H-INV:HIT000068560 Tax_Id=9606 Gene_Symbol=IPO7 Importin-7	119.52	352871	655336	65109.8	4834.74	347125	206934	55015.5	28871.4
IPI00007423;IPI00759824;IPI00647001;IPI00930163;IPI00887411;IPI00760940	IPI00007423;IPI00759824;IPI00647001	>IPI:IPI00007423.1|SWISS-PROT:Q92688-1|TREMBL:Q53F35|ENSEMBL:ENSP00000345848|REFSEQ:NP_006392|H-INV:HIT000221112|VEGA:OTTHUMP00000021759 Tax_Id=9606 Gene_Symbol=ANP32B Isoform 1 of Acidic leucine-rich nuclear phosphoprotein 32 family member B;>IPI:IPI00759	28.787	577190	804356	866830	1.00419e+06	2.01806e+06	2.3424e+06	258103	610107
IPI00007611;IPI00853134;IPI00893479	IPI00007611;IPI00853134;IPI00893479	>IPI:IPI00007611.1|SWISS-PROT:P48047|TREMBL:Q53HH2|ENSEMBL:ENSP00000290299|REFSEQ:NP_001688|VEGA:OTTHUMP00000067745 Tax_Id=9606 Gene_Symbol=ATP5O ATP synthase subunit O, mitochondrial;>IPI:IPI00853134.1|TREMBL:C9JWR2|ENSEMBL:ENSP00000393211|VEGA:OTTHUMP000	23.277	836373	1.33732e+06	1.30782e+06	469576	257866	55300.9	492761	49967.2
IPI00007673;IPI00401259	IPI00007673;IPI00401259	>IPI:IPI00007673.4|SWISS-PROT:Q9Y6H1|ENSEMBL:ENSP00000378812|REFSEQ:NP_057223|H-INV:HIT000001812|VEGA:OTTHUMP00000024420;OTTHUMP00000159799 Tax_Id=9606 Gene_Symbol=CHCHD2 Coiled-coil-helix-coiled-coil-helix domain-containing protein 2, mitochondrial;>IPI:I	15.512	312843	334133	2501.65	150046	338487	8350.02	416687	98600.5
IPI00007682;IPI00946476;IPI00946636	IPI00007682	>IPI:IPI00007682.2|SWISS-PROT:P38606|TREMBL:B7Z1R5;B7Z2V6;D3DN75|ENSEMBL:ENSP00000273398|REFSEQ:NP_001681|H-INV:HIT000036145|VEGA:OTTHUMP00000172264 Tax_Id=9606 Gene_Symbol=ATP6V1A V-type proton ATPase catalytic subunit A	68.303	363991	832137	4.61855e+06	2.29803e+06	3.1248e+06	849165	5.72519e+06	5.86662e+06
IPI00007702;IPI00902596	IPI00007702;IPI00902596	>IPI:IPI00007702.1|SWISS-PROT:P54652|ENSEMBL:ENSP00000247207;ENSP00000378199|REFSEQ:NP_068814|H-INV:HIT000030626|VEGA:OTTHUMP00000028319;OTTHUMP00000180664 Tax_Id=9606 Gene_Symbol=HSPA2 Heat shock-related 70 kDa protein 2;>IPI:IPI00902596.1|TREMBL:B3KUS2 T	70.02	459261	69676.1	57014.6	61489	69782.4	644883	165206	475828
IPI00030602;IPI00873752;IPI00304181;IPI00745433;IPI00007736;IPI00929290;IPI00646765;IPI00551009	IPI00030602;IPI00873752;IPI00304181;IPI00745433;IPI00007736;IPI00929290;IPI00646765;IPI00551009	>IPI:IPI00030602.6|SWISS-PROT:Q9HCK5|TREMBL:A7MD27;Q9NXV9|ENSEMBL:ENSP00000362306|REFSEQ:NP_060099|H-INV:HIT000001282|VEGA:OTTHUMP00000004431 Tax_Id=9606 Gene_Symbol=EIF2C4;EIF2C3 Protein argonaute-4;>IPI:IPI00873752.1|ENSEMBL:ENSP00000380979 Tax_Id=9606 G	97.096	206661	102380	0	0	163111	78078.7	0	0
IPI00007750;IPI00794663;IPI00335314;IPI00794009;IPI00916823;IPI00797717;IPI00917863	IPI00007750;IPI00794663	>IPI:IPI00007750.1|SWISS-PROT:P68366|ENSEMBL:ENSP00000248437|REFSEQ:NP_005991|H-INV:HIT000011345|VEGA:OTTHUMP00000164167 Tax_Id=9606 Gene_Symbol=TUBA4A Tubulin alpha-4A chain;>IPI:IPI00794663.1|TREMBL:A8MUB1|ENSEMBL:ENSP00000375938|VEGA:OTTHUMP00000165869	49.924	298636	454160	2.22604e+06	2.93226e+06	1.76118e+06	203971	725956	435284
IPI00007752;IPI00930130;IPI00939129;IPI00908605;IPI00945362	IPI00007752;IPI00930130	>IPI:IPI00007752.1|SWISS-PROT:P68371|TREMBL:Q8IWP6;Q8IZ29;Q8N6N5;Q96HX0|ENSEMBL:ENSP00000341289|REFSEQ:NP_006079|H-INV:HIT000009868|VEGA:OTTHUMP00000162590 Tax_Id=9606 Gene_Symbol=TUBB2C Tubulin beta-2C chain;>IPI:IPI00930130.2|TREMBL:A4UCT2;B3KML9 Tax_Id=	49.83	6.41241e+07	2.61645e+07	1.62809e+08	1.66164e+08	2.60966e+07	2.37718e+07	5.29738e+07	2.28623e+07
IPI00007755	IPI00007755	>IPI:IPI00007755.3|SWISS-PROT:Q9UL25|TREMBL:Q96GX3|ENSEMBL:ENSP00000261263|REFSEQ:NP_055814|H-INV:HIT000068291|VEGA:OTTHUMP00000168505 Tax_Id=9606 Gene_Symbol=RAB21 Ras-related protein Rab-21	24.347	65695.5	155977	247256	86234	103695	26338.3	0	0
IPI00384857;IPI00007764;IPI00447316;IPI00917313	IPI00384857;IPI00007764;IPI00447316;IPI00917313	>IPI:IPI00384857.3|SWISS-PROT:Q9UK76-2|ENSEMBL:ENSP00000348316|REFSEQ:NP_001002032|VEGA:OTTHUMP00000182436;OTTHUMP00000205896 Tax_Id=9606 Gene_Symbol=HN1 Isoform 2 of Hematological and neurological expressed 1 protein;>IPI:IPI00007764.4|SWISS-PROT:Q9UK76-1	19.916	34436.9	31533.6	26464.9	166918	61077.5	114896	371746	472637
IPI00007765;IPI00922694	IPI00007765;IPI00922694	>IPI:IPI00007765.5|SWISS-PROT:P38646|TREMBL:B7Z1V7;B7Z4V2;Q2F839;Q8N1C8|ENSEMBL:ENSP00000297185|REFSEQ:NP_004125|H-INV:HIT000192047|VEGA:OTTHUMP00000159494 Tax_Id=9606 Gene_Symbol=HSPA9 Stress-70 protein, mitochondrial;>IPI:IPI00922694.1|TREMBL:A1XP52;B7Z4	73.68	534033	543660	2.60242e+06	2.88399e+06	2.28191e+06	4.95988e+06	1.3148e+06	3.14923e+06
IPI00007797;IPI00737213	IPI00007797;IPI00737213	>IPI:IPI00007797.3|SWISS-PROT:Q01469|ENSEMBL:ENSP00000297258|REFSEQ:NP_001435|H-INV:HIT000385166|VEGA:OTTHUMP00000166021;OTTHUMP00000177628 Tax_Id=9606 Gene_Symbol=FABP5L9;FABP5L2;FABP5L7;FABP5 Fatty acid-binding protein, epidermal;>IPI:IPI00737213.2|VEGA:	15.164	8.69282e+07	4.24628e+07	1.41171e+06	897994	2.39951e+07	5.28776e+07	3.2087e+06	1.99186e+06
IPI00007800	IPI00007800	>IPI:IPI00007800.1|SWISS-PROT:Q9UKU9|TREMBL:B2R780;Q8N2J9|ENSEMBL:ENSP00000362524|REFSEQ:NP_036230|H-INV:HIT000252318|VEGA:OTTHUMP00000022159 Tax_Id=9606 Gene_Symbol=ANGPTL2 Angiopoietin-related protein 2	57.104	442089	403392	0	0	0	0	0	0
IPI00007812;IPI00848320;IPI00304911;IPI00926751;IPI00925534;IPI00925827	IPI00007812;IPI00848320	>IPI:IPI00007812.1|SWISS-PROT:P21281|TREMBL:B4DFM5;B4DQI9;D3DSQ5;Q59HF3|ENSEMBL:ENSP00000276390|REFSEQ:NP_001684|H-INV:HIT000031428|VEGA:OTTHUMP00000161707;OTTHUMP00000177098 Tax_Id=9606 Gene_Symbol=ATP6V1B2 V-type proton ATPase subunit B, brain isoform;>I	56.5	762126	218791	276256	556702	440450	1.17301e+06	896367	846682
IPI00074962;IPI00007834;IPI00305279;IPI00895856;IPI00942244;IPI00921566;IPI00939165;IPI00909984;IPI00871968	IPI00074962;IPI00007834;IPI00305279;IPI00895856;IPI00942244;IPI00921566;IPI00939165;IPI00909984;IPI00871968	>IPI:IPI00074962.3|SWISS-PROT:Q01484-4|TREMBL:B7Z636|ENSEMBL:ENSP00000349588|REFSEQ:NP_001139|VEGA:OTTHUMP00000163833 Tax_Id=9606 Gene_Symbol=ANK2 Isoform 3 of Ankyrin-2;>IPI:IPI00007834.2|SWISS-PROT:Q01484-1|TREMBL:Q7Z307|ENSEMBL:ENSP00000354873 Tax_Id=96	433.71	0	0	246857	246276	86395.5	72367.1	18421.4	129593
IPI00007853;IPI00871537	IPI00007853;IPI00871537	>IPI:IPI00007853.1|SWISS-PROT:P13284 Tax_Id=9606 Gene_Symbol=IFI30 Gamma-interferon-inducible lysosomal thiol reductase;>IPI:IPI00871537.1|TREMBL:A6XNE3;A8K686;Q76MF9;Q8NEI4;Q8WU77;Q9UPH8|ENSEMBL:ENSP00000384886|REFSEQ:NP_006323|H-INV:HIT000039106|VEGA:OTT	29.149	90983.4	39082.9	25573.2	65863.4	10275.9	63193.4	71779.3	55857
IPI00007926;IPI00395835	IPI00007926;IPI00395835	>IPI:IPI00007926.1|SWISS-PROT:O43598|ENSEMBL:ENSP00000230431|REFSEQ:NP_006434|H-INV:HIT000063516|VEGA:OTTHUMP00000016424 Tax_Id=9606 Gene_Symbol=C6orf108 Deoxyribonucleoside 5-monophosphate N-glycosidase;>IPI:IPI00395835.1|TREMBL:A8MXA0|ENSEMBL:ENSP000003	19.108	355331	639386	1.89267e+06	1.0821e+06	788508	44632	704469	362600
IPI00007928	IPI00007928	>IPI:IPI00007928.4|SWISS-PROT:Q6P2Q9|TREMBL:B4DK16;Q53GM6;Q6JH02;Q6JH03|ENSEMBL:ENSP00000304350|REFSEQ:NP_006436|H-INV:HIT000068368|VEGA:OTTHUMP00000115657;OTTHUMP00000182993 Tax_Id=9606 Gene_Symbol=PRPF8 Pre-mRNA-processing-splicing factor 8	273.6	89296	284004	56229.9	15525	13701.2	49154.6	43196.6	54065.9
IPI00007935;IPI00553102;IPI00555593	IPI00007935;IPI00553102;IPI00555593	>IPI:IPI00007935.5|SWISS-PROT:Q96HC4|TREMBL:B7Z481;Q4W5K9;Q9P1D1|ENSEMBL:ENSP00000321746|REFSEQ:NP_006448|H-INV:HIT000100248|VEGA:OTTHUMP00000161598 Tax_Id=9606 Gene_Symbol=PDLIM5 PDZ and LIM domain protein 5;>IPI:IPI00553102.4|TREMBL:B7Z8X5|ENSEMBL:ENSP00	64.001	199901	58183.9	474799	401067	309427	274644	478459	99708.9
IPI00008164	IPI00008164	>IPI:IPI00008164.2|SWISS-PROT:P48147|TREMBL:B2RAH7;Q9UM02|ENSEMBL:ENSP00000358106|REFSEQ:NP_002717|H-INV:HIT000041078|VEGA:OTTHUMP00000016916 Tax_Id=9606 Gene_Symbol=PREP Prolyl endopeptidase	80.699	972485	1.48645e+06	1.10775e+06	1.12029e+06	266894	1.20179e+06	2.22597e+06	1.28598e+06
IPI00008167;IPI00946353;IPI00788784;IPI00789521;IPI00787965;IPI00793333;IPI00952896;IPI00945216;IPI00945384	IPI00008167;IPI00946353;IPI00788784;IPI00789521;IPI00787965;IPI00793333;IPI00952896;IPI00945216;IPI00945384	>IPI:IPI00008167.1|SWISS-PROT:P54709|ENSEMBL:ENSP00000286371|REFSEQ:NP_001670|H-INV:HIT000035482|VEGA:OTTHUMP00000173070 Tax_Id=9606 Gene_Symbol=ATP1B3 Sodium/potassium-transporting ATPase subunit beta-3;>IPI:IPI00946353.1|TREMBL:C9JA09|ENSEMBL:ENSP0000041	31.512	90277.5	144782	0	0	145591	220052	143116	4019.62
IPI00008179;IPI00328142	IPI00008179;IPI00328142	>IPI:IPI00008179.1|SWISS-PROT:O00204-1|ENSEMBL:ENSP00000201586|REFSEQ:NP_814444|H-INV:HIT000222621|VEGA:OTTHUMP00000078121 Tax_Id=9606 Gene_Symbol=SULT2B1 Isoform 1 of Sulfotransferase family cytosolic 2B member 1;>IPI:IPI00328142.3|SWISS-PROT:O00204-2|ENS	41.307	363302	112938	37694.6	44572.8	13868.3	1.15043e+06	146932	174138
IPI00008215	IPI00008215	>IPI:IPI00008215.1|SWISS-PROT:P48163|TREMBL:A8K168;B4DX99;B4DZ70;Q8WVX2|ENSEMBL:ENSP00000358719|REFSEQ:NP_002386|H-INV:HIT000280909|VEGA:OTTHUMP00000016792 Tax_Id=9606 Gene_Symbol=ME1 NADP-dependent malic enzyme	64.149	164325	1.05232e+06	124067	286379	601971	616879	705116	976856
IPI00008223;IPI00642549;IPI00479614;IPI00008219;IPI00643078	IPI00008223;IPI00642549	>IPI:IPI00008223.3|SWISS-PROT:P54727|TREMBL:B7Z4W4;B7ZA74;Q53F10;Q7Z5K8|ENSEMBL:ENSP00000350708|REFSEQ:NP_002865|H-INV:HIT000045099|VEGA:OTTHUMP00000021857 Tax_Id=9606 Gene_Symbol=RAD23B UV excision repair protein RAD23 homolog B;>IPI:IPI00642549.2|TREMBL:	43.171	638511	1.05078e+06	353099	622148	2.70305e+06	2.55394e+06	97341.2	250967
IPI00008234;IPI00332396	IPI00008234;IPI00332396	>IPI:IPI00008234.3|SWISS-PROT:Q6BCY4-1|TREMBL:A8K237|ENSEMBL:ENSP00000299498|REFSEQ:NP_057313|H-INV:HIT000255971 Tax_Id=9606 Gene_Symbol=CYB5R2 Isoform 1 of NADH-cytochrome b5 reductase 2;>IPI:IPI00332396.6|SWISS-PROT:Q6BCY4-2|ENSEMBL:ENSP00000299497 Tax_I	31.458	451243	702249	176373	318959	69766.8	56703.3	348627	301047
IPI00008240;IPI00910687	IPI00008240;IPI00910687	>IPI:IPI00008240.2|SWISS-PROT:P56192|TREMBL:A8K492;B3KVK7|ENSEMBL:ENSP00000262027|REFSEQ:NP_004981|H-INV:HIT000101864|VEGA:OTTHUMP00000168165 Tax_Id=9606 Gene_Symbol=MARS Methionyl-tRNA synthetase, cytoplasmic;>IPI:IPI00910687.1|TREMBL:B4DF61;B4E0E9|ENSEMB	101.11	68501.4	4395.33	85414	53762	106989	116214	61021.4	114856
IPI00328868;IPI00008253;IPI00893408	IPI00328868;IPI00008253;IPI00893408	>IPI:IPI00328868.3|SWISS-PROT:Q53T59|ENSEMBL:ENSP00000305193|REFSEQ:NP_071905|H-INV:HIT000275896|VEGA:OTTHUMP00000151187 Tax_Id=9606 Gene_Symbol=HS1BP3 HCLS1-binding protein 3;>IPI:IPI00008253.4|TREMBL:Q9H7U7|ENSEMBL:ENSP00000237821;ENSP00000384984|VEGA:OT	42.78	344935	87538.3	1709.77	32623.9	102935	93023.6	6109.4	83868.5
IPI00008274;IPI00639931;IPI00646869;IPI00644589;IPI00641881;IPI00647351;IPI00644109;IPI00646269;IPI00642414;IPI00955890;IPI00645789;IPI00514858	IPI00008274;IPI00639931;IPI00646869;IPI00644589;IPI00641881;IPI00647351;IPI00644109;IPI00646269;IPI00642414;IPI00955890;IPI00645789	>IPI:IPI00008274.7|SWISS-PROT:Q01518-1|TREMBL:B2RDY9;B4DI38;B4DNW7;B4DNY3;D3DPU2|ENSEMBL:ENSP00000361878;ENSP00000361883;ENSP00000361891|REFSEQ:NP_001099000;NP_006358|H-INV:HIT000192150|VEGA:OTTHUMP00000004820;OTTHUMP00000004821;OTTHUMP00000004822 Tax_Id=9	51.855	1.4604e+06	967957	4.76772e+06	1.57841e+06	3.10112e+06	1.54127e+06	3.85725e+06	5.10599e+06
IPI00008380;IPI00815784;IPI00429689;IPI00796774	IPI00008380;IPI00815784;IPI00429689;IPI00796774	>IPI:IPI00008380.1|SWISS-PROT:P67775|TREMBL:B3KQ51;B3KUN1|ENSEMBL:ENSP00000418447|REFSEQ:NP_002706|H-INV:HIT000022453|VEGA:OTTHUMP00000159382 Tax_Id=9606 Gene_Symbol=PPP2CA Serine/threonine-protein phosphatase 2A catalytic subunit alpha isoform;>IPI:IPI008	35.594	401147	1.55358e+06	3.39152e+06	2.1946e+06	982621	1.3929e+06	1.21662e+06	137725
IPI00008418;IPI00148255;IPI00219865;IPI00789460;IPI00794003	IPI00008418;IPI00148255;IPI00219865;IPI00789460;IPI00794003	>IPI:IPI00008418.6|SWISS-PROT:Q9NR28-1|TREMBL:Q53HB7|ENSEMBL:ENSP00000267169;ENSP00000398495|REFSEQ:NP_063940|H-INV:HIT000098327|VEGA:OTTHUMP00000169670;OTTHUMP00000211307 Tax_Id=9606 Gene_Symbol=DIABLO Diablo homolog, mitochondrial precursor;>IPI:IPI00148	35.845	337366	550829	142098	181181	31215.9	10441.8	495393	133944
IPI00008433;IPI00555941	IPI00008433	>IPI:IPI00008433.4|SWISS-PROT:P46782|TREMBL:Q53G25|ENSEMBL:ENSP00000196551|REFSEQ:NP_001000|H-INV:HIT000037112|VEGA:OTTHUMP00000077991 Tax_Id=9606 Gene_Symbol=RPS5 40S ribosomal protein S5	22.876	405067	284513	415884	135499	488192	1.30877e+06	308869	453864
IPI00008438;IPI00749512;IPI00478810;IPI00414852;IPI00025842;IPI00398673	IPI00008438;IPI00749512;IPI00478810;IPI00414852;IPI00025842	>IPI:IPI00008438.1|SWISS-PROT:P46783|ENSEMBL:ENSP00000347271|REFSEQ:NP_001005|H-INV:HIT000265025|VEGA:OTTHUMP00000016229 Tax_Id=9606 Gene_Symbol=RPS10 40S ribosomal protein S10;>IPI:IPI00749512.4|TREMBL:Q59GE4|H-INV:HIT000008627 Tax_Id=9606 Gene_Symbol=RPS	18.898	3.98064e+06	6.77825e+06	1.98e+06	2.43942e+06	3.3097e+06	1.31626e+06	2.92325e+06	4.57336e+06
IPI00008475;IPI00008934;IPI00945760	IPI00008475	>IPI:IPI00008475.1|SWISS-PROT:Q01581|TREMBL:Q5XJ04;Q8N995|ENSEMBL:ENSP00000322706;ENSP00000399402|REFSEQ:NP_001091742;NP_002121|H-INV:HIT000029496 Tax_Id=9606 Gene_Symbol=HMGCS1 Hydroxymethylglutaryl-CoA synthase, cytoplasmic	57.293	391119	589640	1.71624e+06	5.19491e+06	574502	1.00418e+06	1.24323e+07	9.12425e+06
IPI00008485;IPI00643595;IPI00930318	IPI00008485;IPI00643595	>IPI:IPI00008485.1|SWISS-PROT:P21399|TREMBL:D3DRK7;Q9HBB2|ENSEMBL:ENSP00000309477;ENSP00000369255|REFSEQ:NP_002188|H-INV:HIT000326363|VEGA:OTTHUMP00000021176;OTTHUMP00000021177 Tax_Id=9606 Gene_Symbol=ACO1 Cytoplasmic aconitate hydratase;>IPI:IPI00643595.1	98.398	790643	2.37047e+06	2.30098e+06	5.31628e+06	4.33066e+06	4.18417e+06	1.05296e+07	113765
IPI00008490	IPI00008490	>IPI:IPI00008490.2|SWISS-PROT:Q9H1C4|TREMBL:Q05BS6;Q58F16|ENSEMBL:ENSP00000227471|REFSEQ:NP_112192|H-INV:HIT000334448 Tax_Id=9606 Gene_Symbol=UNC93B1 Protein unc-93 homolog B1	66.63	5204.85	19176.7	0	0	0	0	0	0
IPI00008494;IPI00642425;IPI00910734;IPI00909039	IPI00008494;IPI00642425;IPI00910734;IPI00909039	>IPI:IPI00008494.4|SWISS-PROT:P05362|TREMBL:B4DNT6;Q15463;Q5NKV8|ENSEMBL:ENSP00000264832|REFSEQ:NP_000192|H-INV:HIT000194922|VEGA:OTTHUMP00000076840 Tax_Id=9606 Gene_Symbol=ICAM1 Intercellular adhesion molecule 1;>IPI:IPI00642425.1|TREMBL:O00177;Q99930|ENS	57.825	122279	66950.9	0	0	7275.34	49914.3	0	0
IPI00008524;IPI00796945;IPI00410017;IPI00909378;IPI00301154;IPI00794246;IPI00556259;IPI00790842;IPI00306870;IPI00644016;IPI00796139;IPI00061206;IPI00217142;IPI00938302	IPI00008524;IPI00796945;IPI00410017;IPI00909378;IPI00301154	>IPI:IPI00008524.1|SWISS-PROT:P11940-1|TREMBL:B4DZW4|ENSEMBL:ENSP00000313007|REFSEQ:NP_002559|H-INV:HIT000037423|VEGA:OTTHUMP00000178155;OTTHUMP00000178156 Tax_Id=9606 Gene_Symbol=PABPC1 Isoform 1 of Polyadenylate-binding protein 1;>IPI:IPI00796945.2|TREMB	70.67	2.81936e+06	5.15131e+06	1.1124e+06	1.28509e+06	2.17086e+06	4.69971e+06	164302	461399
IPI00008527	IPI00008527	>IPI:IPI00008527.3|SWISS-PROT:P05386|TREMBL:Q6FG99;Q6ICQ4;Q7Z612|ENSEMBL:ENSP00000346037|REFSEQ:NP_000994|H-INV:HIT000277076|VEGA:OTTHUMP00000164511;OTTHUMP00000175931 Tax_Id=9606 Gene_Symbol=RPLP1 60S acidic ribosomal protein P1	11.514	3.32568e+06	389009	354864	676958	4.54055e+06	1.73697e+06	1.94321e+06	2.14527e+06
IPI00008529	IPI00008529	>IPI:IPI00008529.1|SWISS-PROT:P05387|TREMBL:Q6FG96|ENSEMBL:ENSP00000322419|REFSEQ:NP_000995|H-INV:HIT000032403|VEGA:OTTHUMP00000164440 Tax_Id=9606 Gene_Symbol=RPLP2 60S acidic ribosomal protein P2	11.665	7.94234e+06	1.32977e+07	5.52006e+06	3.51445e+06	1.07022e+07	7.21488e+06	1.66414e+06	270479
IPI00008530;IPI00556485;IPI00871646;IPI00791448;IPI00794884;IPI00868999;IPI00793002;IPI00791188;IPI00797741;IPI00790287;IPI00798371;IPI00940411	IPI00008530;IPI00556485;IPI00871646;IPI00791448;IPI00794884;IPI00868999;IPI00793002;IPI00791188;IPI00797741;IPI00790287	>IPI:IPI00008530.1|SWISS-PROT:P05388|TREMBL:A8K4Z4;Q53HK9;Q53HW2|ENSEMBL:ENSP00000339027;ENSP00000376299|REFSEQ:NP_000993;NP_444505|H-INV:HIT000049094|VEGA:OTTHUMP00000169513;OTTHUMP00000169514 Tax_Id=9606 Gene_Symbol=RPLP0 60S acidic ribosomal protein P0;	34.273	7.59806e+06	20170.5	1.52953e+06	2.11522e+06	4.74166e+06	3.89324e+06	2.25378e+06	4.1688e+06
IPI00008552	IPI00008552	>IPI:IPI00008552.6|SWISS-PROT:O76003|TREMBL:D3DRG2|ENSEMBL:ENSP00000330836;ENSP00000357633|REFSEQ:NP_006532|H-INV:HIT000281505|VEGA:OTTHUMP00000020746;OTTHUMP00000020747 Tax_Id=9606 Gene_Symbol=GLRX3 Glutaredoxin-3	37.432	72624.1	31578.5	71203.3	172087	29842.5	289215	78545	94910.7
IPI00008575;IPI00479209;IPI00385834;IPI00082310	IPI00008575;IPI00479209;IPI00385834;IPI00082310	>IPI:IPI00008575.3|SWISS-PROT:Q07666-1|TREMBL:B2R7B5;D3DPP3|ENSEMBL:ENSP00000313829|REFSEQ:NP_006550|H-INV:HIT000196692|VEGA:OTTHUMP00000004022 Tax_Id=9606 Gene_Symbol=KHDRBS1 Isoform 1 of KH domain-containing, RNA-binding, signal transduction-associated p	48.227	193956	283801	81006.6	100708	57051.6	21607.3	0	0
IPI00008603;IPI00025416;IPI00954527;IPI00645534;IPI00921887;IPI00917820	IPI00008603;IPI00025416;IPI00954527	>IPI:IPI00008603.1|SWISS-PROT:P62736|TREMBL:B3KPP5;B4DUI8;D2JYH4;Q562S2|ENSEMBL:ENSP00000224784;ENSP00000402373|REFSEQ:NP_001135417;NP_001604|H-INV:HIT000269810|VEGA:OTTHUMP00000020042 Tax_Id=9606 Gene_Symbol=ACTA2 Actin, aortic smooth muscle;>IPI:IPI00025	42.009	4.75502e+07	1.74505e+07	2.18195e+07	2.71131e+07	4.64515e+06	5.64361e+06	2.69185e+06	5.16383e+06
IPI00008613;IPI00218475;IPI00943264	IPI00008613;IPI00218475;IPI00943264	>IPI:IPI00008613.4|SWISS-PROT:P80217-1|TREMBL:C9JGX1|ENSEMBL:ENSP00000246911 Tax_Id=9606 Gene_Symbol=IFI35 Putative uncharacterized protein IFI35;>IPI:IPI00218475.4|SWISS-PROT:P80217-2|ENSEMBL:ENSP00000395590|REFSEQ:NP_005524|H-INV:HIT000030342|VEGA:OTTHUM	31.776	96631.6	35454.1	46398.9	37299.7	42114.5	95119.2	12014.2	78804.4
IPI00008752;IPI00008753;IPI00022498;IPI00307016;IPI00413064;CON__P67983;IPI00025461;IPI00642651;IPI00872408;IPI00008750;IPI00025460;IPI00954921;IPI00457184	IPI00008752;IPI00008753;IPI00022498;IPI00307016;IPI00413064;CON__P67983;IPI00025461;IPI00642651;IPI00872408	>IPI:IPI00008752.1|SWISS-PROT:P13640-1|ENSEMBL:ENSP00000369139|H-INV:HIT000038941|VEGA:OTTHUMP00000081232;OTTHUMP00000164375 Tax_Id=9606 Gene_Symbol=MT1L;MT1JP;MT1G;MT1E Isoform 1 of Metallothionein-1G;>IPI:IPI00008753.1|SWISS-PROT:P80297|TREMBL:Q8WVB5|ENS	6.1414	197968	770873	147904	333995	1.44796e+06	970488	3031.79	10252.4
IPI00008868;IPI00020356;IPI00789977;IPI00887765	IPI00008868	>IPI:IPI00008868.3|SWISS-PROT:P46821|TREMBL:A2BDK6;A5D6X1;A5D8X6;Q05BW8;Q32NB7;Q4VBY4;Q5H9P1;Q6PJD3;Q86X89|ENSEMBL:ENSP00000296755|REFSEQ:NP_005900|H-INV:HIT000021128|VEGA:OTTHUMP00000126944 Tax_Id=9606 Gene_Symbol=MAP1B Microtubule-associated protein 1B	270.62	206.441	81126.9	518040	424867	59852.4	88552	127111	480517
IPI00008894;IPI00943846;IPI00945057;IPI00945179;IPI00947486	IPI00008894;IPI00943846	>IPI:IPI00008894.2|SWISS-PROT:Q9UI42|TREMBL:A4D1M3|ENSEMBL:ENSP00000222482|REFSEQ:NP_057436|H-INV:HIT000053769|VEGA:OTTHUMP00000024881 Tax_Id=9606 Gene_Symbol=CPA4 Carboxypeptidase A4;>IPI:IPI00943846.2|TREMBL:B7Z576;B7Z577;B7Z5J4|ENSEMBL:ENSP00000419660|R	47.351	160034	1.18737e+06	0	0	1.39308e+06	2.50442e+06	441677	228114
IPI00883896;IPI00008918;IPI00796705;IPI00940308;IPI00796222;IPI00220466	IPI00883896;IPI00008918;IPI00796705;IPI00940308;IPI00796222;IPI00220466	>IPI:IPI00883896.1|TREMBL:Q53GG0;Q59FE8|ENSEMBL:ENSP00000378400|REFSEQ:NP_001107018 Tax_Id=9606 Gene_Symbol=LIMA1 LIM domain and actin binding 1 isoform a;>IPI:IPI00008918.1|SWISS-PROT:Q9UHB6-1|TREMBL:B2RB09|ENSEMBL:ENSP00000340184|REFSEQ:NP_057441|H-INV:H	85.223	920027	1.27164e+06	42140.3	64951	260326	837774	1984.08	128206
IPI00008964;IPI00896425;IPI00374519	IPI00008964;IPI00896425;IPI00374519	>IPI:IPI00008964.3|SWISS-PROT:Q9H0U4|TREMBL:Q92927|ENSEMBL:ENSP00000310226;ENSP00000377642|REFSEQ:NP_112243|H-INV:HIT000242657 Tax_Id=9606 Gene_Symbol=RAB1B Ras-related protein Rab-1B;>IPI:IPI00896425.1|TREMBL:Q6FIG4 Tax_Id=9606 Gene_Symbol=RAB1B RAB1B pro	22.171	1.73883e+06	656814	3.2571e+06	1.8443e+06	1.31336e+06	3.79999e+06	1.26348e+06	2.0755e+06
IPI00009028	IPI00009028	>IPI:IPI00009028.1|SWISS-PROT:P05452|TREMBL:B2R582|ENSEMBL:ENSP00000296130|REFSEQ:NP_003269|H-INV:HIT000322691|VEGA:OTTHUMP00000164117;OTTHUMP00000170880 Tax_Id=9606 Gene_Symbol=CLEC3B Tetranectin	22.567	1.13729e+06	1.11717e+06	1.73489e+06	974299	1.00847e+06	1.88289e+06	5.40599e+06	3.8623e+06
IPI00216172;IPI00009030;IPI00739827;IPI00922445	IPI00216172;IPI00009030;IPI00739827;IPI00922445	>IPI:IPI00216172.2|TREMBL:Q6Q3G8|ENSEMBL:ENSP00000408411|REFSEQ:NP_001116078 Tax_Id=9606 Gene_Symbol=LAMP2 lysosomal-associated membrane protein 2 isoform C precursor;>IPI:IPI00009030.1|SWISS-PROT:P13473-1|ENSEMBL:ENSP00000200639|REFSEQ:NP_002285|H-INV:HIT	45.17	143046	973071	717281	292691	25324.2	301751	561583	857171
IPI00009032;IPI00916802;IPI00916922;IPI00917205;IPI00917386	IPI00009032;IPI00916802;IPI00916922;IPI00917205;IPI00917386	>IPI:IPI00009032.1|SWISS-PROT:P05455|TREMBL:B5BUB5;Q14730;Q15367;Q53XJ4;Q9UMH5|ENSEMBL:ENSP00000260956;ENSP00000386636|REFSEQ:NP_003133|H-INV:HIT000288232|VEGA:OTTHUMP00000163067;OTTHUMP00000204778 Tax_Id=9606 Gene_Symbol=SSB Lupus La protein;>IPI:IPI00916	46.836	99834.9	393156	956026	134278	22712.5	135507	336840	263488
IPI00009123;IPI00922708;IPI00902923	IPI00009123;IPI00922708;IPI00902923	>IPI:IPI00009123.2|SWISS-PROT:P80303-1|TREMBL:D3DQX5|ENSEMBL:ENSP00000320168;ENSP00000408702|REFSEQ:NP_005004|H-INV:HIT000323598 Tax_Id=9606 Gene_Symbol=NUCB2 Isoform 1 of Nucleobindin-2;>IPI:IPI00922708.1|SWISS-PROT:P80303-2 Tax_Id=9606 Gene_Symbol=NUCB2	50.195	261235	103952	671385	225584	254667	261300	43788.9	377425
IPI00009236;IPI00876941;IPI00853146;IPI00759683;IPI00852906	IPI00009236;IPI00876941;IPI00853146	>IPI:IPI00009236.5|SWISS-PROT:Q03135-1|TREMBL:A9XTE5;Q2TNI1|ENSEMBL:ENSP00000339191|REFSEQ:NP_001744|H-INV:HIT000423668|VEGA:OTTHUMP00000025031 Tax_Id=9606 Gene_Symbol=CAV1 Isoform Alpha of Caveolin-1;>IPI:IPI00876941.1|TREMBL:Q59E85 Tax_Id=9606 Gene_Symbo	20.471	4.94156e+06	766121	2.20858e+07	1.92376e+07	4.4752e+06	3.98235e+06	1.19911e+07	6.75032e+06
IPI00009253;IPI00942239;IPI00748037;IPI00908301;IPI00748905	IPI00009253	>IPI:IPI00009253.2|SWISS-PROT:P54920|ENSEMBL:ENSP00000263354|REFSEQ:NP_003818|H-INV:HIT000040503|VEGA:OTTHUMP00000077709;OTTHUMP00000077710 Tax_Id=9606 Gene_Symbol=NAPA Alpha-soluble NSF attachment protein	33.232	199459	363975	396968	162687	178438	177723	274419	274010
IPI00009305;IPI00550894;IPI00896466;IPI00896510;IPI00922562;IPI00903190	IPI00009305;IPI00550894;IPI00896466;IPI00896510;IPI00922562	>IPI:IPI00009305.1|SWISS-PROT:P46926|TREMBL:A8K3S1;D3DQE7|ENSEMBL:ENSP00000311876|REFSEQ:NP_005462|H-INV:HIT000042214|VEGA:OTTHUMP00000160062 Tax_Id=9606 Gene_Symbol=GNPDA1 Glucosamine-6-phosphate isomerase 1;>IPI:IPI00550894.4|SWISS-PROT:Q8TDQ7-1|TREMBL:B	32.668	1.07973e+06	591729	1.16186e+06	159798	1.06598e+06	98354.6	46596.8	438701
IPI00009315	IPI00009315	>IPI:IPI00009315.6|SWISS-PROT:Q9H3P7|ENSEMBL:ENSP00000355777|REFSEQ:NP_073572|H-INV:HIT000059351|VEGA:OTTHUMP00000035668 Tax_Id=9606 Gene_Symbol=ACBD3 Golgi resident protein GCP60	60.593	11911.6	27418.1	5307.59	18574.9	2063.25	8047.05	0	0
IPI00216919;IPI00009326	IPI00216919;IPI00009326	>IPI:IPI00216919.1|TREMBL:B4DTY1;B4E2Y3;B7ZA01;Q7Z574;Q86T74;Q8IUY9|ENSEMBL:ENSP00000282441|REFSEQ:NP_001123617|H-INV:HIT000052007 Tax_Id=9606 Gene_Symbol=YAP1 Yes-associated protein 1, 65kDa isoform 1;>IPI:IPI00009326.1|SWISS-PROT:P46937|ENSEMBL:ENSP00000	54.461	2831.08	4982.77	0	0	7936.5	27340.3	4543.48	20331.2
IPI00009329;IPI00939218;IPI00644301;IPI00514575	IPI00009329;IPI00939218	>IPI:IPI00009329.2|SWISS-PROT:P46939|ENSEMBL:ENSP00000356515|REFSEQ:NP_009055|H-INV:HIT000322957|VEGA:OTTHUMP00000017350 Tax_Id=9606 Gene_Symbol=UTRN Utrophin;>IPI:IPI00939218.1|TREMBL:A8K8Z1|ENSEMBL:ENSP00000356499 Tax_Id=9606 Gene_Symbol=UTRN cDNA FLJ771	394.46	59824.8	74738.9	77547.3	69727.4	75776.2	147205	89698.5	72093.6
IPI00009342	IPI00009342	>IPI:IPI00009342.1|SWISS-PROT:P46940|TREMBL:A4QPB0;B4DNP4;B4E2M0;Q05DN7;Q5FWG8;Q6P1N4;Q96PA3|ENSEMBL:ENSP00000268182|REFSEQ:NP_003861|H-INV:HIT000193089|VEGA:OTTHUMP00000176675;OTTHUMP00000194748 Tax_Id=9606 Gene_Symbol=IQGAP1 Ras GTPase-activating-like pr	189.25	3.82675e+06	646977	7.04909e+06	3.69499e+06	1.1441e+07	656439	7.62808e+06	1.6428e+06
IPI00009532	IPI00009532	>IPI:IPI00009532.5|SWISS-PROT:P80404|TREMBL:B7Z1V4|ENSEMBL:ENSP00000268251;ENSP00000379845;ENSP00000411916|REFSEQ:NP_000654;NP_001120920;NP_065737|H-INV:HIT000272519|VEGA:OTTHUMP00000045876;OTTHUMP00000080085;OTTHUMP00000080086 Tax_Id=9606 Gene_Symbol=ABAT	58.228	1.4334	0	43752.7	8210.09	0	0	0	0
IPI00009634;IPI00790715	IPI00009634;IPI00790715	>IPI:IPI00009634.1|SWISS-PROT:Q9Y6N5|TREMBL:B2R7T6;Q53HW7;Q9UHS8|ENSEMBL:ENSP00000260324|REFSEQ:NP_067022|H-INV:HIT000049411|VEGA:OTTHUMP00000162198;OTTHUMP00000175777 Tax_Id=9606 Gene_Symbol=SQRDL Sulfide:quinone oxidoreductase, mitochondrial;>IPI:IPI0079	49.96	3.2197e+06	3.04313e+06	536353	1.06191e+06	2.24376e+06	3.47781e+06	643904	603348
IPI00009659;IPI00797536	IPI00009659;IPI00797536	>IPI:IPI00009659.3|SWISS-PROT:Q9NQG5|ENSEMBL:ENSP00000362532|REFSEQ:NP_067038|H-INV:HIT000041874|VEGA:OTTHUMP00000030953 Tax_Id=9606 Gene_Symbol=RPRD1B Regulation of nuclear pre-mRNA domain-containing protein 1B;>IPI:IPI00797536.1|TREMBL:A2A2M0|ENSEMBL:ENS	36.899	185781	75037.8	0	0	40771.2	134387	60313.4	21108.3
IPI00009680	IPI00009680	>IPI:IPI00009680.3|SWISS-PROT:Q9H9J2|ENSEMBL:ENSP00000258383|REFSEQ:NP_075066|H-INV:HIT000006037|VEGA:OTTHUMP00000164216 Tax_Id=9606 Gene_Symbol=MRPL44 39S ribosomal protein L44, mitochondrial	37.535	72841.7	22570	33901.9	85548.5	118713	59970.7	136136	26455
IPI00009688;IPI00908895	IPI00009688;IPI00908895	>IPI:IPI00009688.1|SWISS-PROT:P48426|TREMBL:B4DGX2;D3DRV1|ENSEMBL:ENSP00000365757|REFSEQ:NP_005019|H-INV:HIT000038227|VEGA:OTTHUMP00000019300 Tax_Id=9606 Gene_Symbol=PIP4K2A Phosphatidylinositol-5-phosphate 4-kinase type-2 alpha;>IPI:IPI00908895.1|TREMBL:B	46.224	25209	11114.1	0	0	0	0	5399.04	6331.15
IPI00009771;IPI00879819	IPI00009771;IPI00879819	>IPI:IPI00009771.6|H-INV:HIT000278695|VEGA:OTTHUMP00000077225 Tax_Id=9606 Gene_Symbol=LMNB2 Lamin-B2;>IPI:IPI00879819.1|SWISS-PROT:Q03252|ENSEMBL:ENSP00000327054|REFSEQ:NP_116126|VEGA:OTTHUMP00000198023 Tax_Id=9606 Gene_Symbol=LMNB2 Lamin-B2	69.948	711381	1.01752e+06	3.10073e+06	2.73053e+06	608799	1.71963e+06	944985	576032
IPI00009790;IPI00643196;IPI00639981;IPI00552617;IPI00645848;IPI00646468	IPI00009790;IPI00643196	>IPI:IPI00009790.1|SWISS-PROT:Q01813|ENSEMBL:ENSP00000370517|REFSEQ:NP_002618|H-INV:HIT000040690|VEGA:OTTHUMP00000018966 Tax_Id=9606 Gene_Symbol=PFKP 6-phosphofructokinase type C;>IPI:IPI00643196.1|TREMBL:B3KS15;O14943;Q49A78;Q5VSR7;Q8WTZ9|ENSEMBL:ENSP0000	85.595	315511	415485	5913.85	38256	92441.1	14394.4	147135	142910
IPI00009802;IPI00215631;IPI00215628;IPI00215629;IPI00215630	IPI00009802;IPI00215631;IPI00215628;IPI00215629;IPI00215630	>IPI:IPI00009802.1|SWISS-PROT:P13611-1|TREMBL:Q59FG9|ENSEMBL:ENSP00000265077|REFSEQ:NP_004376|H-INV:HIT000218344|VEGA:OTTHUMP00000161998 Tax_Id=9606 Gene_Symbol=VCAN Isoform V0 of Versican core protein;>IPI:IPI00215631.1|SWISS-PROT:P13611-5|ENSEMBL:ENSP000	372.82	1.3702e+06	374698	5.55647e+06	7.86804e+06	494685	525393	851294	5.2658e+06
IPI00009829	IPI00009829	>IPI:IPI00009829.3|SWISS-PROT:P15088|TREMBL:B2R941|ENSEMBL:ENSP00000296046|REFSEQ:NP_001861|H-INV:HIT000195184|VEGA:OTTHUMP00000173166 Tax_Id=9606 Gene_Symbol=CPA3 Mast cell carboxypeptidase A	48.699	1.8382e+06	934738	658394	4.4392e+06	1.853e+06	1.15314e+06	2.25976e+06	2.57783e+06
IPI00449197;IPI00433025;IPI00385158;IPI00009844;IPI00941706	IPI00449197;IPI00433025;IPI00385158;IPI00009844;IPI00941706	>IPI:IPI00449197.1|TREMBL:Q6PKC0|ENSEMBL:ENSP00000334409 Tax_Id=9606 Gene_Symbol=GMPR2 GMP reductase;>IPI:IPI00433025.1|ENSEMBL:ENSP00000392859|REFSEQ:NP_057660 Tax_Id=9606 Gene_Symbol=GMPR2 guanosine monophosphate reductase 2 isoform 1;>IPI:IPI00385158.3|	45.007	241430	206888	406253	529660	111035	411053	0	0
IPI00009896	IPI00009896	>IPI:IPI00009896.1|SWISS-PROT:P07099|TREMBL:B2R8N0;Q6FGZ3|ENSEMBL:ENSP00000272167;ENSP00000355802|REFSEQ:NP_000111;NP_001129490|H-INV:HIT000335223|VEGA:OTTHUMP00000035867 Tax_Id=9606 Gene_Symbol=EPHX1 Epoxide hydrolase 1	52.948	1.108e+06	1.44484e+06	300064	3.10706e+06	192429	335417	1.76117e+06	11130.7
IPI00009901;IPI00943759;IPI00943707;IPI00943826	IPI00009901	>IPI:IPI00009901.1|SWISS-PROT:P61970|ENSEMBL:ENSP00000219169|REFSEQ:NP_005787|H-INV:HIT000300729|VEGA:OTTHUMP00000081333;OTTHUMP00000174844 Tax_Id=9606 Gene_Symbol=NUTF2 Nuclear transport factor 2	14.478	1.3968e+06	1.78389e+06	4.25386e+06	4.18192e+06	1.41083e+06	353134	1.5618e+06	406802
IPI00009904;IPI00852792	IPI00009904	>IPI:IPI00009904.1|SWISS-PROT:P13667|TREMBL:A8K4K6;Q549T6|ENSEMBL:ENSP00000286091|REFSEQ:NP_004902|H-INV:HIT000035427|VEGA:OTTHUMP00000025137;OTTHUMP00000196763 Tax_Id=9606 Gene_Symbol=PDIA4 Protein disulfide-isomerase A4	72.932	2.3913e+06	1.69946e+06	235385	1.99521e+06	3.86129e+06	1.02213e+06	1.06219e+06	1.94822e+06
IPI00009931	IPI00009931	>IPI:IPI00009931.3|SWISS-PROT:Q9BSH5|TREMBL:B3KUF6|ENSEMBL:ENSP00000238379;ENSP00000363295|REFSEQ:NP_112496|H-INV:HIT000288233|VEGA:OTTHUMP00000021956;OTTHUMP00000021957 Tax_Id=9606 Gene_Symbol=HDHD3 Haloacid dehalogenase-like hydrolase domain-containing p	28	1119711	102445	181966	78411.8	175374	314277	728890	751576
IPI00009949;IPI00643536;IPI00643918;IPI00827831	IPI00009949;IPI00643536;IPI00643918;IPI00827831	>IPI:IPI00009949.2|SWISS-PROT:Q92530|TREMBL:B4DUJ0;D3DVW3|ENSEMBL:ENSP00000327704;ENSP00000338039|REFSEQ:NP_006805;NP_848693|H-INV:HIT000279688|VEGA:OTTHUMP00000029955 Tax_Id=9606 Gene_Symbol=PSMF1 Proteasome inhibitor PI31 subunit;>IPI:IPI00643536.2|TREMB	29.816	1.46318	0	5.13374e+06	5.07302e+06	0	0	408748	361178
IPI00010080;IPI00924637	IPI00010080	>IPI:IPI00010080.2|SWISS-PROT:O95747|ENSEMBL:ENSP00000311713|REFSEQ:NP_005100|H-INV:HIT000058528|VEGA:OTTHUMP00000161719;OTTHUMP00000170677 Tax_Id=9606 Gene_Symbol=OXSR1 Serine/threonine-protein kinase OSR1	58.022	54887.8	60346.8	0	0	193502	166315	118895	75767.9
IPI00010090;IPI00956063	IPI00010090;IPI00956063	>IPI:IPI00010090.1|SWISS-PROT:P48507|TREMBL:D3DT45|ENSEMBL:ENSP00000359258|REFSEQ:NP_002052|H-INV:HIT000193232|VEGA:OTTHUMP00000012299 Tax_Id=9606 Gene_Symbol=GCLM Glutamate--cysteine ligase regulatory subunit;>IPI:IPI00956063.1|TREMBL:D3DT44;Q5YKL1 Tax_Id	30.727	106281	71881.4	328863	287839	69142.9	145085	96777	35169.7
IPI00010105;IPI00375391;IPI00640731;IPI00893107;IPI00893507;IPI00892804	IPI00010105;IPI00375391;IPI00640731	>IPI:IPI00010105.1|SWISS-PROT:P56537|ENSEMBL:ENSP00000363559;ENSP00000363574|REFSEQ:NP_002203;NP_852133|H-INV:HIT000001733|VEGA:OTTHUMP00000030734;OTTHUMP00000061360 Tax_Id=9606 Gene_Symbol=EIF6 Eukaryotic translation initiation factor 6;>IPI:IPI00375391.1	26.599	1.5562e+06	66169.5	77224.8	360098	1.49168e+06	3.26905e+06	925771	1.87222e+06
IPI00010130;IPI00942956	IPI00010130	>IPI:IPI00010130.3|SWISS-PROT:P15104|TREMBL:A1L199;A8YXX4;B4DWM6|ENSEMBL:ENSP00000307900;ENSP00000344958;ENSP00000356537;ENSP00000398320|REFSEQ:NP_001028216;NP_001028228;NP_002056|H-INV:HIT000038498|VEGA:OTTHUMP00000035524;OTTHUMP00000035525 Tax_Id=9606 Ge	42.064	1.6202e+06	1.8131e+06	1.9352e+06	1.10998e+06	2.3797e+06	3.36107e+06	82704.9	98493.3
IPI00010133;IPI00642725;IPI00446617;IPI00908906	IPI00010133;IPI00642725	>IPI:IPI00010133.3|SWISS-PROT:P31146|ENSEMBL:ENSP00000219150|REFSEQ:NP_009005|H-INV:HIT000339532|VEGA:OTTHUMP00000080374;OTTHUMP00000163017 Tax_Id=9606 Gene_Symbol=CORO1A Coronin-1A;>IPI:IPI00642725.1|VEGA:OTTHUMP00000080375 Tax_Id=9606 Gene_Symbol=CORO1A	51.026	1.2959e+06	1.79787e+06	1.63401e+06	1.63759e+06	6.6338e+06	8.54788e+06	633119	1.26806e+06
IPI00010153;IPI00795408;IPI00791920;IPI00794091;IPI00795751	IPI00010153;IPI00795408;IPI00791920;IPI00794091;IPI00795751	>IPI:IPI00010153.5|SWISS-PROT:P62829|TREMBL:Q9BTQ7|ENSEMBL:ENSP00000377865;ENSP00000420311|REFSEQ:NP_000969|H-INV:HIT000337801|VEGA:OTTHUMP00000164151;OTTHUMP00000164153;OTTHUMP00000181271 Tax_Id=9606 Gene_Symbol=RPL23 60S ribosomal protein L23;>IPI:IPI007	14.865	2.9021e+06	4.28072e+06	592211	328685	2.37959e+06	1.58931e+06	1.34016e+06	1.33831e+06
IPI00010154;IPI00910113;IPI00878124	IPI00010154;IPI00910113	>IPI:IPI00010154.3|SWISS-PROT:P31150|TREMBL:B4DH24;B4E070|ENSEMBL:ENSP00000394071|REFSEQ:NP_001484|H-INV:HIT000035732|VEGA:OTTHUMP00000032118 Tax_Id=9606 Gene_Symbol=GDI1 Rab GDP dissociation inhibitor alpha;>IPI:IPI00910113.1|TREMBL:B4DHX4|ENSEMBL:ENSP000	50.582	419271	77150.5	728731	1.32209e+06	453072	607480	2.614e+06	1.20353e+06
IPI00010157;IPI00916229;IPI00916889	IPI00010157;IPI00916229	>IPI:IPI00010157.1|SWISS-PROT:P31153|TREMBL:B4DEX8|ENSEMBL:ENSP00000303147|REFSEQ:NP_005902|H-INV:HIT000030575|VEGA:OTTHUMP00000160677 Tax_Id=9606 Gene_Symbol=MAT2A S-adenosylmethionine synthetase isoform type-2;>IPI:IPI00916229.1|TREMBL:B4DN45|ENSEMBL:ENS	43.66	669991	150440	301024	1.29166e+06	1.51091e+06	1.34664e+06	264525	1.81181e+06
IPI00607801;IPI00010180;IPI00607693;IPI00514878;IPI00940556;IPI00939157;IPI00008367;IPI00939365	IPI00607801;IPI00010180;IPI00607693	>IPI:IPI00607801.2|SWISS-PROT:P23141-2|ENSEMBL:ENSP00000353720|REFSEQ:NP_001020366|VEGA:OTTHUMP00000080287 Tax_Id=9606 Gene_Symbol=CES1 Isoform 2 of Liver carboxylesterase 1;>IPI:IPI00010180.4|SWISS-PROT:P23141-1|TREMBL:B7Z795|ENSEMBL:ENSP00000355193|REFSE	62.591	1.7734e+06	235917	9.47532e+06	5.17587e+06	692130	1.27184e+06	6.38514e+06	1.31209e+06
IPI00010182;IPI00922055;IPI00921830;IPI00218836;IPI00815745	IPI00010182;IPI00922055;IPI00921830;IPI00218836;IPI00815745	>IPI:IPI00010182.4|SWISS-PROT:P07108-1|TREMBL:B8ZWD8|ENSEMBL:ENSP00000348116|REFSEQ:NP_001073331|VEGA:OTTHUMP00000203626 Tax_Id=9606 Gene_Symbol=DBI Isoform 1 of Acyl-CoA-binding protein;>IPI:IPI00922055.1|TREMBL:B8ZWD6;B8ZWD7 Tax_Id=9606 Gene_Symbol=- Dia	10.044	2.3727e+07	2.62294e+07	2.95322e+07	1.88099e+07	1.55605e+06	2.29057e+07	4.348e+07	3.64866e+07
IPI00010201;IPI00937278;IPI00909562	IPI00010201;IPI00937278;IPI00909562	>IPI:IPI00010201.4|TREMBL:B4DX18;Q5U0B3|ENSEMBL:ENSP00000215071|REFSEQ:NP_002803|H-INV:HIT000286074|VEGA:OTTHUMP00000077903;OTTHUMP00000198258 Tax_Id=9606 Gene_Symbol=PSMD8 proteasome 26S non-ATPase subunit 8;>IPI:IPI00937278.1|SWISS-PROT:P48556|ENSEMBL:EN	39.611	323011	307606	134829	163255	308857	39280.3	0	0
IPI00010204;IPI00843996	IPI00010204;IPI00843996	>IPI:IPI00010204.1|SWISS-PROT:P84103|TREMBL:B2R6F3|ENSEMBL:ENSP00000362820|REFSEQ:NP_003008|H-INV:HIT000069548|VEGA:OTTHUMP00000016294 Tax_Id=9606 Gene_Symbol=SFRS3 Splicing factor, arginine/serine-rich 3;>IPI:IPI00843996.1|TREMBL:B4E241|ENSEMBL:ENSP000003	19.329	1.721e+06	2.29539e+06	1.01799e+06	1.54796e+06	1.08496e+06	1.00404e+06	22089.8	929094
IPI00010207;IPI00645510	IPI00010207;IPI00645510	>IPI:IPI00010207.1|SWISS-PROT:P61960|ENSEMBL:ENSP00000239878|REFSEQ:NP_057701|H-INV:HIT000020345|VEGA:OTTHUMP00000018797 Tax_Id=9606 Gene_Symbol=UFM1 Ubiquitin-fold modifier 1;>IPI:IPI00645510.1|TREMBL:C9JJC2;Q5VXS2|ENSEMBL:ENSP00000402378;ENSP00000416027|	9.1175	992881	469266	3.31473e+06	186120	346659	867517	544474	123180
IPI00010214	IPI00010214	>IPI:IPI00010214.1|SWISS-PROT:Q9HCY8|ENSEMBL:ENSP00000340463;ENSP00000357690;ENSP00000357691;ENSP00000420296|REFSEQ:NP_065723|H-INV:HIT000083109|VEGA:OTTHUMP00000032964;OTTHUMP00000032965;OTTHUMP00000032966 Tax_Id=9606 Gene_Symbol=S100A14 Protein S100-A14	11.662	1.5859e+06	821197	816755	233000	1.03393e+06	3.35525e+06	1.04636e+06	214411
IPI00010270;IPI00879948;IPI00877663;IPI00878066;IPI00023138	IPI00010270;IPI00879948;IPI00877663;IPI00878066	>IPI:IPI00010270.1|SWISS-PROT:P15153|ENSEMBL:ENSP00000249071;ENSP00000396686|REFSEQ:NP_002863|H-INV:HIT000291922|VEGA:OTTHUMP00000028735;OTTHUMP00000197775 Tax_Id=9606 Gene_Symbol=RAC2 Ras-related C3 botulinum toxin substrate 2;>IPI:IPI00879948.1|TREMBL:B1	21.429	780271	136927	952050	29184.7	3.68363e+06	4.12868e+06	187582	636579
IPI00219675;IPI00010271;IPI00394837	IPI00219675;IPI00010271;IPI00394837	>IPI:IPI00219675.1|SWISS-PROT:P63000-2|TREMBL:A4D2P0|ENSEMBL:ENSP00000348461|REFSEQ:NP_061485|H-INV:HIT000071076|VEGA:OTTHUMP00000151197 Tax_Id=9606 Gene_Symbol=RAC1 Isoform B of Ras-related C3 botulinum toxin substrate 1;>IPI:IPI00010271.3|SWISS-PROT:P630	23.467	3.1054e+06	637304	968341	1.70773e+06	3.15007e+06	3.32801e+06	2.42948e+06	437643
IPI00010295	IPI00010295	>IPI:IPI00010295.1|SWISS-PROT:P15169|TREMBL:B1AP59|ENSEMBL:ENSP00000359446|REFSEQ:NP_001299|H-INV:HIT000040341|VEGA:OTTHUMP00000020269 Tax_Id=9606 Gene_Symbol=CPN1 Carboxypeptidase N catalytic chain	52.286	345370	6723.48	0	0	102590	2784.26	0	0
IPI00010303;IPI00412407;IPI00797953;IPI00657650;IPI00796607;IPI00797364	IPI00010303;IPI00412407	>IPI:IPI00010303.1|SWISS-PROT:P48594|TREMBL:A8K847;Q86W03;Q86W05|ENSEMBL:ENSP00000343445|REFSEQ:NP_002965|H-INV:HIT000037992|VEGA:OTTHUMP00000066807;OTTHUMP00000073692 Tax_Id=9606 Gene_Symbol=SERPINB4 Serpin B4;>IPI:IPI00412407.4|TREMBL:Q9BYF7|ENSEMBL:ENSP	44.853	1.5512e+07	1.88441e+07	94269.6	98749.8	7.43308e+07	4.21569e+07	44301.5	7568.09
IPI00955848;IPI00010402;IPI00746352;IPI00514669	IPI00955848;IPI00010402;IPI00746352;IPI00514669	>IPI:IPI00955848.1|TREMBL:D3DPK5 Tax_Id=9606 Gene_Symbol=- SH3 domain binding glutamic acid-rich protein like 3, isoform CRA_a (Fragment);>IPI:IPI00010402.2|TREMBL:Q86Z22|ENSEMBL:ENSP00000363361|H-INV:HIT000080332 Tax_Id=9606 Gene_Symbol=SH3BGRL3 Putative	26.819	7.7002e+06	7.32511e+06	1.55954e+06	3.92623e+06	9.29363e+06	9.62457e+06	1.03754e+06	2.69555e+06
IPI00010404	IPI00010404	>IPI:IPI00010404.1|SWISS-PROT:Q9BWJ5|ENSEMBL:ENSP00000356541|REFSEQ:NP_112577|H-INV:HIT000015197|VEGA:OTTHUMP00000017343 Tax_Id=9606 Gene_Symbol=SF3B5 Splicing factor 3B subunit 5	10.135	1119712	121209	0	0	90314.3	7260.24	0	0
IPI00010414	IPI00010414	>IPI:IPI00010414.4|SWISS-PROT:O00151|ENSEMBL:ENSP00000360305|REFSEQ:NP_066272|H-INV:HIT000030002|VEGA:OTTHUMP00000020137 Tax_Id=9606 Gene_Symbol=PDLIM1 PDZ and LIM domain protein 1	36.071	4.245e+06	2.31127e+06	156046	1.71072e+06	988533	3.10056e+06	4.51091e+06	2.54459e+06
IPI00010415;IPI00395748;IPI00219451;IPI00219452;IPI00746126;IPI00395469;IPI00883762	IPI00010415;IPI00395748;IPI00219451;IPI00219452;IPI00746126;IPI00395469;IPI00883762	>IPI:IPI00010415.2|SWISS-PROT:O00154-1|ENSEMBL:ENSP00000367086|REFSEQ:NP_863654|VEGA:OTTHUMP00000001410 Tax_Id=9606 Gene_Symbol=ACOT7 Isoform 1 of Cytosolic acyl coenzyme A thioester hydrolase;>IPI:IPI00395748.2|SWISS-PROT:O00154-4|TREMBL:B3KQ12|ENSEMBL:EN	41.796	172361	19966.5	142100	119771	296571	145016	140154	164927
IPI00743335;IPI00829992;IPI00010418;IPI00791026	IPI00743335;IPI00829992;IPI00010418;IPI00791026	>IPI:IPI00743335.2|SWISS-PROT:O00159-1|ENSEMBL:ENSP00000352834|REFSEQ:NP_001074248|VEGA:OTTHUMP00000115372 Tax_Id=9606 Gene_Symbol=MYO1C Isoform 1 of Myosin-Ic;>IPI:IPI00829992.2|SWISS-PROT:O00159-3|TREMBL:B7Z3E5|ENSEMBL:ENSP00000412197|REFSEQ:NP_001074419	121.72	1.3713e+06	122034	3.34044e+06	4.56765e+06	103855	159767	524687	2.5481e+06
IPI00010471;IPI00646259;IPI00909658;IPI00643270	IPI00010471	>IPI:IPI00010471.5|SWISS-PROT:P13796|TREMBL:B3KUI1;Q53FI1;Q59GX5|ENSEMBL:ENSP00000315757;ENSP00000381581|REFSEQ:NP_002289|H-INV:HIT000034874|VEGA:OTTHUMP00000018362 Tax_Id=9606 Gene_Symbol=LCP1 Plastin-2	70.289	1.9041e+07	1.25879e+07	1.04081e+06	9.12688e+06	3.03454e+07	2.69003e+07	5.88703e+06	5.41582e+06
IPI00010491	IPI00010491	>IPI:IPI00010491.3|SWISS-PROT:O00194|ENSEMBL:ENSP00000262094|REFSEQ:NP_004154|H-INV:HIT000077614|VEGA:OTTHUMP00000073466;OTTHUMP00000163562 Tax_Id=9606 Gene_Symbol=RAB27B Ras-related protein Rab-27B	24.608	20259.8	25707	0	0	11572.2	9085.78	4399.24	5857.06
IPI00306791;IPI00010555;IPI00513917;IPI00454951;IPI00514261;IPI00010554;IPI00186452;IPI00807389;IPI00334908;IPI00064591;IPI00514576;IPI00002491;IPI00654848;IPI00454950;IPI00646306;IPI00426075;IPI00922621;IPI00383430	IPI00306791;IPI00010555;IPI00513917;IPI00454951;IPI00514261;IPI00010554;IPI00186452;IPI00807389;IPI00334908;IPI00064591;IPI00514576;IPI00002491;IPI00654848;IPI00454950;IPI00646306;IPI00426075;IPI00922621;IPI00383430	>IPI:IPI00306791.2|SWISS-PROT:Q9BX66-1|ENSEMBL:ENSP00000355136;ENSP00000360293|REFSEQ:NP_001030126|H-INV:HIT000078294|VEGA:OTTHUMP00000020142 Tax_Id=9606 Gene_Symbol=SORBS1 Sorbin and SH3 domain-containing protein 1;>IPI:IPI00010555.3|SWISS-PROT:Q9BX66-2 T	143.86	967781	1.38942e+06	208664	746267	292973	87256.3	2.05839e+06	2.77863e+06
IPI00010706;IPI00915302	IPI00010706;IPI00915302	>IPI:IPI00010706.1|SWISS-PROT:P48637|TREMBL:B7Z1C5;B7Z514|ENSEMBL:ENSP00000216951|REFSEQ:NP_000169|H-INV:HIT000033538|VEGA:OTTHUMP00000030711 Tax_Id=9606 Gene_Symbol=GSS Glutathione synthetase;>IPI:IPI00915302.1|TREMBL:B6F210;Q8TDA8|ENSEMBL:ENSP00000407517	52.384	587661	34044.5	407870	409735	240528	434617	77582.1	737627
IPI00010720;IPI00940257;IPI00909956	IPI00010720;IPI00940257;IPI00909956	>IPI:IPI00010720.1|SWISS-PROT:P48643|TREMBL:A8K2X8;B4DDU6;B4DE30;B4DX08;B4DXI1;B4DZT5;B7ZAR1;Q9BU08|ENSEMBL:ENSP00000280326|REFSEQ:NP_036205|H-INV:HIT000095964|VEGA:OTTHUMP00000161671 Tax_Id=9606 Gene_Symbol=CCT5 T-complex protein 1 subunit epsilon;>IPI:IP	59.67	365781	504571	1.03598e+06	650082	232837	263259	89899.2	171240
IPI00010740;IPI00216613	IPI00010740;IPI00216613	>IPI:IPI00010740.1|SWISS-PROT:P23246-1|TREMBL:Q6PIX2;Q86VG2;Q9BSV4|ENSEMBL:ENSP00000349748|REFSEQ:NP_005057|H-INV:HIT000323115|VEGA:OTTHUMP00000004329 Tax_Id=9606 Gene_Symbol=SFPQ Isoform Long of Splicing factor, proline- and glutamine-rich;>IPI:IPI0021661	76.149	5.1761e+06	3.98128e+06	120102	2.83749e+06	770546	512576	1.46237e+06	1.36793e+06
IPI00010779;IPI00216975;IPI00910322	IPI00010779;IPI00216975;IPI00910322	>IPI:IPI00010779.4|SWISS-PROT:P67936-1|TREMBL:B4DVY2|ENSEMBL:ENSP00000300933|REFSEQ:NP_003281|VEGA:OTTHUMP00000078182 Tax_Id=9606 Gene_Symbol=TPM4 Isoform 1 of Tropomyosin alpha-4 chain;>IPI:IPI00216975.1|SWISS-PROT:P67936-2|ENSEMBL:ENSP00000345230|REFSEQ:	28.521	5.655e+06	5.70945e+06	8.4099e+06	7.07453e+06	85626	3.7234e+06	1.03273e+06	1.174e+07
IPI00010790;IPI00643384;IPI00903084;IPI00385748;IPI00911034;IPI00909809;IPI00909494;IPI00639967	IPI00010790;IPI00643384;IPI00903084;IPI00385748;IPI00911034;IPI00909809;IPI00909494	>IPI:IPI00010790.1|SWISS-PROT:P21810|TREMBL:A8K7E0;B4DDQ2;D3DWU3;Q53FI4;Q53HU6|ENSEMBL:ENSP00000327336|REFSEQ:NP_001702|H-INV:HIT000030877|VEGA:OTTHUMP00000025928 Tax_Id=9606 Gene_Symbol=BGN Biglycan;>IPI:IPI00643384.2|TREMBL:A6NLG9|ENSEMBL:ENSP00000359223	41.654	8.12e+06	4.83997e+06	8.59205e+06	9.17148e+06	2.50716e+06	3.141e+06	1.29336e+06	182026
IPI00010796;IPI00878551;IPI00879437;IPI00911004	IPI00010796;IPI00878551;IPI00879437	>IPI:IPI00010796.1|SWISS-PROT:P07237|TREMBL:B4DJS0;B4DNL5|ENSEMBL:ENSP00000327801|REFSEQ:NP_000909|H-INV:HIT000040847|VEGA:OTTHUMP00000182660;OTTHUMP00000196834 Tax_Id=9606 Gene_Symbol=P4HB Protein disulfide-isomerase;>IPI:IPI00878551.2|TREMBL:B3KTQ9;B4DLN	57.116	4.0218e+07	5.12633e+07	2.23698e+07	2.61855e+07	3.45499e+07	2.33559e+07	1.59646e+06	2.44999e+07
IPI00010800;IPI00844287	IPI00010800	>IPI:IPI00010800.2|SWISS-PROT:P48681|TREMBL:D3DVC4;Q2YDX4|ENSEMBL:ENSP00000357206|REFSEQ:NP_006608|VEGA:OTTHUMP00000032198 Tax_Id=9606 Gene_Symbol=NES Nestin	177.44	560331	112964	385773	428873	26265.2	693056	926209	548856
IPI00010810;IPI00895865;IPI00792673	IPI00010810;IPI00895865;IPI00792673	>IPI:IPI00010810.1|SWISS-PROT:P13804|TREMBL:Q53XN3|ENSEMBL:ENSP00000267950|REFSEQ:NP_000117|H-INV:HIT000273184|VEGA:OTTHUMP00000176507 Tax_Id=9606 Gene_Symbol=ETFA Electron transfer flavoprotein subunit alpha, mitochondrial;>IPI:IPI00895865.1|TREMBL:B4DT43	35.079	1.2584e+06	909083	1.97246e+06	184754	1.22204e+06	608438	503014	1.22651e+06
IPI00010845;IPI00908766	IPI00010845;IPI00908766	>IPI:IPI00010845.3|SWISS-PROT:O00217|TREMBL:Q08E91;Q53G17|ENSEMBL:ENSP00000315774|REFSEQ:NP_002487|H-INV:HIT000220882 Tax_Id=9606 Gene_Symbol=NDUFS8 NADH dehydrogenase [ubiquinone] iron-sulfur protein 8, mitochondrial;>IPI:IPI00908766.1|TREMBL:B4DYI3|ENSEM	23.705	138201	124387	97746.4	50063	102174	125529	67875	28482.5
IPI00010860;IPI00216220;IPI00953045;IPI00791380	IPI00010860;IPI00216220;IPI00953045	>IPI:IPI00010860.1|SWISS-PROT:O00233-1|ENSEMBL:ENSP00000261817|REFSEQ:NP_002804|H-INV:HIT000030848|VEGA:OTTHUMP00000169606 Tax_Id=9606 Gene_Symbol=PSMD9 Isoform p27-L of 26S proteasome non-ATPase regulatory subunit 9;>IPI:IPI00216220.1|SWISS-PROT:O00233-2	24.653	418351	316993	1.27918e+06	1.10693e+06	155034	154014	514884	90863.6
IPI00010863	IPI00010863	>IPI:IPI00010863.5|SWISS-PROT:O00244|TREMBL:D3DQI2;Q6IBA3|ENSEMBL:ENSP00000316854|REFSEQ:NP_004036|H-INV:HIT000340377 Tax_Id=9606 Gene_Symbol=ATOX1 Copper transport protein ATOX1	7.4016	3.7277e+06	1.1051e+06	2.73546e+06	1.77647e+06	4.81973e+06	4.80579e+06	1.5999e+06	2.71048e+06
IPI00640088;IPI00010865;IPI00514910;IPI00647922;IPI00843824;IPI00908480	IPI00640088;IPI00010865;IPI00514910	>IPI:IPI00640088.1|TREMBL:Q5SRQ6|ENSEMBL:ENSP00000365046;ENSP00000382984;ENSP00000395546;ENSP00000396772;ENSP00000410942;ENSP00000413092;ENSP00000415615|VEGA:OTTHUMP00000029065;OTTHUMP00000193294;OTTHUMP00000193753;OTTHUMP00000194124;OTTHUMP00000195479;OTT	26.925	576321	253138	243736	64312.7	537231	552984	225162	275231
IPI00010896;IPI00877596	IPI00010896	>IPI:IPI00010896.3|SWISS-PROT:O00299|TREMBL:Q53FB0;Q5SRT3|ENSEMBL:ENSP00000364934;ENSP00000364935;ENSP00000364940;ENSP00000372896;ENSP00000372897;ENSP00000379229;ENSP00000382926;ENSP00000382931;ENSP00000391395;ENSP00000398056;ENSP00000400280;ENSP0000040053	26.922	1.3751e+07	1.87102e+07	4.30472e+06	1.07571e+06	7.40615e+06	1.47352e+07	7.3932e+06	3.51767e+06
IPI00010949;IPI00759728	IPI00010949;IPI00759728	>IPI:IPI00010949.3|SWISS-PROT:Q9HAT2-1|ENSEMBL:ENSP00000263593|REFSEQ:NP_733746 Tax_Id=9606 Gene_Symbol=SIAE Isoform 1 of Sialate O-acetylesterase;>IPI:IPI00759728.1|SWISS-PROT:Q9HAT2-2|H-INV:HIT000076647 Tax_Id=9606 Gene_Symbol=SIAE Isoform 2 of Sialate O	58.314	8913.86	11307.5	0	0	12087.1	9730.71	2615.75	8816.77
IPI00010951	IPI00010951	>IPI:IPI00010951.2|SWISS-PROT:P58107|TREMBL:C9JH97;Q9NSU9|ENSEMBL:ENSP00000416257|REFSEQ:NP_112598|H-INV:HIT000026013 Tax_Id=9606 Gene_Symbol=EPPK1 epiplakin 1	555.61	1119713	0	0	0	1509.03	14789.5	0	0
IPI00011107	IPI00011107	>IPI:IPI00011107.2|SWISS-PROT:P48735|TREMBL:B4DFL2;B4DSZ6;Q13584;Q53GL5|ENSEMBL:ENSP00000331897|REFSEQ:NP_002159|H-INV:HIT000286253|VEGA:OTTHUMP00000176767;OTTHUMP00000194691 Tax_Id=9606 Gene_Symbol=IDH2 Isocitrate dehydrogenase [NADP], mitochondrial	50.909	5.8981e+06	987786	4.7982e+06	8.16692e+06	63636.4	2.07817e+06	1.84553e+06	3.96256e+06
IPI00011126;IPI00848107;IPI00895901;IPI00889191	IPI00011126	>IPI:IPI00011126.6|SWISS-PROT:P62191|TREMBL:B4DR63;Q53HB3;Q53XL8;Q6NW36|ENSEMBL:ENSP00000261303|REFSEQ:NP_002793|H-INV:HIT000029694|VEGA:OTTHUMP00000028280 Tax_Id=9606 Gene_Symbol=PSMC1 26S protease regulatory subunit 4	49.184	667691	440332	51363.5	52591.1	57572.1	133700	0	0
IPI00011200;IPI00642548	IPI00011200;IPI00642548	>IPI:IPI00011200.5|SWISS-PROT:O43175|TREMBL:B3KSC3|ENSEMBL:ENSP00000358417|REFSEQ:NP_006614|H-INV:HIT000035203|VEGA:OTTHUMP00000013926 Tax_Id=9606 Gene_Symbol=PHGDH D-3-phosphoglycerate dehydrogenase;>IPI:IPI00642548.2|TREMBL:Q5SZU1;Q8N5M8;Q96RV5;Q96RV6;Q9	56.65	5.2931e+06	7.51364e+06	1.15972e+06	6.55323e+06	6.85113e+06	4.20472e+06	4.82947e+06	448356
IPI00011229;IPI00852597;IPI00853455;IPI00879328;IPI00658053;IPI00892793	IPI00011229;IPI00852597;IPI00853455;IPI00879328	>IPI:IPI00011229.1|SWISS-PROT:P07339|ENSEMBL:ENSP00000236671;ENSP00000384947|REFSEQ:NP_001900|H-INV:HIT000292605|VEGA:OTTHUMP00000042282 Tax_Id=9606 Gene_Symbol=CTSD Cathepsin D;>IPI:IPI00852597.1|TREMBL:C9JH19|ENSEMBL:ENSP00000415036|VEGA:OTTHUMP000001960	44.552	2.3405e+07	3.45791e+07	2.44899e+07	2.5796e+07	2.28957e+07	2.28952e+07	2.5307e+07	1.29177e+07
IPI00011250;IPI00514154	IPI00011250;IPI00514154	>IPI:IPI00011250.3|SWISS-PROT:P15374|ENSEMBL:ENSP00000366819|REFSEQ:NP_005993|H-INV:HIT000038282|VEGA:OTTHUMP00000018509 Tax_Id=9606 Gene_Symbol=UCHL3 Ubiquitin carboxyl-terminal hydrolase isozyme L3;>IPI:IPI00514154.2|TREMBL:Q5TBK7|ENSEMBL:ENSP00000366813	26.182	1.4099e+06	1.27174e+06	115736	989473	1.7823e+06	17723.1	954031	649727
IPI00011252	IPI00011252	>IPI:IPI00011252.1|SWISS-PROT:P07357|TREMBL:Q05CV2|ENSEMBL:ENSP00000354458|REFSEQ:NP_000553|H-INV:HIT000194505|VEGA:OTTHUMP00000010016 Tax_Id=9606 Gene_Symbol=C8A Complement component C8 alpha chain	65.163	207231	128030	293226	447022	98486.9	230080	376478	451465
IPI00011253;IPI00939811;IPI00855830;IPI00879848	IPI00011253;IPI00939811	>IPI:IPI00011253.3|SWISS-PROT:P23396|TREMBL:Q53G83|ENSEMBL:ENSP00000278572;ENSP00000385909|REFSEQ:NP_000996|H-INV:HIT000287076 Tax_Id=9606 Gene_Symbol=RPS3 40S ribosomal protein S3;>IPI:IPI00939811.1|TREMBL:Q9NQS8|ENSEMBL:ENSP00000416745 Tax_Id=9606 Gene_S	26.688	5.5032e+06	4.9462e+06	514257	4.03997e+06	8.3031e+06	747503	3.88004e+06	4.15728e+06
IPI00011261;IPI00513935	IPI00011261;IPI00513935	>IPI:IPI00011261.2|SWISS-PROT:P07360|ENSEMBL:ENSP00000224181|REFSEQ:NP_000597|H-INV:HIT000194609|VEGA:OTTHUMP00000022634 Tax_Id=9606 Gene_Symbol=C8G Complement component C8 gamma chain;>IPI:IPI00513935.1|TREMBL:Q5SQ08|ENSEMBL:ENSP00000360697|VEGA:OTTHUMP00	22.277	0	179331	149970	465608	77045.8	574701	253883	585870
IPI00011264;IPI00883722;IPI00006543;IPI00843942;IPI00006154;IPI00218949	IPI00011264;IPI00883722	>IPI:IPI00011264.2|SWISS-PROT:Q03591|ENSEMBL:ENSP00000314299|REFSEQ:NP_002104;XP_002346300|VEGA:OTTHUMP00000034408 Tax_Id=9606 Gene_Symbol=CFHR1;LOC100293069 Complement factor H-related protein 1;>IPI:IPI00883722.1|TREMBL:B1AKG0;Q6LBM9|ENSEMBL:ENSP00000356	37.65	0	163993	96389.6	50865	0	0	0	0
IPI00011268;IPI00216044;IPI00514496;IPI00642213;IPI00641351;IPI00640938	IPI00011268;IPI00216044;IPI00514496;IPI00642213	>IPI:IPI00011268.2|SWISS-PROT:Q9UKM9-1|TREMBL:Q53GL6|ENSEMBL:ENSP00000246194|REFSEQ:NP_057951|H-INV:HIT000302975|VEGA:OTTHUMP00000030674 Tax_Id=9606 Gene_Symbol=RALY RNA binding protein, autoantigenic (HnRNP-associated with lethal yellow homolog (Mouse)),	32.55	157020	264877	47857.4	88054.8	518304	70398.3	387148	621171
IPI00011274;IPI00845282;IPI00045498	IPI00011274;IPI00845282;IPI00045498	>IPI:IPI00011274.3|SWISS-PROT:O14979-1|TREMBL:B4DGN3;B4DTA2|ENSEMBL:ENSP00000295470|REFSEQ:NP_112740|H-INV:HIT000058500|VEGA:OTTHUMP00000160812 Tax_Id=9606 Gene_Symbol=HNRPDL Isoform 1 of Heterogeneous nuclear ribonucleoprotein D-like;>IPI:IPI00845282.1|SW	46.437	0	19716.4	298260	132843	92459.4	704885	132090	256694
IPI00011284;IPI00375513	IPI00011284;IPI00375513	>IPI:IPI00011284.1|SWISS-PROT:P21964-1|TREMBL:B8XPJ7;B8XPJ8|ENSEMBL:ENSP00000354511;ENSP00000384654;ENSP00000385150;ENSP00000385831;ENSP00000385917;ENSP00000410938|REFSEQ:NP_000745;NP_001128633;NP_001128634|H-INV:HIT000292981|VEGA:OTTHUMP00000028659;OTTHUM	30.037	694540	3.80604e+06	1.76073e+06	1.06192e+06	2.15612e+06	49813.2	2.14194e+06	1.60153e+06
IPI00011285;IPI00910547;IPI00909108	IPI00011285;IPI00910547	>IPI:IPI00011285.1|SWISS-PROT:P07384|TREMBL:B2RDI5|ENSEMBL:ENSP00000279247|REFSEQ:NP_005177|H-INV:HIT000321029 Tax_Id=9606 Gene_Symbol=CAPN1 Calpain-1 catalytic subunit;>IPI:IPI00910547.2|TREMBL:A8MSM1;B4DWH5|ENSEMBL:ENSP00000259755 Tax_Id=9606 Gene_Symbol	81.889	17050000	2.06636e+07	2.3957e+07	2.4478e+07	3.06926e+07	7.64506e+06	3.77285e+07	1.19596e+07
IPI00011302	IPI00011302	>IPI:IPI00011302.1|SWISS-PROT:P13987|TREMBL:Q6FHM9|ENSEMBL:ENSP00000340210;ENSP00000379191;ENSP00000402425;ENSP00000403511;ENSP00000404822;ENSP00000410182;ENSP00000412062|REFSEQ:NP_000602;NP_001120695;NP_001120697;NP_001120698;NP_001120699;NP_976074;NP_976	14.177	0	2.32758e+06	3.44042e+06	444541	1.02268e+06	339650	5.08517e+06	2.98846e+06
IPI00011416;IPI00908564	IPI00011416	>IPI:IPI00011416.2|SWISS-PROT:Q13011|ENSEMBL:ENSP00000221418|REFSEQ:NP_001389|H-INV:HIT000035456|VEGA:OTTHUMP00000076418 Tax_Id=9606 Gene_Symbol=ECH1 Delta(3,5)-Delta(2,4)-dienoyl-CoA isomerase, mitochondrial	35.816	0	146683	3.31027e+06	3.01225e+06	641131	1.53411e+06	597976	1.44607e+06
IPI00011488;IPI00645585;IPI00871334;IPI00385784	IPI00011488;IPI00645585;IPI00871334;IPI00385784	>IPI:IPI00011488.4|SWISS-PROT:Q13043-1|TREMBL:Q59FZ4|ENSEMBL:ENSP00000361892|REFSEQ:NP_006273|VEGA:OTTHUMP00000043418 Tax_Id=9606 Gene_Symbol=STK4 Isoform 1 of Serine/threonine-protein kinase 4;>IPI:IPI00645585.2|SWISS-PROT:Q13043-2|TREMBL:A0PJ51;Q5H9T5;Q9	55.63	0	7678.1	0	0	5497.18	12490.3	0	0
IPI00011511;IPI00299177	IPI00011511;IPI00299177	>IPI:IPI00011511.1|SWISS-PROT:Q9BXW7-1|ENSEMBL:ENSP00000337358|REFSEQ:NP_149061|VEGA:OTTHUMP00000028725;OTTHUMP00000196151 Tax_Id=9606 Gene_Symbol=CECR5 Isoform 2 of Cat eye syndrome critical region protein 5;>IPI:IPI00299177.4|SWISS-PROT:Q9BXW7-2|ENSEMBL:	46.321	0	11389.5	0	0	372.95	1547.69	0	0
IPI00011515;IPI00644509	IPI00011515;IPI00644509	>IPI:IPI00011515.1|SWISS-PROT:Q9BY11|TREMBL:B4DFJ9;Q5TZC3|ENSEMBL:ENSP00000244458|REFSEQ:NP_065855|H-INV:HIT000028941|VEGA:OTTHUMP00000016231 Tax_Id=9606 Gene_Symbol=PACSIN1 Protein kinase C and casein kinase substrate in neurons protein 1;>IPI:IPI00644509	50.965	0	0	219819	54369.9	0	0	0	0
IPI00011528;IPI00644499;IPI00789964	IPI00011528;IPI00644499;IPI00789964	>IPI:IPI00011528.1|SWISS-PROT:Q05048|TREMBL:B4DDG3;Q5QPD8|ENSEMBL:ENSP00000217109;ENSP00000398984;ENSP00000415266|REFSEQ:NP_001028693;NP_001028694;NP_001315|H-INV:HIT000304483|VEGA:OTTHUMP00000031332 Tax_Id=9606 Gene_Symbol=CSTF1 Cleavage stimulation facto	48.357	0	138940	0	0	3941.38	8840.85	0	0
IPI00011592;IPI00909090	IPI00011592;IPI00909090	>IPI:IPI00011592.3|SWISS-PROT:O43237|TREMBL:B4DHD8|ENSEMBL:ENSP00000258198|REFSEQ:NP_006132|H-INV:HIT000063309|VEGA:OTTHUMP00000080465;OTTHUMP00000174820 Tax_Id=9606 Gene_Symbol=DYNC1LI2 Cytoplasmic dynein 1 light intermediate chain 2;>IPI:IPI00909090.1|TR	54.099	0	99273.1	35786.2	204934	158919	230196	169803	178137
IPI00011603;IPI00383659	IPI00011603	>IPI:IPI00011603.2|SWISS-PROT:O43242|TREMBL:B3KNN7;B4DEB0;B4DPM7;B4DT72;B4DV84;Q6IBN0;Q8N9M2;Q96N86|ENSEMBL:ENSP00000264639|REFSEQ:NP_002800|H-INV:HIT000291193|VEGA:OTTHUMP00000164347;OTTHUMP00000181160 Tax_Id=9606 Gene_Symbol=PSMD3 26S proteasome non-ATPa	60.977	116160	179162	32403.6	138542	4002.59	941457	474432	173223
IPI00011631	IPI00011631	>IPI:IPI00011631.6|SWISS-PROT:O43264|TREMBL:A1A528;B2R7C2;B4DUQ3;B4E1J7|ENSEMBL:ENSP00000200135|REFSEQ:NP_004715|H-INV:HIT000220331 Tax_Id=9606 Gene_Symbol=ZW10 Centromere/kinetochore protein zw10 homolog	88.828	0	32876	14448.8	7236.87	15448.6	33892	38469.6	22164.9
IPI00376403;IPI00011643	IPI00376403;IPI00011643	>IPI:IPI00376403.2|SWISS-PROT:O43278-1|TREMBL:B4DTF6|ENSEMBL:ENSP00000342098|REFSEQ:NP_857593|VEGA:OTTHUMP00000160545 Tax_Id=9606 Gene_Symbol=SPINT1 Isoform 1 of Kunitz-type protease inhibitor 1;>IPI:IPI00011643.1|SWISS-PROT:O43278-2|TREMBL:B2RBU9|ENSEMBL:	58.397	0	826987	505776	2.48165e+06	1.87327e+06	1.7799e+06	137670	1.08248e+06
IPI00011676	IPI00011676	>IPI:IPI00011676.2|SWISS-PROT:O00401|TREMBL:A1JUI9;A4D0Y1;A8K180;Q68DE4|ENSEMBL:ENSP00000223023|REFSEQ:NP_003932|H-INV:HIT000053836|VEGA:OTTHUMP00000024882 Tax_Id=9606 Gene_Symbol=WASL Neural Wiskott-Aldrich syndrome protein	54.826	0	627.606	0	0	11534.8	6415.95	0	0
IPI00011692	IPI00011692	>IPI:IPI00011692.2|SWISS-PROT:P07476|TREMBL:B4DU44;B4DWR5|ENSEMBL:ENSP00000357753;ENSP00000376435|REFSEQ:NP_005538|H-INV:HIT000053039|VEGA:OTTHUMP00000014402 Tax_Id=9606 Gene_Symbol=IVL Involucrin	69.603	4825300	992527	3.08426e+06	894670	2.27359e+07	2.61659e+06	1.33701e+06	894574
IPI00221327;IPI00011726;IPI00647050	IPI00221327;IPI00011726;IPI00647050	>IPI:IPI00221327.1|SWISS-PROT:O00442-2|TREMBL:A8K8K1|ENSEMBL:ENSP00000260563|REFSEQ:NP_001124313|H-INV:HIT000274476|VEGA:OTTHUMP00000012594 Tax_Id=9606 Gene_Symbol=RTCD1 Isoform 2 of RNA 3-terminal phosphate cyclase;>IPI:IPI00011726.1|SWISS-PROT:O00442-1|	40.709	0	60945.7	0	0	50900.7	61663.9	24336.7	24435.1
IPI00879223;IPI00011770	IPI00879223;IPI00011770	>IPI:IPI00879223.2|REFSEQ:XP_002342432;XP_002345728;XP_002346592|VEGA:OTTHUMP00000172107 Tax_Id=9606 Gene_Symbol=LOC100287880;LOC100292787 hypothetical protein XP_002342432;>IPI:IPI00011770.1|SWISS-PROT:O00483|ENSEMBL:ENSP00000339720|REFSEQ:NP_002480|H-INV	11.387	0	206796	374461	538669	161498	210888	229006	253615
IPI00011876;IPI00942294;IPI00382958;IPI00903024;IPI00016626;IPI00915917	IPI00011876;IPI00942294	>IPI:IPI00011876.3|TREMBL:B4DUC8;Q6FHP1;Q6FHT1|ENSEMBL:ENSP00000410131 Tax_Id=9606 Gene_Symbol=MTAP cDNA FLJ59758, highly similar to S-methyl-5-thioadenosine phosphorylase;>IPI:IPI00942294.1|SWISS-PROT:Q13126|TREMBL:Q05DJ2|ENSEMBL:ENSP00000369519|REFSEQ:NP	33.186	0	2.552e+06	981901	1.72503e+06	1.08309e+06	3.12751e+06	948885	820325
IPI00011916;IPI00940113;IPI00893993;IPI00893242	IPI00011916;IPI00940113;IPI00893993;IPI00893242	>IPI:IPI00011916.1|SWISS-PROT:Q13155|ENSEMBL:ENSP00000223029|REFSEQ:NP_006294|H-INV:HIT000275410|VEGA:OTTHUMP00000025129;OTTHUMP00000151158 Tax_Id=9606 Gene_Symbol=AIMP2 Aminoacyl tRNA synthetase complex-interacting multifunctional protein 2;>IPI:IPI009401	35.348	141390	1132.32	0	0	34104	96751	49204.3	63927.9
IPI00011933;IPI00478736	IPI00011933;IPI00478736	>IPI:IPI00011933.3|SWISS-PROT:O43303-1|TREMBL:B4DTZ1|ENSEMBL:ENSP00000370803|H-INV:HIT000306295|VEGA:OTTHUMP00000162163 Tax_Id=9606 Gene_Symbol=CP110 Isoform 1 of Centrosomal protein of 110 kDa;>IPI:IPI00478736.2|SWISS-PROT:O43303-2|ENSEMBL:ENSP00000219827	113.42	0	19660.4	0	0	0	0	0	0
IPI00012007;IPI00935818	IPI00012007;IPI00935818	>IPI:IPI00012007.6|SWISS-PROT:P23526|TREMBL:B3KUN3|ENSEMBL:ENSP00000217426|REFSEQ:NP_000678|H-INV:HIT000035325|VEGA:OTTHUMP00000030684 Tax_Id=9606 Gene_Symbol=AHCY Adenosylhomocysteinase;>IPI:IPI00935818.1|TREMBL:Q1RMG2|REFSEQ:NP_001155238 Tax_Id=9606 Gene	47.716	4112300	496979	1.06327e+07	2.65536e+06	1.25036e+06	8.53426e+06	5.25316e+06	4.92781e+06
IPI00012011;IPI00909841;IPI00413344	IPI00012011;IPI00909841	>IPI:IPI00012011.6|SWISS-PROT:P23528|ENSEMBL:ENSP00000309629|REFSEQ:NP_005498|H-INV:HIT000022544 Tax_Id=9606 Gene_Symbol=CFL1 Cofilin-1;>IPI:IPI00909841.1|TREMBL:B4E112 Tax_Id=9606 Gene_Symbol=- cDNA FLJ51435, moderately similar to Cofilin-1	18.502	30919000	4.84966e+06	2.14057e+06	1.00802e+07	1.24577e+06	2.16284e+07	1.33536e+07	2.28061e+07
IPI00375531;IPI00012048;IPI00791971	IPI00375531;IPI00012048;IPI00791971	>IPI:IPI00375531.2|SWISS-PROT:P15531-2|ENSEMBL:ENSP00000013034;ENSP00000312446;ENSP00000337060|REFSEQ:NP_937818|VEGA:OTTHUMP00000174724;OTTHUMP00000174772;OTTHUMP00000181679;OTTHUMP00000181682 Tax_Id=9606 Gene_Symbol=NME1-NME2;NME1;NME2 Isoform 2 of Nucleo	19.653	273650	85167.8	374943	227571	298449	151772	2.85161e+06	2.7257e+06
IPI00796337;IPI00216689;IPI00012066;IPI00790627;IPI00791223;IPI00470509;IPI00900327;IPI00788837;IPI00027970;IPI00410587;IPI00550365;IPI00167750;IPI00101278;IPI00410586;IPI00795754;IPI00790019;IPI00796442;IPI00789448;IPI00941606	IPI00796337;IPI00216689;IPI00012066;IPI00790627;IPI00791223;IPI00470509;IPI00900327;IPI00788837;IPI00027970;IPI00410587;IPI00550365;IPI00167750;IPI00101278;IPI00410586	>IPI:IPI00796337.1|TREMBL:Q59HD4;Q6IPF4|ENSEMBL:ENSP00000352438|REFSEQ:NP_005007|H-INV:HIT000093892|VEGA:OTTHUMP00000167689 Tax_Id=9606 Gene_Symbol=PCBP2 poly(rC) binding protein 2 isoform a;>IPI:IPI00216689.2|SWISS-PROT:Q15366|ENSEMBL:ENSP00000408949|REFS	38.651	314000	2.42241e+06	818743	2.60625e+06	2.78828e+06	629466	431892	1.66637e+06
IPI00012069;IPI00619898;IPI00619966;IPI00910902	IPI00012069;IPI00619898;IPI00619966;IPI00910902	>IPI:IPI00012069.1|SWISS-PROT:P15559|TREMBL:Q53G81|ENSEMBL:ENSP00000319788|REFSEQ:NP_000894|H-INV:HIT000191221|VEGA:OTTHUMP00000081321;OTTHUMP00000174897 Tax_Id=9606 Gene_Symbol=NQO1 NAD(P)H dehydrogenase [quinone] 1;>IPI:IPI00619898.2|TREMBL:B4DNM7;Q3B792	30.867	0	0	27096.2	494006	0	0	222571	205470
IPI00941649;IPI00644055;IPI00012074;IPI00856037;IPI00910614;IPI00856038	IPI00941649;IPI00644055;IPI00012074;IPI00856037;IPI00910614;IPI00856038	>IPI:IPI00941649.1|ENSEMBL:ENSP00000413303 Tax_Id=9606 Gene_Symbol=HNRNPR 71 kDa protein;>IPI:IPI00644055.3|SWISS-PROT:O43390-2|ENSEMBL:ENSP00000363745|REFSEQ:NP_001095868|VEGA:OTTHUMP00000003259 Tax_Id=9606 Gene_Symbol=HNRNPR Isoform 2 of Heterogeneous nu	71.313	86708	1.88245e+06	1.22486e+06	855318	1.4449e+06	1.85626e+06	344456	1.56679e+06
IPI00012119;IPI00219403;IPI00219400;IPI00219401;IPI00792461;IPI00219404;IPI00873377	IPI00012119	>IPI:IPI00012119.1|SWISS-PROT:P07585-1|TREMBL:Q6FH10|ENSEMBL:ENSP00000052754;ENSP00000376862|REFSEQ:NP_001911;NP_598010|H-INV:HIT000295553|VEGA:OTTHUMP00000168693;OTTHUMP00000168699 Tax_Id=9606 Gene_Symbol=DCN Isoform A of Decorin	39.746	38063000	7.9521e+07	1.86827e+08	1.42182e+08	4.77074e+07	3.13138e+07	2.24892e+08	2.82752e+08
IPI00012268;IPI00926258;IPI00926410;IPI00384420	IPI00012268;IPI00926258;IPI00926410;IPI00384420	>IPI:IPI00012268.3|SWISS-PROT:Q13200|TREMBL:B4DM22;B4DX07;Q53XQ4;Q59EG8;Q9NSM5|ENSEMBL:ENSP00000310129|REFSEQ:NP_002799|H-INV:HIT000031345|VEGA:OTTHUMP00000173805;OTTHUMP00000210627 Tax_Id=9606 Gene_Symbol=PSMD2 26S proteasome non-ATPase regulatory subunit	100.2	0	854695	561636	465887	465848	791676	281724	1.0711e+06
IPI00012303;IPI00943000;IPI00942368;IPI00954180;IPI00852838;IPI00852768;IPI00030385;IPI00853528;IPI00892906;IPI00952665;IPI00852953	IPI00012303;IPI00943000;IPI00942368;IPI00954180;IPI00852838;IPI00852768	>IPI:IPI00012303.4|TREMBL:A6PVW9|ENSEMBL:ENSP00000397261;ENSP00000408263|VEGA:OTTHUMP00000196311 Tax_Id=9606 Gene_Symbol=SELENBP1 Selenium binding protein 1;>IPI:IPI00943000.1|SWISS-PROT:Q13228-1|TREMBL:B4DPI7|ENSEMBL:ENSP00000357861|REFSEQ:NP_003935|H-INV	56.865	4493200	411356	1.06019e+07	1.5908e+07	750269	512762	1.11081e+07	9.88335e+06
IPI00915825;IPI00012341;IPI00413654;IPI00867672;IPI00221286	IPI00915825;IPI00012341;IPI00413654;IPI00867672;IPI00221286	>IPI:IPI00915825.1|TREMBL:Q59EK7 Tax_Id=9606 Gene_Symbol=SFRS5 CS0DF038YO05 variant (Fragment);>IPI:IPI00012341.1|SWISS-PROT:Q13243-1|TREMBL:B4DJK0;B4DUA4;Q86U32|ENSEMBL:ENSP00000377892;ENSP00000402734|REFSEQ:NP_001034554;NP_008856|H-INV:HIT000096066|VEGA:	37.254	0	54590.3	0	0	10445.4	15727.1	0	0
IPI00012442;IPI00442863	IPI00012442;IPI00442863	>IPI:IPI00012442.1|SWISS-PROT:Q13283|TREMBL:B7Z8K4;Q32P45;Q53HH4;Q5HYE9;Q5U0Q1;Q6FI03|ENSEMBL:ENSP00000348578;ENSP00000377681|REFSEQ:NP_005745;NP_938405|H-INV:HIT000056659|VEGA:OTTHUMP00000160618 Tax_Id=9606 Gene_Symbol=G3BP1 Ras GTPase-activating protein-	52.164	862555	1.18535e+06	173941	119957	455053	376250	0	0
IPI00012450;IPI00917177	IPI00012450;IPI00917177	>IPI:IPI00012450.4|SWISS-PROT:Q13287|TREMBL:A4UCT9;A8K683;B4DQD4;Q8WTW2|ENSEMBL:ENSP00000243346|REFSEQ:NP_004679|H-INV:HIT000219275|VEGA:OTTHUMP00000162693 Tax_Id=9606 Gene_Symbol=NMI N-myc-interactor;>IPI:IPI00917177.1|TREMBL:C9JW17|ENSEMBL:ENSP0000038737	35.056	21505	23850.6	0	0	26215.3	6847.04	0	0
IPI00012462;IPI00902564;IPI00945725;IPI00845305;IPI00945881;IPI00946890;IPI00939283	IPI00012462;IPI00902564;IPI00945725;IPI00845305;IPI00945881;IPI00946890	>IPI:IPI00012462.1|TREMBL:C9JWR7;D3DNI9|ENSEMBL:ENSP00000273435|H-INV:HIT000002285|VEGA:OTTHUMP00000173223 Tax_Id=9606 Gene_Symbol=EIF2A Eukaryotic translation initiation factor 2A;>IPI:IPI00902564.1|SWISS-PROT:Q9BY44-1|ENSEMBL:ENSP00000417229|REFSEQ:NP_11	67.851	213513	212881	243633	353425	83163.3	64447.7	12557.5	204340
IPI00012490;IPI00217171;IPI00217169;IPI00217170	IPI00012490;IPI00217171;IPI00217169;IPI00217170	>IPI:IPI00012490.1|SWISS-PROT:P23634-1 Tax_Id=9606 Gene_Symbol=ATP2B4 Isoform XD of Plasma membrane calcium-transporting ATPase 4;>IPI:IPI00217171.1|SWISS-PROT:P23634-8 Tax_Id=9606 Gene_Symbol=ATP2B4 Isoform ZD of Plasma membrane calcium-transporting ATPas	137.92	67584.9	85228.3	44201	68136.2	64390.1	49221.1	55542.4	57817.8
IPI00794659;IPI00012493;IPI00794061;IPI00791265;IPI00791752;IPI00796373;IPI00795078;IPI00795919	IPI00794659;IPI00012493;IPI00794061;IPI00791265;IPI00791752;IPI00796373;IPI00795078;IPI00795919	>IPI:IPI00794659.1|TREMBL:B4DW28|ENSEMBL:ENSP00000396038|REFSEQ:NP_001139699|VEGA:OTTHUMP00000177684 Tax_Id=9606 Gene_Symbol=RPS20 ribosomal protein S20 isoform 1;>IPI:IPI00012493.1|SWISS-PROT:P60866|ENSEMBL:ENSP00000009589|REFSEQ:NP_001014|H-INV:HIT000050	16.005	207384	1.27875e+06	1.53006e+06	183670	962236	1.86264e+06	440216	285070
IPI00219825;IPI00744835;IPI00873020;IPI00873201;IPI00012503;IPI00556640	IPI00219825;IPI00744835;IPI00873020;IPI00873201;IPI00012503	>IPI:IPI00219825.2|TREMBL:B1AVU8|ENSEMBL:ENSP00000362212;ENSP00000378398|VEGA:OTTHUMP00000019777 Tax_Id=9606 Gene_Symbol=PSAP Prosaposin;>IPI:IPI00744835.1|SWISS-PROT:P07602-3|TREMBL:B4DEK5;B4DRB7;Q59EN5|ENSEMBL:ENSP00000385911|REFSEQ:NP_001035930|H-INV:HI	61.692	1.59506e+06	1.46938e+06	240958	1.95363e+06	661661	1.42781e+06	306588	669328
IPI00012535	IPI00012535	>IPI:IPI00012535.1|SWISS-PROT:P31689|TREMBL:B7Z5C0;Q5T7Q0;Q86TL9;Q9NXZ8|ENSEMBL:ENSP00000369127|REFSEQ:NP_001530|H-INV:HIT000020396|VEGA:OTTHUMP00000021193 Tax_Id=9606 Gene_Symbol=DNAJA1 DnaJ homolog subfamily A member 1	44.868	18789.4	59603.7	27514.6	77871.9	72760.7	12811.7	0	0
IPI00012575	IPI00012575	>IPI:IPI00012575.1|SWISS-PROT:O00625|TREMBL:Q6FHD2|ENSEMBL:ENSP00000369785;ENSP00000369786|REFSEQ:NP_001018119;NP_003653|H-INV:HIT000325368|VEGA:OTTHUMP00000022961;OTTHUMP00000022962 Tax_Id=9606 Gene_Symbol=PIR Pirin	32.113	7594.42	625.338	0	0	0	0	0	0
IPI00012578	IPI00012578	>IPI:IPI00012578.1|SWISS-PROT:O00629|TREMBL:D3DNM2|ENSEMBL:ENSP00000334373|REFSEQ:NP_002259|H-INV:HIT000051166|VEGA:OTTHUMP00000173408 Tax_Id=9606 Gene_Symbol=KPNA4 Importin subunit alpha-4	57.886	114051	38620.3	82908	75274.4	4553.08	113515	0	0
IPI00012585	IPI00012585	>IPI:IPI00012585.1|SWISS-PROT:P07686|TREMBL:Q5URX0|ENSEMBL:ENSP00000261416|REFSEQ:NP_000512|H-INV:HIT000078589|VEGA:OTTHUMP00000128232 Tax_Id=9606 Gene_Symbol=HEXB Beta-hexosaminidase subunit beta	63.111	756066	131954	1.70717e+06	15388.1	190704	60862.3	154116	453046
IPI00012645;IPI00218207	IPI00012645;IPI00218207	>IPI:IPI00012645.1|SWISS-PROT:O15020-1|ENSEMBL:ENSP00000311489|REFSEQ:NP_008877|H-INV:HIT000000227 Tax_Id=9606 Gene_Symbol=SPTBN2 Isoform 1 of Spectrin beta chain, brain 2;>IPI:IPI00218207.1|SWISS-PROT:O15020-2 Tax_Id=9606 Gene_Symbol=SPTBN2 Isoform 2 of S	271.29	58149.1	20119.2	0	0	153659	27647.3	77452.1	46693.2
IPI00642904;IPI00012726;IPI00555747;IPI00642944;IPI00641299	IPI00642904;IPI00012726;IPI00555747;IPI00642944	>IPI:IPI00642904.1|TREMBL:Q3B867;Q4VC03;Q53GL4;Q6IQ30|ENSEMBL:ENSP00000361949|REFSEQ:NP_001129125|VEGA:OTTHUMP00000010669 Tax_Id=9606 Gene_Symbol=PABPC4 poly A binding protein, cytoplasmic 4 isoform 1;>IPI:IPI00012726.4|SWISS-PROT:Q13310-1|ENSEMBL:ENSP0000	72.39	320489	148267	365.64	154248	377741	110490	4483.59	32564
IPI00012728;IPI00401448;IPI00942534;IPI00815946	IPI00012728;IPI00401448;IPI00942534	>IPI:IPI00012728.1|SWISS-PROT:P33121-1|TREMBL:A8K9T3;B7Z452;D3DP57|ENSEMBL:ENSP00000281455|REFSEQ:NP_001986|H-INV:HIT000053393 Tax_Id=9606 Gene_Symbol=ACSL1 Isoform 1 of Long-chain-fatty-acid--CoA ligase 1;>IPI:IPI00401448.1|SWISS-PROT:P33121-2|TREMBL:Q108	77.942	78406.4	2.73852e+06	6.99923e+06	5.16548e+06	854024	529640	1.67366e+07	1.23438e+07
IPI00012750;IPI00903251;IPI00877856	IPI00012750;IPI00903251;IPI00877856	>IPI:IPI00012750.3|SWISS-PROT:P62851|ENSEMBL:ENSP00000236900|REFSEQ:NP_001019|H-INV:HIT000031580 Tax_Id=9606 Gene_Symbol=RPS25 40S ribosomal protein S25;>IPI:IPI00903251.2|ENSEMBL:ENSP00000384718 Tax_Id=9606 Gene_Symbol=- 14 kDa protein;>IPI:IPI00877856.1|	13.742	857326	2.54191e+06	83582.6	283710	411168	1.30842e+06	630343	624548
IPI00797230;IPI00012772;IPI00795138;IPI00909884;IPI00792050;IPI00795853	IPI00797230;IPI00012772;IPI00795138;IPI00909884	>IPI:IPI00797230.1|VEGA:OTTHUMP00000178493 Tax_Id=9606 Gene_Symbol=RPL8 32 kDa protein;>IPI:IPI00012772.8|SWISS-PROT:P62917|TREMBL:D3DWN2|ENSEMBL:ENSP00000262584;ENSP00000378378|REFSEQ:NP_000964;NP_150644|H-INV:HIT000334555|VEGA:OTTHUMP00000178490;OTTHUMP0	31.75	100340	69231.7	358642	300609	294098	219501	146816	162653
IPI00012828;IPI00927496;IPI00790196;IPI00926442;IPI00796781;IPI00926669	IPI00012828;IPI00927496;IPI00790196;IPI00926442;IPI00796781	>IPI:IPI00012828.3|SWISS-PROT:P09110|TREMBL:B4DEN6;Q8NCW8|ENSEMBL:ENSP00000333664|REFSEQ:NP_001598|H-INV:HIT000305634|VEGA:OTTHUMP00000170670;OTTHUMP00000209182 Tax_Id=9606 Gene_Symbol=ACAA1 3-ketoacyl-CoA thiolase, peroxisomal;>IPI:IPI00927496.1|TREMBL:C9	44.292	187098	229641	47429.7	24922.1	64398.7	91485.1	127425	97417.4
IPI00012831;IPI00935729	IPI00012831;IPI00935729	>IPI:IPI00012831.2|ENSEMBL:ENSP00000256644|REFSEQ:NP_006393|H-INV:HIT000260529 Tax_Id=9606 Gene_Symbol=HBXIP hepatitis B virus x-interacting protein;>IPI:IPI00935729.1|SWISS-PROT:O43504|ENSEMBL:ENSP00000358790|VEGA:OTTHUMP00000013288 Tax_Id=9606 Gene_Symbo	18.158	0	0	227140	473441	344931	18935	0	0
IPI00012832;IPI00796058;IPI00902476;IPI00788860;IPI00796687	IPI00012832;IPI00796058;IPI00902476;IPI00788860;IPI00796687	>IPI:IPI00012832.1|SWISS-PROT:Q13361|TREMBL:A8K3H0;D3DUV1|ENSEMBL:ENSP00000352455|REFSEQ:NP_003471|H-INV:HIT000288773|VEGA:OTTHUMP00000166548;OTTHUMP00000166549 Tax_Id=9606 Gene_Symbol=MFAP5 Microfibrillar-associated protein 5;>IPI:IPI00796058.1|TREMBL:Q7Z	19.611	2.41871e+06	5.96181e+06	5.68815e+06	2.70821e+06	1.71965e+06	341167	6.43194e+06	1.80585e+06
IPI00012837;IPI00029722;IPI00028561;IPI00889664;IPI00909299;IPI00896384	IPI00012837;IPI00029722;IPI00028561;IPI00889664;IPI00909299	>IPI:IPI00012837.1|SWISS-PROT:P33176|TREMBL:A8K048;D3DRX6;Q2TA90;Q66K46;Q6P164|ENSEMBL:ENSP00000307078|REFSEQ:NP_004512|H-INV:HIT000322766|VEGA:OTTHUMP00000019411 Tax_Id=9606 Gene_Symbol=KIF5B Kinesin-1 heavy chain;>IPI:IPI00029722.4|SWISS-PROT:Q12840|TREM	109.68	264927	753610	446076	432287	101287	220513	389934	69246.6
IPI00012887	IPI00012887	>IPI:IPI00012887.1|SWISS-PROT:P07711|TREMBL:A5PLM9;B3KQK4;Q6LAF7;Q9HBQ7|ENSEMBL:ENSP00000345344;ENSP00000365061|REFSEQ:NP_001903;NP_666023|H-INV:HIT000275935|VEGA:OTTHUMP00000021601;OTTHUMP00000021602 Tax_Id=9606 Gene_Symbol=CTSL1 Cathepsin L1	37.564	0	0	104206	66191.5	172783	3615.77	0	0
IPI00012989;IPI00644131	IPI00012989;IPI00644131	>IPI:IPI00012989.2|SWISS-PROT:O00754|TREMBL:A8K6A7;B4E0K9;Q59E90|ENSEMBL:ENSP00000395473|REFSEQ:NP_000519|H-INV:HIT000029880|VEGA:OTTHUMP00000077500;OTTHUMP00000209823 Tax_Id=9606 Gene_Symbol=MAN2B1 Lysosomal alpha-mannosidase;>IPI:IPI00644131.1|TREMBL:Q93	113.74	443990	422491	13058.7	468910	509198	130001	873927	929740
IPI00030654;IPI00012998;IPI00647126;IPI00910864;IPI00797184	IPI00030654;IPI00012998;IPI00647126;IPI00910864;IPI00797184	>IPI:IPI00030654.1|SWISS-PROT:Q16630-2|ENSEMBL:ENSP00000266679|H-INV:HIT000029859|VEGA:OTTHUMP00000168439 Tax_Id=9606 Gene_Symbol=CPSF6 Isoform 2 of Cleavage and polyadenylation specificity factor subunit 6;>IPI:IPI00012998.2|SWISS-PROT:Q16630-1|ENSEMBL:EN	63.47	370768	431093	0	0	516047	318763	0	0
IPI00013004;IPI00216320;IPI00418202;IPI00791490	IPI00013004;IPI00216320;IPI00418202;IPI00791490	>IPI:IPI00013004.1|SWISS-PROT:O00764-1|ENSEMBL:ENSP00000291565|REFSEQ:NP_003672|H-INV:HIT000029363|VEGA:OTTHUMP00000109454 Tax_Id=9606 Gene_Symbol=PDXK Isoform 1 of Pyridoxal kinase;>IPI:IPI00216320.1|SWISS-PROT:O00764-2|ENSEMBL:ENSP00000418359|VEGA:OTTHUM	35.102	479985	306931	306484	70728.4	352294	62430.4	261467	286308
IPI00013068	IPI00013068	>IPI:IPI00013068.1|SWISS-PROT:P60228|TREMBL:B2R806;B3KW56;Q6IAX5|ENSEMBL:ENSP00000220849|REFSEQ:NP_001559|H-INV:HIT000294580|VEGA:OTTHUMP00000178196 Tax_Id=9606 Gene_Symbol=EIF3E Eukaryotic translation initiation factor 3 subunit E	52.22	37178.1	35543	0	0	37629.6	68339.8	0	0
IPI00013070;IPI00167147;IPI00736859;IPI00402391	IPI00013070;IPI00167147;IPI00736859;IPI00402391	>IPI:IPI00013070.2|SWISS-PROT:Q9BUJ2-1|TREMBL:A8K3W4;A8K5K0;A8K6U7;B7Z4B8|ENSEMBL:ENSP00000375863|REFSEQ:NP_008971|H-INV:HIT000006137|VEGA:OTTHUMP00000068572 Tax_Id=9606 Gene_Symbol=HNRNPUL1 Isoform 1 of Heterogeneous nuclear ribonucleoprotein U-like prote	95.737	651228	240618	275916	156775	76281.1	55786	72014.8	254899
IPI00013122	IPI00013122	>IPI:IPI00013122.1|SWISS-PROT:Q16543|TREMBL:A1L0W4;Q6FG59|ENSEMBL:ENSP00000222005|REFSEQ:NP_008996|H-INV:HIT000304645|VEGA:OTTHUMP00000076237 Tax_Id=9606 Gene_Symbol=CDC37 Hsp90 co-chaperone Cdc37	44.468	292187	25249	39725.2	33372	2.42458e+06	1.17595e+06	698651	63504.6
IPI00514285;IPI00513767;IPI00013179	IPI00514285;IPI00513767;IPI00013179	>IPI:IPI00514285.2|TREMBL:Q5SQ11|ENSEMBL:ENSP00000224167;ENSP00000392633|VEGA:OTTHUMP00000022640 Tax_Id=9606 Gene_Symbol=PTGDS Prostaglandin D2 synthase 21kDa;>IPI:IPI00513767.2|TREMBL:Q5SQ09|ENSEMBL:ENSP00000397468;ENSP00000401141|VEGA:OTTHUMP00000022642	24.39	388644	566061	184973	210293	239766	584139	195457	432069
IPI00013195;IPI00555553;IPI00942179	IPI00013195;IPI00555553;IPI00942179	>IPI:IPI00013195.1|SWISS-PROT:Q13405|ENSEMBL:ENSP00000279242|REFSEQ:NP_004918|H-INV:HIT000049066 Tax_Id=9606 Gene_Symbol=MRPL49 39S ribosomal protein L49, mitochondrial;>IPI:IPI00555553.1|TREMBL:Q59GE9 Tax_Id=9606 Gene_Symbol=MRPL49 Mitochondrial ribosomal	19.198	28896.9	6933.54	0	0	9188.93	25591.6	0	0
IPI00013219;IPI00921075;IPI00922759	IPI00013219;IPI00921075;IPI00922759	>IPI:IPI00013219.1|SWISS-PROT:Q13418|TREMBL:B7Z1I0;D3DQU0|ENSEMBL:ENSP00000299421;ENSP00000379975;ENSP00000403487|REFSEQ:NP_001014794;NP_001014795;NP_004508|H-INV:HIT000219709|VEGA:OTTHUMP00000164591 Tax_Id=9606 Gene_Symbol=ILK Integrin-linked protein kina	51.419	773130	379950	1.07054e+06	1.18435e+06	150484	154732	1.53809e+06	1.23026e+06
IPI00554652;IPI00013260;IPI00789393;IPI00657664;IPI00790783;IPI00454908;IPI00887480;IPI00888357	IPI00554652;IPI00013260;IPI00789393;IPI00657664;IPI00790783;IPI00454908;IPI00887480;IPI00888357	>IPI:IPI00554652.2|TREMBL:B3KRR6|ENSEMBL:ENSP00000371177;ENSP00000371194|VEGA:OTTHUMP00000014138 Tax_Id=9606 Gene_Symbol=LSP1;LOC390387 cDNA FLJ34752 fis, clone NESOP2000452, highly similar to Lymphocyte-specific protein 1;>IPI:IPI00013260.3|SWISS-PROT:P33	50.388	0	17840.5	26066.6	167210	229526	44263.6	288585	222969
IPI00013296;IPI00397609;IPI00790711;IPI00894147	IPI00013296;IPI00397609;IPI00790711	>IPI:IPI00013296.3|SWISS-PROT:P62269|TREMBL:Q5SUJ3|ENSEMBL:ENSP00000211372;ENSP00000393241;ENSP00000403175;ENSP00000412583;ENSP00000416110|REFSEQ:NP_072045|H-INV:HIT000264502|VEGA:OTTHUMP00000014635;OTTHUMP00000029059;OTTHUMP00000029467;OTTHUMP00000193497;	17.718	8472300	3.67085e+06	922472	2.88097e+06	319726	2.73889e+06	720839	29972
IPI00013306;IPI00549640	IPI00013306;IPI00549640	>IPI:IPI00013306.3|SWISS-PROT:Q7L5L3-2|ENSEMBL:ENSP00000384363|REFSEQ:NP_077283|H-INV:HIT000031122|VEGA:OTTHUMP00000081180;OTTHUMP00000162982 Tax_Id=9606 Gene_Symbol=GDPD3 Isoform 1 of Glycerophosphodiester phosphodiesterase domain-containing protein 3;>IP	36.596	0	47835.4	0	0	42413.4	47612.9	0	0
IPI00013415;IPI00478287;IPI00893703;IPI00798077;IPI00796554	IPI00013415;IPI00478287;IPI00893703;IPI00798077;IPI00796554	>IPI:IPI00013415.1|SWISS-PROT:P62081|TREMBL:Q57Z92|ENSEMBL:ENSP00000339095;ENSP00000385018;ENSP00000385286|REFSEQ:NP_001002|H-INV:HIT000260253|VEGA:OTTHUMP00000115354;OTTHUMP00000200057;OTTHUMP00000200058 Tax_Id=9606 Gene_Symbol=RPS7 40S ribosomal protein	22.127	56906	830735	247805	210751	291315	710440	1.45186e+06	1.17351e+06
IPI00013452;IPI00909383	IPI00013452	>IPI:IPI00013452.11|SWISS-PROT:P07814|TREMBL:B4DP50;Q3KQZ8|ENSEMBL:ENSP00000355890|REFSEQ:NP_004437|H-INV:HIT000388867|VEGA:OTTHUMP00000035562 Tax_Id=9606 Gene_Symbol=EPRS Bifunctional aminoacyl-tRNA synthetase	170.59	0	648557	473598	564962	544798	1.69836e+06	753675	484048
IPI00013455;IPI00027172;IPI00217113;IPI00019642;IPI00246616;IPI00384485;IPI00788776	IPI00013455;IPI00027172;IPI00217113	>IPI:IPI00013455.8|SWISS-PROT:P30622-3|TREMBL:O43667|ENSEMBL:ENSP00000303585 Tax_Id=9606 Gene_Symbol=CLIP1 Isoform 1 of CAP-Gly domain-containing linker protein 1;>IPI:IPI00027172.1|SWISS-PROT:P30622-1|TREMBL:Q6P5Z9|ENSEMBL:ENSP00000351665|REFSEQ:NP_002947	162.24	885430	2370.87	0	0	1679.88	13950.1	373124	347324
IPI00013468;IPI00514701;IPI00644108;IPI00644568	IPI00013468;IPI00514701;IPI00644108;IPI00644568	>IPI:IPI00013468.1|SWISS-PROT:O43684-1|TREMBL:B4DDM6;D3DRE9|ENSEMBL:ENSP00000357858|REFSEQ:NP_004716|H-INV:HIT000064128|VEGA:OTTHUMP00000020679 Tax_Id=9606 Gene_Symbol=BUB3 Isoform 1 of Mitotic checkpoint protein BUB3;>IPI:IPI00514701.1|SWISS-PROT:O43684-2	37.154	0	169315	103708	82170.4	58461.4	22372.1	0	0
IPI00013475;IPI00930715;IPI00031370;IPI00827736	IPI00013475;IPI00930715;IPI00031370	>IPI:IPI00013475.1|SWISS-PROT:Q13885|TREMBL:A5D906;A5D907|ENSEMBL:ENSP00000369703|REFSEQ:NP_001060|H-INV:HIT000289258|VEGA:OTTHUMP00000015956 Tax_Id=9606 Gene_Symbol=TUBB2A Tubulin beta-2A chain;>IPI:IPI00930715.1|TREMBL:B2R6L0 Tax_Id=9606 Gene_Symbol=TUBB	49.906	495010	7.57139e+06	6.18923e+06	4.665e+06	1.19041e+06	7.48612e+06	2.38488e+06	3.05728e+06
IPI00013485;IPI00165486;IPI00943304;IPI00940323;IPI00871956;IPI00479366;IPI00798353;IPI00386445;IPI00878297;IPI00479281;IPI00955904	IPI00013485;IPI00165486;IPI00943304;IPI00940323;IPI00871956	>IPI:IPI00013485.3|SWISS-PROT:P15880|TREMBL:A4D0Y7;D3DU82;O60249;Q3KQT6;Q6IPX5;Q8J014;Q8N5L9;Q8NI62;Q9BSW5|ENSEMBL:ENSP00000341885|REFSEQ:NP_002943|H-INV:HIT000262212|VEGA:OTTHUMP00000081455;OTTHUMP00000158896 Tax_Id=9606 Gene_Symbol=RPS2 40S ribosomal pro	31.324	2917200	521746	1.73895e+06	1.11597e+06	4.22326e+06	3.68069e+06	1.73852e+06	971266
IPI00759776;IPI00013508;IPI00909239;IPI00921118	IPI00759776;IPI00013508;IPI00909239;IPI00921118	>IPI:IPI00759776.1|TREMBL:A1L0V1;B4DHH3;Q1HE25|ENSEMBL:ENSP00000377941|REFSEQ:NP_001123476 Tax_Id=9606 Gene_Symbol=ACTN1 actinin, alpha 1 isoform a;>IPI:IPI00013508.5|SWISS-PROT:P12814|TREMBL:B7Z2W3;Q5ZEZ4|ENSEMBL:ENSP00000193403|REFSEQ:NP_001093|H-INV:HIT	105.57	451280	8.6556e+06	2.57745e+07	1.25976e+07	6.83673e+06	1.329e+07	2.66539e+06	1.53139e+07
IPI00152453;IPI00013683;IPI00640115;IPI00644620	IPI00152453;IPI00013683;IPI00640115;IPI00644620	>IPI:IPI00152453.1|SWISS-PROT:Q01726|TREMBL:A8I0M1;B2RBD5;B3KNP6;Q1JUL4;Q1JUL6;Q1JUL8;Q1JUL9;Q1JUM0;Q1JUM2;Q1JUM3;Q1JUM4;Q1JUM5;Q3ZCR3;Q53G92;Q6UR92;Q6UR93;Q6UR94;Q6UR95;Q6UR96;Q6UR97;Q6UR98;Q6UR99;Q6URA0;Q7KZS6;Q86YW1|ENSEMBL:ENSP00000302777|REFSEQ:NP_002	88.381	0	23331.2	19166.9	13135.7	0	0	0	0
IPI00013698;IPI00418446;IPI00059685;IPI00940046	IPI00013698;IPI00418446;IPI00059685;IPI00940046	>IPI:IPI00013698.3|SWISS-PROT:Q13510-1|TREMBL:A8K0B6;B1B5P6;B1B5Q0;B1B5Q9;B1B5R8;B1B5T0;B1B5T7;D3DSQ1;Q53H01|ENSEMBL:ENSP00000262097|REFSEQ:NP_808592|VEGA:OTTHUMP00000122481;OTTHUMP00000177120 Tax_Id=9606 Gene_Symbol=ASAH1 N-acylsphingosine amidohydrolase	60.682	124200	214339	1.16737e+06	575152	367417	181552	1.395e+06	2.4665e+06
IPI00013723	IPI00013723	>IPI:IPI00013723.3|SWISS-PROT:Q13526|TREMBL:Q8NFL2|ENSEMBL:ENSP00000247970|REFSEQ:NP_006212|H-INV:HIT000031275|VEGA:OTTHUMP00000077817 Tax_Id=9606 Gene_Symbol=PIN1 Peptidyl-prolyl cis-trans isomerase NIMA-interacting 1	18.243	0	639842	0	0	0	0	252691	172880
IPI00013808;IPI00908458;IPI00845465;IPI00908776;IPI00942539;IPI00019884;IPI00032137;IPI00936352;IPI00903019;IPI00018829;IPI00217047;IPI00217048;IPI00217044;IPI00953672	IPI00013808;IPI00908458;IPI00845465	>IPI:IPI00013808.1|SWISS-PROT:O43707|TREMBL:Q96BG6|ENSEMBL:ENSP00000252699|REFSEQ:NP_004915|H-INV:HIT000032172|VEGA:OTTHUMP00000076071;OTTHUMP00000174445 Tax_Id=9606 Gene_Symbol=ACTN4 Alpha-actinin-4;>IPI:IPI00908458.1|TREMBL:B4E337|ENSEMBL:ENSP00000396931	104.85	35802000	4.06049e+07	2.3152e+07	5.2689e+07	7.92452e+07	1.63484e+07	7.49843e+07	4.79039e+07
IPI00013847;IPI00792890;IPI00792217	IPI00013847;IPI00792890	>IPI:IPI00013847.4|SWISS-PROT:P31930|TREMBL:B4DUL5|ENSEMBL:ENSP00000203407|REFSEQ:NP_003356|H-INV:HIT000049174|VEGA:OTTHUMP00000164820;OTTHUMP00000171109;OTTHUMP00000171110 Tax_Id=9606 Gene_Symbol=UQCRC1 Cytochrome b-c1 complex subunit 1, mitochondrial;>IP	52.645	0	474319	2.62556e+06	752513	124791	356080	430867	2.19806e+06
IPI00013860;IPI00879284;IPI00915850	IPI00013860;IPI00879284	>IPI:IPI00013860.3|SWISS-PROT:P31937|TREMBL:Q546Z2|ENSEMBL:ENSP00000265395|REFSEQ:NP_689953|H-INV:HIT000286883|VEGA:OTTHUMP00000122531 Tax_Id=9606 Gene_Symbol=HIBADH 3-hydroxyisobutyrate dehydrogenase, mitochondrial;>IPI:IPI00879284.1|VEGA:OTTHUMP000000251	35.329	765080	1.50048e+06	1.35968e+06	70896.3	2.4281e+06	1.15734e+06	5.38786e+06	904925
IPI00013871;IPI00943207	IPI00013871;IPI00943207	>IPI:IPI00013871.1|SWISS-PROT:P23921|TREMBL:B4DNN4;B4E0I8;Q53GZ5|ENSEMBL:ENSP00000300738|REFSEQ:NP_001024|H-INV:HIT000322327|VEGA:OTTHUMP00000164513 Tax_Id=9606 Gene_Symbol=RRM1 Ribonucleoside-diphosphate reductase large subunit;>IPI:IPI00943207.1|TREMBL:B	90.069	110580	76749.3	0	0	295362	292387	0	0
IPI00013877;IPI00216492;IPI00216493;IPI00908651;IPI00216494;IPI00216495;IPI00216496	IPI00013877;IPI00216492;IPI00216493;IPI00908651;IPI00216494;IPI00216495;IPI00216496	>IPI:IPI00013877.2|SWISS-PROT:P31942-1|TREMBL:Q53F48|ENSEMBL:ENSP00000265866|REFSEQ:NP_036339|VEGA:OTTHUMP00000035218 Tax_Id=9606 Gene_Symbol=HNRNPH3 Isoform 1 of Heterogeneous nuclear ribonucleoprotein H3;>IPI:IPI00216492.1|SWISS-PROT:P31942-2|ENSEMBL:ENS	36.926	0	386669	54375.9	51325.8	124955	68219.8	54934.4	60221.2
IPI00013885	IPI00013885	>IPI:IPI00013885.1|SWISS-PROT:P31944|TREMBL:A9UFC0;B2CIS9|ENSEMBL:ENSP00000221740;ENSP00000393417|REFSEQ:NP_036246|H-INV:HIT000068516|VEGA:OTTHUMP00000076199 Tax_Id=9606 Gene_Symbol=CASP14 Caspase-14	27.679	11254000	4.18445e+06	1.2049e+07	1.00309e+07	2.09175e+07	1.10155e+07	8.34226e+06	2.01869e+07
IPI00013890;IPI00411765	IPI00013890;IPI00411765	>IPI:IPI00013890.2|SWISS-PROT:P31947-1|ENSEMBL:ENSP00000340989|REFSEQ:NP_006133|VEGA:OTTHUMP00000004242 Tax_Id=9606 Gene_Symbol=SFN Isoform 1 of 14-3-3 protein sigma;>IPI:IPI00411765.3|SWISS-PROT:P31947-2|H-INV:HIT000030487 Tax_Id=9606 Gene_Symbol=SFN Isof	27.774	30221000	1.12066e+08	2.32915e+07	6.90956e+07	1.09451e+08	3.44592e+07	5.2936e+07	7.21782e+07
IPI00013894;IPI00479946;IPI00908463	IPI00013894;IPI00479946;IPI00908463	>IPI:IPI00013894.1|SWISS-PROT:P31948|ENSEMBL:ENSP00000305958|REFSEQ:NP_006810|H-INV:HIT000031338 Tax_Id=9606 Gene_Symbol=STIP1 Stress-induced-phosphoprotein 1;>IPI:IPI00479946.3|TREMBL:A8K690;Q3ZCU9|ENSEMBL:ENSP00000351646 Tax_Id=9606 Gene_Symbol=STIP1 STI	62.639	222570	3.21088e+06	276093	4.86124e+06	8.67986e+06	5.9177e+06	3.16042e+06	1.27707e+06
IPI00013895	IPI00013895	>IPI:IPI00013895.1|SWISS-PROT:P31949|TREMBL:B2R5H0|ENSEMBL:ENSP00000271638|REFSEQ:NP_005611|H-INV:HIT000101457|VEGA:OTTHUMP00000015271 Tax_Id=9606 Gene_Symbol=S100A11 Protein S100-A11	11.74	2389300	6.6112e+06	4.95297e+06	3.38635e+06	2.81335e+06	9.00529e+06	3.5891e+06	6.11182e+06
IPI00013917;IPI00157456	IPI00013917	>IPI:IPI00013917.3|SWISS-PROT:P25398|ENSEMBL:ENSP00000230050;ENSP00000356881|REFSEQ:NP_001007|H-INV:HIT000335217|VEGA:OTTHUMP00000017230 Tax_Id=9606 Gene_Symbol=RPS12 40S ribosomal protein S12	14.515	6898600	1.5322e+07	6.73109e+06	4.44685e+06	1.66999e+07	2.16676e+07	3.02576e+06	4.26228e+06
IPI00013933;IPI00217182;IPI00872333;IPI00952810;IPI00746877	IPI00013933;IPI00217182	>IPI:IPI00013933.2|SWISS-PROT:P15924-1|ENSEMBL:ENSP00000369129|REFSEQ:NP_004406|VEGA:OTTHUMP00000016001 Tax_Id=9606 Gene_Symbol=DSP Isoform DPI of Desmoplakin;>IPI:IPI00217182.5|SWISS-PROT:P15924-2|TREMBL:B4DKX6;B4DWT7;B4E2A0;Q4LE79|ENSEMBL:ENSP00000396591	331.77	1509000	1.12369e+07	158627	352855	263468	4.40134e+06	3.64919e+06	539371
IPI00013937;IPI00004922	IPI00013937;IPI00004922	>IPI:IPI00013937.1|SWISS-PROT:P23946|TREMBL:Q3SY37;Q4FEB3;Q4FEB5|ENSEMBL:ENSP00000250378|REFSEQ:NP_001827|H-INV:HIT000263282|VEGA:OTTHUMP00000028186;OTTHUMP00000178751 Tax_Id=9606 Gene_Symbol=CMA1 Chymase;>IPI:IPI00004922.3|ENSEMBL:ENSP00000206446 Tax_Id=9	27.324	0	1.75787e+06	3.37258e+06	950670	2.0072e+06	524374	837705	919806
IPI00014048	IPI00014048	>IPI:IPI00014048.1|SWISS-PROT:P07998|TREMBL:D3DS06;Q6ICS5|ENSEMBL:ENSP00000344193;ENSP00000381057;ENSP00000381060;ENSP00000399493|REFSEQ:NP_002924;NP_937875;NP_937877;NP_937878|H-INV:HIT000279839|VEGA:OTTHUMP00000028291;OTTHUMP00000164025 Tax_Id=9606 Gene_	17.644	0	0	9270.1	33513.2	4726.35	202.122	56930.8	50685.1
IPI00793381;IPI00014151;IPI00794383;IPI00946249;IPI00795037;IPI00793676	IPI00793381;IPI00014151;IPI00794383;IPI00946249;IPI00795037;IPI00793676	>IPI:IPI00793381.2|TREMBL:C9IZE4|ENSEMBL:ENSP00000418695|VEGA:OTTHUMP00000171749 Tax_Id=9606 Gene_Symbol=PSMD6 Putative uncharacterized protein PSMD6;>IPI:IPI00014151.3|SWISS-PROT:Q15008|ENSEMBL:ENSP00000295901|REFSEQ:NP_055629|H-INV:HIT000074129|VEGA:OTTH	51.922	140930	117607	18406.3	40987.7	194774	269246	0	0
IPI00871851;IPI00014177;IPI00894340;IPI00893645;IPI00893658;IPI00894199;IPI00893096;IPI00894283;IPI00894055;IPI00892810;IPI00894322;IPI00893902;IPI00892518;IPI00893477;IPI00892932;IPI00893240;IPI00893788;IPI00893734	IPI00871851;IPI00014177;IPI00894340;IPI00893645;IPI00893658	>IPI:IPI00871851.2|SWISS-PROT:Q15019-2|ENSEMBL:ENSP00000375833;ENSP00000385109|VEGA:OTTHUMP00000200248 Tax_Id=9606 Gene_Symbol=SEPT2 Isoform 2 of Septin-2;>IPI:IPI00014177.3|SWISS-PROT:Q15019-1|ENSEMBL:ENSP00000353157;ENSP00000375832;ENSP00000375834;ENSP00	45.46	213280	3.42721e+06	3.47147e+06	4.25192e+06	3.31067e+06	3.495e+06	4.38851e+06	6.79584e+06
IPI00014230;IPI00796075	IPI00014230;IPI00796075	>IPI:IPI00014230.1|SWISS-PROT:Q07021|TREMBL:A8K651|ENSEMBL:ENSP00000225698|REFSEQ:NP_001203|H-INV:HIT000286556|VEGA:OTTHUMP00000183090 Tax_Id=9606 Gene_Symbol=C1QBP Complement component 1 Q subcomponent-binding protein, mitochondrial;>IPI:IPI00796075.1|VEG	31.362	0	1.71814e+06	0	0	364068	182775	0	0
IPI00307092;IPI00014238	IPI00307092;IPI00014238	>IPI:IPI00307092.2|SWISS-PROT:Q15046-2|TREMBL:D3DUK4|ENSEMBL:ENSP00000325448;ENSP00000377053|REFSEQ:NP_001123561|VEGA:OTTHUMP00000080848;OTTHUMP00000174949 Tax_Id=9606 Gene_Symbol=KARS Isoform Mitochondrial of Lysyl-tRNA synthetase;>IPI:IPI00014238.2|SWISS	71.496	660410	178619	0	0	62364.7	140340	248771	252628
IPI00014263;IPI00375127	IPI00014263;IPI00375127	>IPI:IPI00014263.1|SWISS-PROT:Q15056-1|TREMBL:D3DXF6;Q75MU2|ENSEMBL:ENSP00000265753|REFSEQ:NP_071496|VEGA:OTTHUMP00000024643;OTTHUMP00000160561 Tax_Id=9606 Gene_Symbol=EIF4H Isoform Long of Eukaryotic translation initiation factor 4H;>IPI:IPI00375127.4|SWI	27.385	0	377527	101364	360716	543673	569410	38299.2	274963
IPI00014312;IPI00382458;IPI00917651;IPI00917208	IPI00014312;IPI00382458;IPI00917651;IPI00917208	>IPI:IPI00014312.1|SWISS-PROT:Q13618-1|TREMBL:Q53S54|ENSEMBL:ENSP00000264414|REFSEQ:NP_003581|H-INV:HIT000000342|VEGA:OTTHUMP00000164219 Tax_Id=9606 Gene_Symbol=CUL3 Isoform 1 of Cullin-3;>IPI:IPI00382458.1|SWISS-PROT:Q13618-2|ENSEMBL:ENSP00000386525;ENSP0	88.929	0	4158.02	0	0	22268	36699.5	0	0
IPI00014361;IPI00909958;IPI00791788	IPI00014361;IPI00909958;IPI00791788	>IPI:IPI00014361.1|SWISS-PROT:Q13630|TREMBL:D3DWK5|ENSEMBL:ENSP00000353243;ENSP00000398803|REFSEQ:NP_003304|H-INV:HIT000334552|VEGA:OTTHUMP00000178412 Tax_Id=9606 Gene_Symbol=TSTA3 GDP-L-fucose synthase;>IPI:IPI00909958.1|TREMBL:B4DZW9|ENSEMBL:ENSP00000414	35.892	530670	0	0	0	0	0	0	0
IPI00930706;IPI00014398;IPI00647207;IPI00055606;IPI00922730;IPI00643324;IPI00922545;IPI00029028;IPI00644118;IPI00641404;IPI00645286;IPI00644668;IPI00922769;IPI00639828;IPI00902610	IPI00930706;IPI00014398;IPI00647207;IPI00055606;IPI00922730;IPI00643324;IPI00922545;IPI00029028;IPI00644118;IPI00641404;IPI00645286;IPI00644668;IPI00922769;IPI00639828	>IPI:IPI00930706.1|TREMBL:B7Z793|REFSEQ:NP_001153173 Tax_Id=9606 Gene_Symbol=FHL1 four and a half LIM domains 1 isoform 3;>IPI:IPI00014398.4|TREMBL:B7Z5T4;Q53FI7|ENSEMBL:ENSP00000359717|REFSEQ:NP_001153171|VEGA:OTTHUMP00000024100 Tax_Id=9606 Gene_Symbol=FH	34.997	7109300	5.8608e+06	1.50273e+07	2.71661e+06	757076	1.09566e+06	1.15107e+07	3.88045e+06
IPI00014399	IPI00014399	>IPI:IPI00014399.2|SWISS-PROT:Q13643|TREMBL:D3DPT6;Q96C98;Q9P100|ENSEMBL:ENSP00000362107|REFSEQ:NP_004459|H-INV:HIT000220618|VEGA:OTTHUMP00000004724 Tax_Id=9606 Gene_Symbol=FHL3 Four and a half LIM domains protein 3	31.192	0	33453.1	0	0	5046.47	41466.6	0	0
IPI00014439;IPI00902534	IPI00014439;IPI00902534	>IPI:IPI00014439.4|SWISS-PROT:P09417|TREMBL:B7Z415|ENSEMBL:ENSP00000281243|REFSEQ:NP_000311|H-INV:HIT000194450|VEGA:OTTHUMP00000158671 Tax_Id=9606 Gene_Symbol=QDPR Dihydropteridine reductase;>IPI:IPI00902534.1|TREMBL:B3KW71|ENSEMBL:ENSP00000390944 Tax_Id=9	25.789	0	359569	2.64759e+06	4.61215e+06	1.31808e+06	2.27537e+06	4.38854e+06	1.44082e+06
IPI00014516;IPI00218694;IPI00925125;IPI00218695;IPI00218696;IPI00816770;IPI00333771;IPI00926274;IPI00807611;IPI00926763	IPI00014516;IPI00218694;IPI00925125;IPI00218695;IPI00218696;IPI00816770;IPI00333771;IPI00926274	>IPI:IPI00014516.1|SWISS-PROT:Q05682-1|ENSEMBL:ENSP00000354826|REFSEQ:NP_149129|H-INV:HIT000196520|VEGA:OTTHUMP00000207952 Tax_Id=9606 Gene_Symbol=CALD1 Isoform 1 of Caldesmon;>IPI:IPI00218694.1|SWISS-PROT:Q05682-2|ENSEMBL:ENSP00000355000|VEGA:OTTHUMP00000	93.249	594510	350385	2.01539e+06	3.46998e+06	1.07901e+06	472306	4.41301e+06	3.50337e+06
IPI00014572	IPI00014572	>IPI:IPI00014572.2|SWISS-PROT:P09486|TREMBL:B2RDL6;B4DRV4;D3DQH8;D3DQH9;Q6QE20|ENSEMBL:ENSP00000231061|REFSEQ:NP_003109|H-INV:HIT000264901|VEGA:OTTHUMP00000160617 Tax_Id=9606 Gene_Symbol=SPARC Secreted protein, acidic, cysteine-rich (Osteonectin), isoform	36.051	0	122418	759580	370915	0	0	444695	187989
IPI00014589;IPI00216472	IPI00014589;IPI00216472	>IPI:IPI00014589.1|SWISS-PROT:P09497-1|ENSEMBL:ENSP00000309415|REFSEQ:NP_009028|H-INV:HIT000194729|VEGA:OTTHUMP00000161245 Tax_Id=9606 Gene_Symbol=CLTB Isoform Brain of Clathrin light chain B;>IPI:IPI00216472.1|SWISS-PROT:P09497-2|ENSEMBL:ENSP00000310812|R	25.19	759300	193327	103482	348344	605656	1.15221e+06	431641	22996
IPI00014808	IPI00014808	>IPI:IPI00014808.1|SWISS-PROT:Q15102|ENSEMBL:ENSP00000262890|REFSEQ:NP_001139411;NP_001139412;NP_002564|H-INV:HIT000031362|VEGA:OTTHUMP00000077772 Tax_Id=9606 Gene_Symbol=PAFAH1B3 Platelet-activating factor acetylhydrolase IB subunit gamma	25.734	1042300	324894	22137.3	36387.2	292449	75000	497232	218590
IPI00643342;IPI00014850;IPI00552198	IPI00643342;IPI00014850	>IPI:IPI00643342.1|TREMBL:B1AKZ3;Q6FHL9|ENSEMBL:ENSP00000357054;ENSP00000357055|H-INV:HIT000020734|VEGA:OTTHUMP00000029887 Tax_Id=9606 Gene_Symbol=PEA15 cDNA FLJ38560 fis, clone HCHON2003642, highly similar to Astrocytic phosphoprotein PEA-15;>IPI:IPI00014	17.306	0	59048.4	362819	387912	14093.1	21575.3	140746	20872.7
IPI00014852;IPI00852717;IPI00553217	IPI00014852;IPI00852717	>IPI:IPI00014852.2|SWISS-PROT:Q15124-1|ENSEMBL:ENSP00000379678|REFSEQ:NP_068800|VEGA:OTTHUMP00000021418 Tax_Id=9606 Gene_Symbol=PGM5 Isoform 1 of Phosphoglucomutase-like protein 5;>IPI:IPI00852717.1|SWISS-PROT:Q15124-2|ENSEMBL:ENSP00000379674|H-INV:HIT0000	62.224	0	288281	1.53506e+06	1.66345e+06	444656	319429	932170	1.06144e+06
IPI00014898;IPI00186711;IPI00398002;IPI00398778;IPI00398777;IPI00398779;IPI00398775;IPI00420096;IPI00398776;IPI00887421	IPI00014898;IPI00186711;IPI00398002;IPI00398778;IPI00398777;IPI00398779;IPI00398775;IPI00420096;IPI00398776	>IPI:IPI00014898.3|SWISS-PROT:Q15149-1|ENSEMBL:ENSP00000323856|REFSEQ:NP_958782 Tax_Id=9606 Gene_Symbol=PLEC Isoform 1 of Plectin-1;>IPI:IPI00186711.4|SWISS-PROT:Q15149-2|ENSEMBL:ENSP00000349868|REFSEQ:NP_000436|H-INV:HIT000254874|VEGA:OTTHUMP00000178422 T	531.78	260970000	1.27564e+08	1.04202e+08	1.31924e+08	6.38882e+07	6.39039e+07	3.42444e+08	1.1077e+08
IPI00014938;IPI00796857;IPI00795769;IPI00844412;IPI00798360	IPI00014938;IPI00796857;IPI00795769;IPI00844412;IPI00798360	>IPI:IPI00014938.3|SWISS-PROT:P82979|TREMBL:Q567R9|ENSEMBL:ENSP00000337632;ENSP00000392892|REFSEQ:NP_149073|H-INV:HIT000033048|VEGA:OTTHUMP00000167918 Tax_Id=9606 Gene_Symbol=SARNP SAP domain-containing ribonucleoprotein;>IPI:IPI00796857.1|VEGA:OTTHUMP0000	23.671	0	54456.3	52695.3	92199.4	199752	203676	177672	28772.3
IPI00014980;IPI00219690	IPI00014980;IPI00219690	>IPI:IPI00014980.1|SWISS-PROT:Q15173-1|ENSEMBL:ENSP00000164133|REFSEQ:NP_006235|H-INV:HIT000052945 Tax_Id=9606 Gene_Symbol=PPP2R5B Isoform Beta-1 of Serine/threonine-protein phosphatase 2A 56 kDa regulatory subunit beta isoform;>IPI:IPI00219690.1|SWISS-PRO	57.392	4038200	0	0	0	0	0	0	0
IPI00015018;IPI00643288;IPI00878867	IPI00015018;IPI00643288	>IPI:IPI00015018.1|SWISS-PROT:Q15181|ENSEMBL:ENSP00000362329|REFSEQ:NP_066952|H-INV:HIT000014799|VEGA:OTTHUMP00000019741 Tax_Id=9606 Gene_Symbol=PPA1 Inorganic pyrophosphatase;>IPI:IPI00643288.1|TREMBL:Q5SQT6|ENSEMBL:ENSP00000362327|VEGA:OTTHUMP00000019742	32.66	2606100	3.11062e+06	2.60164e+06	5.12902e+06	3.8727e+06	3.05507e+06	2.01183e+06	1.54487e+06
IPI00789101;IPI00789698;IPI00015029;IPI00908647;IPI00790462;IPI00910575;IPI00910005	IPI00789101;IPI00789698;IPI00015029;IPI00908647;IPI00790462;IPI00910575	>IPI:IPI00789101.1|TREMBL:B3KUY2|VEGA:OTTHUMP00000168044 Tax_Id=9606 Gene_Symbol=PTGES3 Prostaglandin E synthase 3 (Cytosolic), isoform CRA_c;>IPI:IPI00789698.1|VEGA:OTTHUMP00000168047 Tax_Id=9606 Gene_Symbol=PTGES3 19 kDa protein;>IPI:IPI00015029.1|SWISS-	19.448	6439500	8.14969e+06	3.92674e+06	544755	4.45522e+06	3.17355e+06	857056	2.21523e+06
IPI00457347;IPI00015077;IPI00031489;IPI00798174	IPI00457347;IPI00015077;IPI00031489;IPI00798174	>IPI:IPI00457347.5|REFSEQ:XP_001131332;XP_001132642;XP_001718632 Tax_Id=9606 Gene_Symbol=LOC730144 similar to eukaryotic translation initiation factor 1;>IPI:IPI00015077.1|SWISS-PROT:P41567|TREMBL:Q6IAV3|ENSEMBL:ENSP00000419449|REFSEQ:NP_005792|H-INV:HIT00	15.381	0	33488.7	27601.7	1338.44	48422.8	42275.5	0	0
IPI00015148;IPI00412525;IPI00942831;IPI00908754;IPI00019345;IPI00877120;IPI00796349;IPI00940725;IPI00816182	IPI00015148;IPI00412525;IPI00942831;IPI00908754;IPI00019345;IPI00877120;IPI00796349;IPI00940725;IPI00816182	>IPI:IPI00015148.3|SWISS-PROT:P61224|TREMBL:B4DQI8|ENSEMBL:ENSP00000250559;ENSP00000377085|REFSEQ:NP_001010942;NP_056461|H-INV:HIT000291422|VEGA:OTTHUMP00000165026;OTTHUMP00000165027;OTTHUMP00000168402 Tax_Id=9606 Gene_Symbol=RAP1B Ras-related protein Rap-	20.825	0	497035	421112	2.13119e+06	1.53717e+06	1.49605e+06	2.59912e+06	945316
IPI00015161;IPI00871631;IPI00916760;IPI00916343	IPI00015161;IPI00871631;IPI00916760;IPI00916343	>IPI:IPI00015161.1|SWISS-PROT:O43924|TREMBL:Q6IB24|ENSEMBL:ENSP00000287600|REFSEQ:NP_002592|H-INV:HIT000033477|VEGA:OTTHUMP00000204402 Tax_Id=9606 Gene_Symbol=PDE6D Retinal rod rhodopsin-sensitive cGMP 3,5-cyclic phosphodiesterase subunit delta;>IPI:IPI0	17.42	12282.5	255381	81486.4	418756	172286	223331	245503	40267.8
IPI00910593;IPI00015262;IPI00398735;IPI00910272	IPI00910593;IPI00015262;IPI00398735;IPI00910272	>IPI:IPI00910593.1|TREMBL:B4DUT8 Tax_Id=9606 Gene_Symbol=CNN2 cDNA FLJ52765, highly similar to Calponin-2;>IPI:IPI00015262.10|SWISS-PROT:Q99439|TREMBL:B4DDF4;Q53GK7;Q6FHC3;Q6FHE4|ENSEMBL:ENSP00000263097|REFSEQ:NP_004359|H-INV:HIT000008109|VEGA:OTTHUMP00000	35.943	591158	1.88781e+06	772198	737518	773013	667534	708559	586019
IPI00015351;IPI00643524;IPI00910270;IPI00643061	IPI00015351;IPI00643524	>IPI:IPI00015351.2|SWISS-PROT:Q9GZP4-1|ENSEMBL:ENSP00000246151|REFSEQ:NP_065095|H-INV:HIT000002459|VEGA:OTTHUMP00000002997 Tax_Id=9606 Gene_Symbol=C1orf128 Isoform 1 of UPF0424 protein C1orf128;>IPI:IPI00643524.2|SWISS-PROT:Q9GZP4-2 Tax_Id=9606 Gene_Symbol	24.178	180450	232557	609057	721774	221850	664371	235733	109176
IPI00015361;IPI00028183;IPI00793611	IPI00015361;IPI00028183;IPI00793611	>IPI:IPI00015361.1|SWISS-PROT:Q99471|ENSEMBL:ENSP00000334188|REFSEQ:NP_002615|H-INV:HIT000031525|VEGA:OTTHUMP00000167671 Tax_Id=9606 Gene_Symbol=PFDN5 Prefoldin subunit 5;>IPI:IPI00028183.1|TREMBL:Q9C084|ENSEMBL:ENSP00000243040 Tax_Id=9606 Gene_Symbol=PFDN	17.328	37214.1	545909	401054	708432	206888	195463	12695.9	97946.7
IPI00015578;IPI00807440;IPI00807464	IPI00015578;IPI00807440;IPI00807464	>IPI:IPI00015578.2|SWISS-PROT:Q9NP74-1|ENSEMBL:ENSP00000263174|REFSEQ:NP_060204|H-INV:HIT000247108|VEGA:OTTHUMP00000012464 Tax_Id=9606 Gene_Symbol=PALMD Isoform 1 of Palmdelphin;>IPI:IPI00807440.1|SWISS-PROT:Q9NP74-2 Tax_Id=9606 Gene_Symbol=PALMD Isoform 2	62.757	136225	134158	0	0	95297.9	74969.2	27115	45497.2
IPI00015602;IPI00793189	IPI00015602;IPI00793189	>IPI:IPI00015602.1|SWISS-PROT:O94826|TREMBL:B3KQK5;B4DZ87;D3DN48|ENSEMBL:ENSP00000284320|REFSEQ:NP_055635|H-INV:HIT000000444|VEGA:OTTHUMP00000172059 Tax_Id=9606 Gene_Symbol=TOMM70A Mitochondrial import receptor subunit TOM70;>IPI:IPI00793189.2|TREMBL:B3KQK	67.454	84792	87618.7	0	0	127500	22104.8	0	0
IPI00015773;IPI00514949;IPI00514459;IPI00903231	IPI00015773;IPI00514949;IPI00514459;IPI00903231	>IPI:IPI00015773.3|SWISS-PROT:Q9UBI1|TREMBL:D3DRU7|ENSEMBL:ENSP00000366032|REFSEQ:NP_036203|H-INV:HIT000002235|VEGA:OTTHUMP00000019286 Tax_Id=9606 Gene_Symbol=COMMD3 COMM domain-containing protein 3;>IPI:IPI00514949.3|TREMBL:Q5T8Y8|ENSEMBL:ENSP00000365968;	22.151	37946.9	71990.3	39840.9	177969	458000	623205	106800	62653.9
IPI00015836;IPI00945171	IPI00015836;IPI00945171	>IPI:IPI00015836.1|SWISS-PROT:Q9UKG1|TREMBL:B4DQX8|ENSEMBL:ENSP00000288266|REFSEQ:NP_036228|H-INV:HIT000072361|VEGA:OTTHUMP00000165214;OTTHUMP00000171638 Tax_Id=9606 Gene_Symbol=APPL1 DCC-interacting protein 13-alpha;>IPI:IPI00945171.1|TREMBL:C9K0C4|ENSEMB	79.663	86629.6	37150	51118.4	35206.8	30345.2	23082.5	14528.2	77141.7
IPI00015842	IPI00015842	>IPI:IPI00015842.1|SWISS-PROT:Q15293|TREMBL:B7Z1M1;D3DR00;Q5J7V8|ENSEMBL:ENSP00000054950|REFSEQ:NP_002892|H-INV:HIT000049062 Tax_Id=9606 Gene_Symbol=RCN1 Reticulocalbin-1	38.89	1.169e+06	852463	431665	546261	263864	249331	471704	439100
IPI00015856;IPI00658215;IPI00658188;IPI00029820;IPI00072257	IPI00015856;IPI00658215;IPI00658188;IPI00029820	>IPI:IPI00015856.5|SWISS-PROT:Q9ULA0|TREMBL:B7Z7F0;Q53SB6|ENSEMBL:ENSP00000273075|REFSEQ:NP_036232|H-INV:HIT000029808|VEGA:OTTHUMP00000064850 Tax_Id=9606 Gene_Symbol=DNPEP cDNA FLJ56420, highly similar to Aspartyl aminopeptidase;>IPI:IPI00658215.1|ENSEMBL:	54.493	306745	109778	1.7133e+06	293903	89833.9	161836	458912	311315
IPI00015891	IPI00015891	>IPI:IPI00015891.1|SWISS-PROT:Q9NQP4|TREMBL:B2R548|ENSEMBL:ENSP00000360473|REFSEQ:NP_002614|H-INV:HIT000035142|VEGA:OTTHUMP00000031316 Tax_Id=9606 Gene_Symbol=PFDN4 Prefoldin subunit 4	15.314	45000.9	55390.3	20024.2	162163	75773.2	35687.7	80680.7	88760.5
IPI00015911;IPI00926319;IPI00909143;IPI00926810;IPI00927039	IPI00015911;IPI00926319;IPI00909143	>IPI:IPI00015911.2|SWISS-PROT:P09622|TREMBL:B4DFL1|ENSEMBL:ENSP00000205402;ENSP00000390667|REFSEQ:NP_000099|H-INV:HIT000191161|VEGA:OTTHUMP00000025117;OTTHUMP00000206744;OTTHUMP00000206749 Tax_Id=9606 Gene_Symbol=DLD Dihydrolipoyl dehydrogenase, mitochondr	54.177	1.60099e+06	349912	5.89438e+06	3.3897e+06	3.32282e+06	2.29765e+06	265381	5.25921e+06
IPI00015944;IPI00921883;IPI00921867	IPI00015944;IPI00921883;IPI00921867	>IPI:IPI00015944.4|SWISS-PROT:O95834|TREMBL:B7Z3I2;B7Z3Q9;B7Z872|ENSEMBL:ENSP00000245925|REFSEQ:NP_036287|H-INV:HIT000069402|VEGA:OTTHUMP00000076441 Tax_Id=9606 Gene_Symbol=EML2 cDNA FLJ56452, highly similar to Echinoderm microtubule-associated protein-lik	88.588	1.08572e+06	679127	578258	104971	373464	553084	1.34703e+06	4.09802e+06
IPI00015947;IPI00910075	IPI00015947	>IPI:IPI00015947.5|SWISS-PROT:P25685|TREMBL:B4DX52;Q6FHS4;Q6FI51|ENSEMBL:ENSP00000254322|REFSEQ:NP_006136|H-INV:HIT000101520|VEGA:OTTHUMP00000076394 Tax_Id=9606 Gene_Symbol=DNAJB1 DnaJ homolog subfamily B member 1	38.044	12117.2	76776.8	108574	31591.5	28618.9	3572.4	164050	67557.7
IPI00015952;IPI00941589;IPI00782985;IPI00654814	IPI00015952;IPI00941589;IPI00782985	>IPI:IPI00015952.2|TREMBL:B4DZF2;Q59G42|ENSEMBL:ENSP00000399908 Tax_Id=9606 Gene_Symbol=EIF4G2 cDNA FLJ59571, highly similar to Eukaryotic translation initiation factor 4gamma 2;>IPI:IPI00941589.1|SWISS-PROT:P78344-1|TREMBL:D3DQV9;Q2TU89|ENSEMBL:ENSP000003	110.26	128721	66588.6	0	0	261141	487336	74357.1	28206.5
IPI00015954;IPI00513941;IPI00002149;IPI00644667	IPI00015954;IPI00513941	>IPI:IPI00015954.1|SWISS-PROT:Q9NR31|TREMBL:B2R679;B4DQ19;Q5SQT9;Q6FID4;Q8NG23|ENSEMBL:ENSP00000362335;ENSP00000362336;ENSP00000362338;ENSP00000362339;ENSP00000399698|REFSEQ:NP_001136120;NP_064535|H-INV:HIT000083126|VEGA:OTTHUMP00000019743;OTTHUMP000000197	22.367	365648	396342	330953	294712	148426	796870	308849	32867.8
IPI00015973;IPI00556351;IPI00788953;IPI00747462;IPI00444820;IPI00383844	IPI00015973;IPI00556351;IPI00788953;IPI00747462;IPI00444820;IPI00383844	>IPI:IPI00015973.1|SWISS-PROT:O43491|TREMBL:Q6R5J7|ENSEMBL:ENSP00000338481;ENSP00000357110|REFSEQ:NP_001422|H-INV:HIT000062884|VEGA:OTTHUMP00000017197 Tax_Id=9606 Gene_Symbol=EPB41L2 Band 4.1-like protein 2;>IPI:IPI00556351.1|TREMBL:Q68DV2|ENSEMBL:ENSP0000	112.59	559977	37994.6	481608	331787	196424	399226	1.16955e+06	885208
IPI00184477;IPI00016006	IPI00184477;IPI00016006	>IPI:IPI00184477.2|SWISS-PROT:Q9NQX3-2|TREMBL:B2RDJ7;B7Z374|ENSEMBL:ENSP00000303019;ENSP00000417901|REFSEQ:NP_065857|H-INV:HIT000040933|VEGA:OTTHUMP00000028393;OTTHUMP00000183479 Tax_Id=9606 Gene_Symbol=GPHN Isoform 2 of Gephyrin;>IPI:IPI00016006.2|SWISS-P	83.447	86287.7	213240	0	0	70638.6	58358.6	0	0
IPI00016334;IPI00445227	IPI00016334;IPI00445227	>IPI:IPI00016334.2|SWISS-PROT:P43121-1|TREMBL:A8K6A6;B2R642;B3KXZ9|ENSEMBL:ENSP00000264036|REFSEQ:NP_006491|H-INV:HIT000054169 Tax_Id=9606 Gene_Symbol=MCAM Isoform 1 of Cell surface glycoprotein MUC18;>IPI:IPI00445227.1|SWISS-PROT:P43121-2|ENSEMBL:ENSP0000	71.607	114970	64807.7	576098	160605	72160.7	15018	1.19274e+06	183824
IPI00016339;IPI00789439;IPI00023510;IPI00927674;IPI00924852;IPI00797838;IPI00927292;IPI00927919	IPI00016339;IPI00789439;IPI00023510;IPI00927674;IPI00924852	>IPI:IPI00016339.4|SWISS-PROT:P51148|ENSEMBL:ENSP00000345689;ENSP00000377440|REFSEQ:NP_004574;NP_958842|H-INV:HIT000299848|VEGA:OTTHUMP00000181364;OTTHUMP00000181366 Tax_Id=9606 Gene_Symbol=RAB5C Ras-related protein Rab-5C;>IPI:IPI00789439.1|VEGA:OTTHUMP00	23.482	0	0	0	0	0	0	0	0
IPI00016342;IPI00945735;IPI00945574;IPI00947210;IPI00946911;IPI00945337;IPI00946776;IPI00792578;IPI00945392;IPI00791850;IPI00795370	IPI00016342;IPI00945735;IPI00945574;IPI00947210;IPI00946911;IPI00945337	>IPI:IPI00016342.1|SWISS-PROT:P51149|TREMBL:B4DPH9|ENSEMBL:ENSP00000265062;ENSP00000415956|REFSEQ:NP_004628|H-INV:HIT000003301 Tax_Id=9606 Gene_Symbol=RAB7A Ras-related protein Rab-7a;>IPI:IPI00945735.1|TREMBL:C9J592|ENSEMBL:ENSP00000417978 Tax_Id=9606 Gen	23.489	592359	2.41752e+06	3.10958e+06	3.32214e+06	1.02199e+06	2.02235e+06	2.36828e+06	1.86729e+06
IPI00016346;IPI00902466;IPI00796241	IPI00016346;IPI00902466	>IPI:IPI00016346.2|SWISS-PROT:O94903|TREMBL:A8K520;D3DSW3|ENSEMBL:ENSP00000333551|REFSEQ:NP_009129|H-INV:HIT000035763|VEGA:OTTHUMP00000177353 Tax_Id=9606 Gene_Symbol=PROSC Proline synthetase co-transcribed homolog (Bacterial), isoform CRA_b;>IPI:IPI0090246	34.042	427133	48564	327098	218360	192709	25073.9	478098	496859
IPI00016457;IPI00514595;IPI00029140;IPI00852692	IPI00016457;IPI00514595;IPI00029140;IPI00852692	>IPI:IPI00016457.5|SWISS-PROT:P43155-1|ENSEMBL:ENSP00000315013|REFSEQ:NP_000746|VEGA:OTTHUMP00000161683 Tax_Id=9606 Gene_Symbol=CRAT Isoform 1 of Carnitine O-acetyltransferase;>IPI:IPI00514595.3|SWISS-PROT:P43155-2|ENSEMBL:ENSP00000361614;ENSP00000409777 T	70.857	0	0	49097.9	2317.17	19784	112367	547845	70369.3
IPI00016461;IPI00746030;IPI00925355	IPI00016461;IPI00746030;IPI00925355	>IPI:IPI00016461.5|TREMBL:A8K8F9;B3KR14;Q59EE9;Q5HYD7|ENSEMBL:ENSP00000409572|REFSEQ:NP_001124436 Tax_Id=9606 Gene_Symbol=PLCD1 phospholipase C, delta 1 isoform 1;>IPI:IPI00746030.2|SWISS-PROT:P51178|TREMBL:B3KXR5|ENSEMBL:ENSP00000335600|REFSEQ:NP_006216|H	88.134	376626	304704	0	0	104785	29540.8	0	0
IPI00016513	IPI00016513	>IPI:IPI00016513.5|SWISS-PROT:P61026|TREMBL:Q53SX4;Q53T70;Q9UL28|ENSEMBL:ENSP00000264710|REFSEQ:NP_057215|H-INV:HIT000006497|VEGA:OTTHUMP00000120025 Tax_Id=9606 Gene_Symbol=RAB10 Ras-related protein Rab-10	22.541	326051	13658.8	36890	54400.8	144389	126889	170260	167695
IPI00016605;IPI00514522	IPI00016605;IPI00514522	>IPI:IPI00016605.3|SWISS-PROT:Q9NWV4|TREMBL:D3DQ38|ENSEMBL:ENSP00000294360|REFSEQ:NP_060357|H-INV:HIT000282617|VEGA:OTTHUMP00000010492 Tax_Id=9606 Gene_Symbol=C1orf123 UPF0587 protein C1orf123;>IPI:IPI00514522.1|TREMBL:B1ARP7|ENSEMBL:ENSP00000360535|VEGA:O	18.048	377593	73715.9	1.44118e+06	1.33946e+06	632291	622849	574667	659285
IPI00016610	IPI00016610	>IPI:IPI00016610.2|SWISS-PROT:Q15365|TREMBL:Q53SS8|ENSEMBL:ENSP00000305556|REFSEQ:NP_006187|H-INV:HIT000303351|VEGA:OTTHUMP00000160048 Tax_Id=9606 Gene_Symbol=PCBP1 Poly(rC)-binding protein 1	37.497	7.1783e+06	3.4152e+06	515545	1.90536e+06	5.89772e+06	1.32084e+06	4.54824e+06	3.85614e+06
IPI00016621;IPI00914938;IPI00914952;IPI00952763;IPI00166396;IPI00902707;IPI00556111	IPI00016621;IPI00914938;IPI00914952;IPI00952763;IPI00166396	>IPI:IPI00016621.7|SWISS-PROT:O94973-2|ENSEMBL:ENSP00000327694 Tax_Id=9606 Gene_Symbol=AP2A2 Isoform 2 of AP-2 complex subunit alpha-2;>IPI:IPI00914938.1|SWISS-PROT:O94973-1|TREMBL:B7Z5S9|ENSEMBL:ENSP00000413234|REFSEQ:NP_036437|H-INV:HIT000000616 Tax_Id=9	104.09	327193	14234.1	869620	485506	529697	394782	769868	604407
IPI00016666	IPI00016666	>IPI:IPI00016666.1|SWISS-PROT:P25713|ENSEMBL:ENSP00000200691|REFSEQ:NP_005945|H-INV:HIT000100496|VEGA:OTTHUMP00000081245;OTTHUMP00000164383 Tax_Id=9606 Gene_Symbol=MT3 Metallothionein-3	6.927	0	0	3482.21	5776.21	0	0	0	0
IPI00909484;IPI00016786;IPI00910473;IPI00007189;IPI00642590;IPI00027952;IPI00249526;IPI00790187;IPI00555566;IPI00877816	IPI00909484;IPI00016786;IPI00910473;IPI00007189;IPI00642590	>IPI:IPI00909484.1|TREMBL:B4E1U9 Tax_Id=9606 Gene_Symbol=- cDNA FLJ54776, highly similar to Cell division control protein 42 homolog;>IPI:IPI00016786.1|SWISS-PROT:P60953-2|ENSEMBL:ENSP00000337669;ENSP00000341072;ENSP00000383118|REFSEQ:NP_001034891;NP_00178	26.528	1.36108e+06	6.37137e+06	5.26228e+06	5.55168e+06	4.0688e+06	549502	1.67734e+06	36065.1
IPI00016801;IPI00027146;IPI00746092	IPI00016801;IPI00027146	>IPI:IPI00016801.1|SWISS-PROT:P00367|TREMBL:B3KT18;B3KV55;B4DGN5;B4DMF5;B4DMG8;B4E0N9;Q14400;Q53GW3;Q9UQV0|ENSEMBL:ENSP00000277865|REFSEQ:NP_005262|H-INV:HIT000194758|VEGA:OTTHUMP00000020018 Tax_Id=9606 Gene_Symbol=GLUD1 Glutamate dehydrogenase 1, mitochon	61.397	1.42909e+06	8.85528e+06	3.56245e+06	7.15831e+06	20967.9	4.63127e+06	8.44197e+06	8.23628e+06
IPI00472442;IPI00016832;IPI00871889;IPI00910408;IPI00910833	IPI00472442;IPI00016832;IPI00871889;IPI00910408;IPI00910833	>IPI:IPI00472442.4|SWISS-PROT:P25786-2|ENSEMBL:ENSP00000315309;ENSP00000414359|REFSEQ:NP_683877 Tax_Id=9606 Gene_Symbol=PSMA1 Isoform Long of Proteasome subunit alpha type-1;>IPI:IPI00016832.1|SWISS-PROT:P25786-1|ENSEMBL:ENSP00000249924;ENSP00000379675|REF	30.239	7.04171e+06	7.72446e+06	1.06879e+06	1.21122e+06	5.0489e+06	5.93204e+06	2.64961e+06	1.59465e+06
IPI00016862;IPI00953236;IPI00759575;IPI00953628;IPI00953696;IPI00794573	IPI00016862;IPI00953236;IPI00759575;IPI00953628;IPI00953696	>IPI:IPI00016862.1|SWISS-PROT:P00390-1|TREMBL:D3DSV3|ENSEMBL:ENSP00000221130|REFSEQ:NP_000628|H-INV:HIT000263398|VEGA:OTTHUMP00000177365 Tax_Id=9606 Gene_Symbol=GSR Isoform Mitochondrial of Glutathione reductase, mitochondrial;>IPI:IPI00953236.1|TREMBL:C8K	56.256	68728.6	112374	175324	503917	295316	76545.4	659676	770990
IPI00016891;IPI00023526;IPI00217943;IPI00946019;IPI00945534;IPI00946537;IPI00001618;IPI00946358	IPI00016891;IPI00023526;IPI00217943;IPI00946019;IPI00945534;IPI00946537;IPI00001618;IPI00946358	>IPI:IPI00016891.1|SWISS-PROT:Q9NRW1|TREMBL:D3DND3;Q6AZ91|ENSEMBL:ENSP00000285208|REFSEQ:NP_057661|H-INV:HIT000072288|VEGA:OTTHUMP00000172880 Tax_Id=9606 Gene_Symbol=RAB6B Ras-related protein Rab-6B;>IPI:IPI00023526.4|SWISS-PROT:P20340-1|TREMBL:B7Z5Z9;B7Z7	23.461	195250	585210	2.09376e+06	1.80242e+06	911722	117849	1.53611e+06	1.93036e+06
IPI00646839;IPI00016910;IPI00922360;IPI00910003;IPI00939953;IPI00873286	IPI00646839;IPI00016910;IPI00922360;IPI00910003;IPI00939953;IPI00873286	>IPI:IPI00646839.1|TREMBL:B5ME19|ENSEMBL:ENSP00000370258;ENSP00000381916;ENSP00000381917|REFSEQ:NP_001093131|VEGA:OTTHUMP00000080487;OTTHUMP00000122518 Tax_Id=9606 Gene_Symbol=EIF3CL;EIF3C Putative uncharacterized protein EIF3CL;>IPI:IPI00016910.1|SWISS-PR	105.47	0	0	0	0	0	0	0	0
IPI00016925	IPI00016925	>IPI:IPI00016925.1|SWISS-PROT:Q99622|ENSEMBL:ENSP00000229281|REFSEQ:NP_612434|H-INV:HIT000299567|VEGA:OTTHUMP00000166427;OTTHUMP00000166429 Tax_Id=9606 Gene_Symbol=C12orf57 Protein C10	13.178	30920.4	46926.7	0	0	43900.4	15766.5	0	0
IPI00847168;IPI00017256;IPI00377066;IPI00478433	IPI00847168;IPI00017256;IPI00377066;IPI00478433	>IPI:IPI00847168.3|TREMBL:Q32Q10|ENSEMBL:ENSP00000367145 Tax_Id=9606 Gene_Symbol=RSU1 RSU1 protein (Fragment);>IPI:IPI00017256.6|SWISS-PROT:Q15404|TREMBL:D3DRU3|ENSEMBL:ENSP00000339521;ENSP00000367154|REFSEQ:NP_036557|H-INV:HIT000032576|VEGA:OTTHUMP0000001	31.359	204640	137433	5401.4	204252	158694	493862	68841.5	19326.6
IPI00017283	IPI00017283	>IPI:IPI00017283.2|SWISS-PROT:Q9NSE4|TREMBL:A8K5W7|ENSEMBL:ENSP00000303279;ENSP00000355889|REFSEQ:NP_060530|H-INV:HIT000331748|VEGA:OTTHUMP00000035401 Tax_Id=9606 Gene_Symbol=IARS2 Isoleucyl-tRNA synthetase, mitochondrial	113.79	271597	27912.4	226931	300121	772680	190125	21157.9	1.35219e+06
IPI00017292;IPI00219893;IPI00927799;IPI00788993;IPI00925083;IPI00926114;IPI00924607	IPI00017292;IPI00219893;IPI00927799;IPI00788993	>IPI:IPI00017292.1|SWISS-PROT:P35222-1|TREMBL:B5BU28|ENSEMBL:ENSP00000344456;ENSP00000379486;ENSP00000379488;ENSP00000385604|REFSEQ:NP_001091679;NP_001091680;NP_001895|H-INV:HIT000324313|VEGA:OTTHUMP00000162082;OTTHUMP00000165222;OTTHUMP00000165223;OTTHUMP	85.496	25091.6	135561	0	0	130508	214536	0	0
IPI00789551;IPI00017297	IPI00789551;IPI00017297	>IPI:IPI00789551.1|TREMBL:A8MXP9|ENSEMBL:ENSP00000378279;ENSP00000413532|VEGA:OTTHUMP00000159531 Tax_Id=9606 Gene_Symbol=MATR3 Putative uncharacterized protein MATR3;>IPI:IPI00017297.1|SWISS-PROT:P43243|TREMBL:B3KM87;B4DF66;B4DRS1;B7ZAV5;D3DQC3;Q5CZA7;Q68D	99.966	5741.66	32326.1	32664.1	29659	46190.1	77897.6	1733.49	16538
IPI00017334;IPI00793442;IPI00793658;IPI00791634;IPI00909721	IPI00017334;IPI00793442;IPI00793658;IPI00791634;IPI00909721	>IPI:IPI00017334.1|SWISS-PROT:P35232|TREMBL:A8K401;Q53FV0;Q6FHP5;Q6PUJ7|ENSEMBL:ENSP00000300408|REFSEQ:NP_002625|H-INV:HIT000298776|VEGA:OTTHUMP00000165764;OTTHUMP00000181999;OTTHUMP00000182000 Tax_Id=9606 Gene_Symbol=PHB Prohibitin;>IPI:IPI00793442.1|TREM	29.804	20450.1	157737	555265	716641	1.1201e+06	1.11527e+06	2.55368e+06	1.64984e+06
IPI00017342	IPI00017342	>IPI:IPI00017342.1|SWISS-PROT:P84095|TREMBL:Q6ICQ8|ENSEMBL:ENSP00000339467;ENSP00000380175;ENSP00000380176|REFSEQ:NP_001656|H-INV:HIT000293251|VEGA:OTTHUMP00000014179;OTTHUMP00000014180;OTTHUMP00000014181 Tax_Id=9606 Gene_Symbol=RHOG Rho-related GTP-bindin	21.308	0	0	0	0	150318	98534.8	106537	77746.5
IPI00017344;IPI00908835	IPI00017344;IPI00908835	>IPI:IPI00017344.3|SWISS-PROT:P61020|TREMBL:Q6FI54|ENSEMBL:ENSP00000353444|REFSEQ:NP_002859|H-INV:HIT000259047|VEGA:OTTHUMP00000167958 Tax_Id=9606 Gene_Symbol=RAB5B Ras-related protein Rab-5B;>IPI:IPI00908835.1|TREMBL:B4DKD7|ENSEMBL:ENSP00000391319 Tax_Id=	23.707	312673	228484	118675	201500	225478	257059	740799	393507
IPI00017375;IPI00908375	IPI00017375;IPI00908375	>IPI:IPI00017375.2|SWISS-PROT:Q15436|TREMBL:B3KXI2;B4DF60;B4DSQ5|ENSEMBL:ENSP00000306881|REFSEQ:NP_006355|H-INV:HIT000051751|VEGA:OTTHUMP00000178872 Tax_Id=9606 Gene_Symbol=SEC23A Protein transport protein Sec23A;>IPI:IPI00908375.1|TREMBL:B4E0Q9|ENSEMBL:EN	86.16	12033.9	196652	304782	40861.2	208816	323381	101819	253034
IPI00017376;IPI00956024;IPI00642931	IPI00017376;IPI00956024;IPI00642931	>IPI:IPI00017376.2|SWISS-PROT:Q15437|TREMBL:B4DJW8;B4DRA5;D3DW33|ENSEMBL:ENSP00000262544;ENSP00000338844;ENSP00000366685;ENSP00000366695;ENSP00000416609|REFSEQ:NP_001166216;NP_006354;NP_116780;NP_116781|H-INV:HIT000032171|VEGA:OTTHUMP00000042645;OTTHUMP000	86.478	63895.5	23405.9	18446.3	6301.69	7348.53	41779.9	14419.5	53831.3
IPI00017448;IPI00387084	IPI00017448;IPI00387084	>IPI:IPI00017448.1|SWISS-PROT:P63220|TREMBL:Q6FGH5;Q8WVC2|ENSEMBL:ENSP00000324438;ENSP00000345957|REFSEQ:NP_001015;XP_002345474|H-INV:HIT000090495|VEGA:OTTHUMP00000031485 Tax_Id=9606 Gene_Symbol=RPS21;LOC100291837 40S ribosomal protein S21;>IPI:IPI00387084	9.1113	510812	1.09578e+06	1.4494e+06	1.38171e+06	4.44247e+06	3.42646e+06	24571.6	169928
IPI00017451;IPI00470590;IPI00877949	IPI00017451;IPI00470590;IPI00877949	>IPI:IPI00017451.1|SWISS-PROT:Q15459|TREMBL:B4E091|ENSEMBL:ENSP00000215793|REFSEQ:NP_005868|H-INV:HIT000033379|VEGA:OTTHUMP00000028846;OTTHUMP00000198919 Tax_Id=9606 Gene_Symbol=SF3A1 Splicing factor 3A subunit 1;>IPI:IPI00470590.3|TREMBL:C9JAT6|ENSEMBL:EN	88.885	0	192432	0	0	215628	286465	293802	123584
IPI00017469	IPI00017469	>IPI:IPI00017469.1|SWISS-PROT:P35270|TREMBL:Q93041;Q9UEC5|ENSEMBL:ENSP00000234454|REFSEQ:NP_003115|H-INV:HIT000037938|VEGA:OTTHUMP00000160199 Tax_Id=9606 Gene_Symbol=SPR Sepiapterin reductase	28.048	0	25787.4	18057.6	56184.8	0	0	11716.9	315497
IPI00017500;IPI00917919	IPI00017500;IPI00917919	>IPI:IPI00017500.3|SWISS-PROT:Q9UBH0|ENSEMBL:ENSP00000259212;ENSP00000376896|REFSEQ:NP_036407;NP_775262|H-INV:HIT000039835|VEGA:OTTHUMP00000162015;OTTHUMP00000203697 Tax_Id=9606 Gene_Symbol=IL1F5 Interleukin-1 family member 5;>IPI:IPI00917919.1|TREMBL:C9JT	16.962	472440	1.14516e+06	0	0	1.16764e+07	4.81154e+06	0	0
IPI00017510	IPI00017510	>IPI:IPI00017510.3|SWISS-PROT:P00403|TREMBL:A0S0W7;A0S2P1;A0S3T1;A0SA07;A1Z455;A1Z4V2;A4ZKZ0;A6YW54;A6YWD1;A6YXV0;A6Z3M5;A6Z6E8;A6ZEU4;A6ZF47;A6ZFK3;A6ZHA9;A7LDC6;A7LF11;A7LFA2;B0Z6W4;B1W855;B2CB37;B2WRY8;B2XHF9;B2XHT9;B2XIR3;B2XL43;B2XP28;B2XPS3;B2YKU2;B3	25.565	0	96878.7	213904	503147	321796	201708	701702	31211.9
IPI00017526	IPI00017526	>IPI:IPI00017526.1|SWISS-PROT:P25815|TREMBL:Q5J7W2|ENSEMBL:ENSP00000296370|REFSEQ:NP_005971|H-INV:HIT000081457|VEGA:OTTHUMP00000115574 Tax_Id=9606 Gene_Symbol=S100P Protein S100-P	10.4	0	31276.3	30092.5	22970.7	43494.6	125314	0	0
IPI00017592;IPI00941510;IPI00941879	IPI00017592;IPI00941510;IPI00941879	>IPI:IPI00017592.1|SWISS-PROT:O95202-1|TREMBL:D3DVQ1|ENSEMBL:ENSP00000305653|REFSEQ:NP_036450|H-INV:HIT000064944|VEGA:OTTHUMP00000149960 Tax_Id=9606 Gene_Symbol=LETM1 Isoform 1 of LETM1 and EF-hand domain-containing protein 1, mitochondrial;>IPI:IPI0094151	83.353	0	3195.38	0	0	37236.1	77198.4	77490.5	133536
IPI00017596;IPI00910350	IPI00017596;IPI00910350	>IPI:IPI00017596.3|SWISS-PROT:Q15691|TREMBL:A2VCR0|ENSEMBL:ENSP00000364721|REFSEQ:NP_036457|H-INV:HIT000338429|VEGA:OTTHUMP00000030608 Tax_Id=9606 Gene_Symbol=MAPRE1 Microtubule-associated protein RP/EB family member 1;>IPI:IPI00910350.1|TREMBL:B4DM33|ENSE	29.999	0	512494	150346	412056	127379	566491	226849	447970
IPI00017601;CON__ENSEMBL:ENSBTAP00000031900;IPI00793626	IPI00017601	>IPI:IPI00017601.1|SWISS-PROT:P00450|TREMBL:A5PL27;A8K5A4;Q1L857|ENSEMBL:ENSP00000264613|REFSEQ:NP_000087|H-INV:HIT000194240|VEGA:OTTHUMP00000173215;OTTHUMP00000197026 Tax_Id=9606 Gene_Symbol=CP Ceruloplasmin	122.2	22304000	1.8816e+06	6.18244e+07	9.00225e+07	1.54779e+07	4.3253e+06	2.85478e+07	2.62866e+07
IPI00017617;IPI00798375	IPI00017617;IPI00798375	>IPI:IPI00017617.1|SWISS-PROT:P17844|TREMBL:B4DN41;B5BUE6;D3DU32;Q59E92;Q7Z2V5|ENSEMBL:ENSP00000225792|REFSEQ:NP_004387|H-INV:HIT000321720|VEGA:OTTHUMP00000182208 Tax_Id=9606 Gene_Symbol=DDX5 Probable ATP-dependent RNA helicase DDX5;>IPI:IPI00798375.2|TREM	69.147	484430	415401	44407.4	56161.6	490539	84265.3	0	0
IPI00017672	IPI00017672	>IPI:IPI00017672.4|SWISS-PROT:P00491|TREMBL:D3DS00;Q8N7G1;Q9P1G4|ENSEMBL:ENSP00000354532|REFSEQ:NP_000261|H-INV:HIT000338435|VEGA:OTTHUMP00000163992 Tax_Id=9606 Gene_Symbol=PNP cDNA FLJ25678 fis, clone TST04067, highly similar to PURINE NUCLEOSIDE PHOSPHOR	32.551	5845400	996830	2.03459e+06	7.26691e+06	4.76274e+06	9.29188e+06	6.0949e+06	4.15118e+06
IPI00017696;IPI00749179;IPI00877989;IPI00385294	IPI00017696;IPI00749179	>IPI:IPI00017696.1|SWISS-PROT:P09871|TREMBL:A8K2N0;B3KNX0;D3DUT4|ENSEMBL:ENSP00000328173;ENSP00000354057;ENSP00000385035|REFSEQ:NP_001725;NP_958850|H-INV:HIT000259628|VEGA:OTTHUMP00000166373;OTTHUMP00000166374;OTTHUMP00000197019;OTTHUMP00000197021;OTTHUMP0	76.684	460600	20967.6	298209	1.88726e+06	116217	254521	1.63866e+06	72032.2
IPI00017726;IPI00336094;IPI00639797	IPI00017726;IPI00336094;IPI00639797	>IPI:IPI00017726.1|SWISS-PROT:Q99714-1|TREMBL:Q6IBS9|ENSEMBL:ENSP00000168216|REFSEQ:NP_004484|H-INV:HIT000222808|VEGA:OTTHUMP00000023348 Tax_Id=9606 Gene_Symbol=HSD17B10 Isoform 1 of 3-hydroxyacyl-CoA dehydrogenase type-2;>IPI:IPI00336094.5|SWISS-PROT:Q997	26.923	342630	1.52977e+06	28427.5	55979.2	2.03792e+06	1.79074e+06	918726	1.63887e+06
IPI00383573;IPI00792072;IPI00017731;IPI00939889;IPI00789164;IPI00879616	IPI00383573;IPI00792072;IPI00017731;IPI00939889;IPI00789164;IPI00879616	>IPI:IPI00383573.1|TREMBL:Q7KYV2;Q99648|ENSEMBL:ENSP00000328190 Tax_Id=9606 Gene_Symbol=SEPT5 Septin (Fragment);>IPI:IPI00792072.1|TREMBL:Q59GE1|ENSEMBL:ENSP00000372515;ENSP00000382384;ENSP00000391731|VEGA:OTTHUMP00000197273;OTTHUMP00000197274 Tax_Id=9606	47.622	0	126453	24447.9	4062.85	46618.2	19231	16855.4	20653.9
IPI00017763;IPI00941463;IPI00798071;IPI00788840;IPI00789437;IPI00790016	IPI00017763;IPI00941463;IPI00798071;IPI00788840;IPI00789437	>IPI:IPI00017763.7|TREMBL:A8CGI3;A8MZ22;B2R6J4;B4DS05;B7ZAC7;B7ZAK9;B7ZB83|ENSEMBL:ENSP00000382533 Tax_Id=9606 Gene_Symbol=NAP1L4 Putative uncharacterized protein NAP1L4;>IPI:IPI00941463.1|SWISS-PROT:Q99733|ENSEMBL:ENSP00000369915|REFSEQ:NP_005960|H-INV:HI	44.078	0	10608	351323	247614	413343	91008.9	159772	88513.6
IPI00017799;IPI00878215;IPI00877683	IPI00017799;IPI00878215;IPI00877683	>IPI:IPI00017799.5|TREMBL:B4DX69|VEGA:OTTHUMP00000028732 Tax_Id=9606 Gene_Symbol=TXN2 cDNA FLJ55158, highly similar to Thioredoxin, mitochondrial;>IPI:IPI00878215.1|SWISS-PROT:Q99757|ENSEMBL:ENSP00000216185;ENSP00000385393;ENSP00000399188|REFSEQ:NP_036605|	21.825	25219.2	42306.7	0	0	76714.7	164799	0	0
IPI00790739;IPI00017855;IPI00909879;IPI00382844	IPI00790739;IPI00017855;IPI00909879	>IPI:IPI00790739.1|TREMBL:A2A274|ENSEMBL:ENSP00000379769|VEGA:OTTHUMP00000165921 Tax_Id=9606 Gene_Symbol=ACO2 Aconitase 2, mitochondrial;>IPI:IPI00017855.1|SWISS-PROT:Q99798|TREMBL:B2RBW5;B4DEC3;B4DJW1;B4DLY4;B4DZ08;Q71UF1|ENSEMBL:ENSP00000216254|REFSEQ:NP	87.819	4.48665e+06	1.41942e+06	1.87612e+06	2.33812e+06	2.19386e+06	3.01841e+06	598739	5.68474e+06
IPI00017895;IPI00719611	IPI00017895;IPI00719611	>IPI:IPI00017895.3|SWISS-PROT:P43304-1|TREMBL:A8K1Z2;B7Z601;Q53T76;Q8WUQ0|ENSEMBL:ENSP00000308610;ENSP00000386425;ENSP00000386626;ENSP00000409708|REFSEQ:NP_000399;NP_001076581|H-INV:HIT000329334|VEGA:OTTHUMP00000162788;OTTHUMP00000204452;OTTHUMP00000204453	80.852	150734	122727	125484	129897	128368	199898	75206.5	15896.6
IPI00017963;IPI00040897;IPI00930678;IPI00742239	IPI00017963;IPI00040897;IPI00930678;IPI00742239	>IPI:IPI00017963.1|SWISS-PROT:P62316|ENSEMBL:ENSP00000342374;ENSP00000375798|REFSEQ:NP_004588|H-INV:HIT000218293|VEGA:OTTHUMP00000078095 Tax_Id=9606 Gene_Symbol=SNRPD2 Small nuclear ribonucleoprotein Sm D2;>IPI:IPI00040897.1|REFSEQ:XP_061427 Tax_Id=9606 Ge	13.527	313962	225713	36910.9	184611	227781	416566	0	0
IPI00879750;IPI00017964;IPI00878876	IPI00879750;IPI00017964;IPI00878876	>IPI:IPI00879750.1|TREMBL:C9JQC3|ENSEMBL:ENSP00000402852|VEGA:OTTHUMP00000198383 Tax_Id=9606 Gene_Symbol=SNRPD3 Putative uncharacterized protein SNRPD3;>IPI:IPI00017964.1|SWISS-PROT:P62318|ENSEMBL:ENSP00000215829;ENSP00000385994;ENSP00000412984|REFSEQ:NP_0	18.829	301747	14097	79907.6	699781	761298	444848	117658	530249
IPI00017987	IPI00017987	>IPI:IPI00017987.2|SWISS-PROT:P35321|TREMBL:D3DV31|ENSEMBL:ENSP00000307340;ENSP00000357751|REFSEQ:NP_005978|VEGA:OTTHUMP00000016121 Tax_Id=9606 Gene_Symbol=SPRR1A Cornifin-A	9.8774	1.23354e+06	769414	293805	15419.2	4.08944e+06	839906	40393.8	366864
IPI00017992;IPI00386597	IPI00017992;IPI00386597	>IPI:IPI00017992.1|SWISS-PROT:P35325|ENSEMBL:ENSP00000340703;ENSP00000357741;ENSP00000357744;ENSP00000412104|REFSEQ:NP_001017418|VEGA:OTTHUMP00000015752 Tax_Id=9606 Gene_Symbol=SPRR2B Small proline-rich protein 2B;>IPI:IPI00386597.2|SWISS-PROT:P22531|ENSEM	7.9754	70348.2	10246.7	16011.8	17470.1	11910.4	206631	16188.1	5852.74
IPI00017993	IPI00017993	>IPI:IPI00017993.1|SWISS-PROT:P35326|TREMBL:D3DV35|ENSEMBL:ENSP00000376423|REFSEQ:NP_005979|H-INV:HIT000389595|VEGA:OTTHUMP00000016108 Tax_Id=9606 Gene_Symbol=SPRR2A Small proline-rich protein 2A	7.9653	836161	663679	0	0	1.50448e+06	1.60774e+06	0	0
IPI00018140;IPI00402182;IPI00402183;IPI00930205;IPI00402184;IPI00955935;IPI00402185	IPI00018140;IPI00402182;IPI00402183;IPI00930205;IPI00402184;IPI00955935;IPI00402185	>IPI:IPI00018140.3|SWISS-PROT:O60506-1|TREMBL:B2R8Z8|ENSEMBL:ENSP00000358635|REFSEQ:NP_006363|VEGA:OTTHUMP00000016815 Tax_Id=9606 Gene_Symbol=SYNCRIP Isoform 1 of Heterogeneous nuclear ribonucleoprotein Q;>IPI:IPI00402182.2|SWISS-PROT:O60506-2|ENSEMBL:ENSP	69.602	1.03422e+06	4.43983e+06	997432	1.73221e+06	3.59722e+06	4.80387e+06	3.09496e+06	1.9549e+06
IPI00018146;IPI00796727;IPI00651755	IPI00018146;IPI00796727	>IPI:IPI00018146.1|SWISS-PROT:P27348|TREMBL:B4DMT8;B4DY04;Q53S41|ENSEMBL:ENSP00000238081;ENSP00000371267|REFSEQ:NP_006817|H-INV:HIT000259592|VEGA:OTTHUMP00000015730;OTTHUMP00000165887 Tax_Id=9606 Gene_Symbol=YWHAQ 14-3-3 protein theta;>IPI:IPI00796727.1|TR	27.764	418609	2.48817e+06	694530	451324	1.80573e+06	660408	1.16417e+06	1.66529e+06
IPI00018206;IPI00910267;IPI00908623	IPI00018206;IPI00910267	>IPI:IPI00018206.3|SWISS-PROT:P00505|TREMBL:A8K482;B3KUZ8|ENSEMBL:ENSP00000245206|REFSEQ:NP_002071|H-INV:HIT000194855|VEGA:OTTHUMP00000080691;OTTHUMP00000165254 Tax_Id=9606 Gene_Symbol=GOT2 Aspartate aminotransferase, mitochondrial;>IPI:IPI00910267.1|TREMB	47.475	4.09249e+06	745798	8.65965e+06	6.29459e+06	3.57714e+06	2.68907e+06	5.5571e+06	187132
IPI00018219;IPI00940091;IPI00873923;IPI00556324	IPI00018219;IPI00940091;IPI00873923	>IPI:IPI00018219.1|SWISS-PROT:Q15582|TREMBL:D3DQB1;Q53GU8|ENSEMBL:ENSP00000416330|REFSEQ:NP_000349|H-INV:HIT000029343 Tax_Id=9606 Gene_Symbol=TGFBI Transforming growth factor-beta-induced protein ig-h3;>IPI:IPI00940091.1|ENSEMBL:ENSP00000306306 Tax_Id=9606	74.68	2.99071e+06	6.55669e+06	3.34189e+06	2.84011e+06	5.05339e+06	3.69586e+06	4.73432e+06	2.00472e+07
IPI00018236;IPI00954213	IPI00018236;IPI00954213	>IPI:IPI00018236.2|SWISS-PROT:P17900|TREMBL:B2R699;B4DQM5;D3DQH6;Q14427;Q6LBL5|ENSEMBL:ENSP00000349687|REFSEQ:NP_000396|H-INV:HIT000322506|VEGA:OTTHUMP00000160619 Tax_Id=9606 Gene_Symbol=GM2A Ganglioside GM2 activator;>IPI:IPI00954213.1|REFSEQ:NP_001161079	20.838	527979	69739.2	522948	206368	875923	869026	1.10747e+06	228959
IPI00903226;IPI00220665;IPI00018246;IPI00220663;IPI00220667;IPI00102864;IPI00917193	IPI00903226;IPI00220665;IPI00018246;IPI00220663;IPI00220667	>IPI:IPI00903226.1|TREMBL:B3KXY9|ENSEMBL:ENSP00000389702 Tax_Id=9606 Gene_Symbol=HK1 cDNA FLJ46359 fis, clone TESTI4049786, highly similar to Hexokinase-1;>IPI:IPI00220665.6|SWISS-PROT:P19367-3|TREMBL:A8K7J7;B1AR61;P78542;Q59FD4|ENSEMBL:ENSP00000348697;ENS	106.25	466215	339698	283033	401300	809464	903143	461819	498823
IPI00018260;IPI00909723	IPI00018260;IPI00909723	>IPI:IPI00018260.1|SWISS-PROT:Q9NVT9|ENSEMBL:ENSP00000276569|REFSEQ:NP_060590|H-INV:HIT000035326|VEGA:OTTHUMP00000177715 Tax_Id=9606 Gene_Symbol=ARMC1 Armadillo repeat-containing protein 1;>IPI:IPI00909723.1|TREMBL:B4E2W7|ENSEMBL:ENSP00000388572 Tax_Id=960	31.28	113981	70502.8	0	0	0	0	0	0
IPI00913961;IPI00018278;IPI00218448;IPI00249267;IPI00926183;IPI00141938;IPI00398798;IPI00398806;IPI00927887	IPI00913961;IPI00018278;IPI00218448;IPI00249267;IPI00926183;IPI00141938;IPI00398798;IPI00398806;IPI00927887	>IPI:IPI00913961.2|ENSEMBL:ENSP00000415202 Tax_Id=9606 Gene_Symbol=H2AFV 18 kDa protein;>IPI:IPI00018278.3|SWISS-PROT:Q71UI9|ENSEMBL:ENSP00000308405|REFSEQ:NP_036544|VEGA:OTTHUMP00000024948;OTTHUMP00000159513 Tax_Id=9606 Gene_Symbol=H2AFV Histone H2A.V;>IP	18.414	360879	270832	435011	64268.5	487707	344247	223988	715871
IPI00640817;IPI00018342;IPI00515036	IPI00640817;IPI00018342	>IPI:IPI00640817.1|TREMBL:Q53EY8;Q5T9B7|ENSEMBL:ENSP00000223836|VEGA:OTTHUMP00000022219 Tax_Id=9606 Gene_Symbol=AK1 Adenylate kinase 1;>IPI:IPI00018342.5|SWISS-PROT:P00568|TREMBL:Q6FGX9|ENSEMBL:ENSP00000362249;ENSP00000362271|REFSEQ:NP_000467|H-INV:HIT0003	23.411	2.59803e+06	1.81781e+06	1.88873e+06	3.59416e+06	268430	273067	3.11644e+06	1.70168e+06
IPI00018352;IPI00657702	IPI00018352;IPI00657702	>IPI:IPI00018352.1|SWISS-PROT:P09936|TREMBL:B2RD14|ENSEMBL:ENSP00000284440|REFSEQ:NP_004172|H-INV:HIT000029526|VEGA:OTTHUMP00000125219 Tax_Id=9606 Gene_Symbol=UCHL1 Ubiquitin carboxyl-terminal hydrolase isozyme L1;>IPI:IPI00657702.1|TREMBL:A6NKP9|ENSEMBL:E	24.824	115943	28342.7	6.30077e+06	1.45995e+06	200710	73033.3	924765	1.16858e+06
IPI00018398	IPI00018398	>IPI:IPI00018398.4|SWISS-PROT:P17980|TREMBL:A8K781|ENSEMBL:ENSP00000298852|REFSEQ:NP_002795|H-INV:HIT000033914 Tax_Id=9606 Gene_Symbol=PSMC3 26S protease regulatory subunit 6A	49.203	1.88752e+06	253130	713895	30137.9	1.36424e+06	801830	1.19703e+06	765301
IPI00018434;IPI00219826	IPI00018434;IPI00219826	>IPI:IPI00018434.1|SWISS-PROT:Q99816-1|ENSEMBL:ENSP00000251968|REFSEQ:NP_006283|H-INV:HIT000284093 Tax_Id=9606 Gene_Symbol=TSG101 Isoform 1 of Tumor susceptibility gene 101 protein;>IPI:IPI00219826.1|SWISS-PROT:Q99816-2|TREMBL:D3DQY6|ENSEMBL:ENSP0000034972	43.944	83085.5	122491	31035.1	163379	223446	126979	22026.9	216401
IPI00894409;IPI00018452;IPI00917016;IPI00852917;IPI00892994;IPI00646121;IPI00644561;IPI00643325;IPI00645712;IPI00643422;IPI00645270;IPI00552982;IPI00642976;IPI00647692	IPI00894409;IPI00018452;IPI00917016;IPI00852917;IPI00892994;IPI00646121;IPI00644561;IPI00643325;IPI00645712;IPI00643422;IPI00645270;IPI00552982;IPI00642976;IPI00647692	>IPI:IPI00894409.1|TREMBL:B0QZ18|ENSEMBL:ENSP00000317257|REFSEQ:NP_003906|VEGA:OTTHUMP00000030776 Tax_Id=9606 Gene_Symbol=CPNE1 copine I isoform b;>IPI:IPI00018452.3|SWISS-PROT:Q99829|TREMBL:Q59EI4|ENSEMBL:ENSP00000326126;ENSP00000336945;ENSP00000339879;EN	59.717	200907	129778	141656	107276	183002	212393	272972	40510.3
IPI00018465;IPI00952607;IPI00552072;IPI00952671;IPI00946633	IPI00018465;IPI00952607;IPI00552072;IPI00952671	>IPI:IPI00018465.1|SWISS-PROT:Q99832|TREMBL:Q53HV2;Q6IBT3|ENSEMBL:ENSP00000258091|REFSEQ:NP_006420|H-INV:HIT000266185|VEGA:OTTHUMP00000202321 Tax_Id=9606 Gene_Symbol=CCT7 T-complex protein 1 subunit eta;>IPI:IPI00952607.1|TREMBL:B7Z4T9|REFSEQ:NP_001159757	59.366	1.52544e+06	666144	7616.21	52184.6	697408	539481	174930	85548.9
IPI00018522;IPI00382516;IPI00942520;IPI00215734;IPI00914913;IPI00909470	IPI00018522;IPI00382516;IPI00942520;IPI00215734;IPI00914913;IPI00909470	>IPI:IPI00018522.4|SWISS-PROT:Q99873-1|ENSEMBL:ENSP00000246789|REFSEQ:NP_001527|VEGA:OTTHUMP00000076824 Tax_Id=9606 Gene_Symbol=PRMT1 HMT1 hnRNP methyltransferase-like 2 isoform 1;>IPI:IPI00382516.5|TREMBL:Q8WUW5|ENSEMBL:ENSP00000375724|REFSEQ:NP_938074|VE	42.461	87314.3	224927	120518	132661	300305	403977	45460.6	67564.5
IPI00646240;IPI00794461;IPI00930174;IPI00018534;IPI00020101;IPI00152906;IPI00303133;IPI00329665;IPI00419833;IPI00477495;IPI00554798;IPI00815755;IPI00930570;IPI00465363	IPI00646240;IPI00794461;IPI00930174;IPI00018534;IPI00020101;IPI00152906;IPI00303133;IPI00329665;IPI00419833;IPI00477495;IPI00554798;IPI00815755;IPI00930570;IPI00465363	>IPI:IPI00646240.3|TREMBL:B4DR52|ENSEMBL:ENSP00000407461 Tax_Id=9606 Gene_Symbol=HIST2H2BF Histone H2B;>IPI:IPI00794461.1|SWISS-PROT:Q99877|ENSEMBL:ENSP00000380177|REFSEQ:NP_003511|H-INV:HIT000035226|VEGA:OTTHUMP00000018018 Tax_Id=9606 Gene_Symbol=HIST1H2B	18.041	2.86342e+07	1.52486e+07	2.90121e+07	1.26697e+06	5.49335e+06	6.17071e+06	1.84087e+06	1.49448e+07
IPI00018703	IPI00018703	>IPI:IPI00018703.3|TREMBL:Q9H5U2 Tax_Id=9606 Gene_Symbol=GON4L cDNA: FLJ23040 fis, clone LNG02277	38.96	108453	157354	0	0	359976	1.67967e+06	0	0
IPI00018768;IPI00917623;IPI00916061;IPI00922875	IPI00018768;IPI00917623;IPI00916061	>IPI:IPI00018768.1|SWISS-PROT:Q15631|TREMBL:Q53GR3|ENSEMBL:ENSP00000374332|REFSEQ:NP_004613|H-INV:HIT000323672|VEGA:OTTHUMP00000203714 Tax_Id=9606 Gene_Symbol=TSN Translin;>IPI:IPI00917623.1|TREMBL:B3KRM8;B7Z5D9|ENSEMBL:ENSP00000387263;ENSP00000395946|VEGA	26.183	96444.7	320365	749088	934776	366282	299852	821133	610938
IPI00018783;IPI00375446	IPI00018783;IPI00375446	>IPI:IPI00018783.1|SWISS-PROT:Q9BY32|ENSEMBL:ENSP00000369456|REFSEQ:NP_258412|H-INV:HIT000274811|VEGA:OTTHUMP00000030094 Tax_Id=9606 Gene_Symbol=ITPA Inosine triphosphate pyrophosphatase;>IPI:IPI00375446.1|TREMBL:B2BCH7;Q5NT82|ENSEMBL:ENSP00000413282|REFSE	21.445	417141	291173	0	0	434164	318160	0	0
IPI00018813;IPI00743825	IPI00018813;IPI00743825	>IPI:IPI00018813.5|SWISS-PROT:P61201-2|TREMBL:Q59EL2|ENSEMBL:ENSP00000299259|REFSEQ:NP_001137359|VEGA:OTTHUMP00000176262 Tax_Id=9606 Gene_Symbol=COPS2 Isoform 2 of COP9 signalosome complex subunit 2;>IPI:IPI00743825.1|SWISS-PROT:P61201-1|TREMBL:B2R6N0;B4DI	52.404	18049.9	1792.27	54449.4	51140.3	46972.6	107226	197104	154142
IPI00018871;IPI00940959;IPI00789069;IPI00793455;IPI00060031	IPI00018871;IPI00940959;IPI00789069;IPI00793455;IPI00060031	>IPI:IPI00018871.2|TREMBL:B4E1J8|ENSEMBL:ENSP00000414192 Tax_Id=9606 Gene_Symbol=ARL8B cDNA FLJ56285, highly similar to ADP-ribosylation factor-like protein 8B;>IPI:IPI00940959.1|SWISS-PROT:Q9NVJ2|ENSEMBL:ENSP00000256496|REFSEQ:NP_060654|H-INV:HIT000260772	27.252	1.10032e+06	414104	1.78084e+06	1.95156e+06	370592	1.83817e+06	920599	1.55942e+06
IPI00018873;IPI00472879;IPI00337370;IPI00922378;IPI00853098;IPI00853507;IPI00853047;IPI00853387;IPI00853449	IPI00018873;IPI00472879;IPI00337370;IPI00922378	>IPI:IPI00018873.1|SWISS-PROT:P43490|ENSEMBL:ENSP00000222553|REFSEQ:NP_005737|H-INV:HIT000217435|VEGA:OTTHUMP00000024449;OTTHUMP00000179149 Tax_Id=9606 Gene_Symbol=NAMPT Nicotinamide phosphoribosyltransferase;>IPI:IPI00472879.3|TREMBL:Q5SYT8;Q658Z1|ENSEMBL	55.52	6.82516e+06	4.75811e+06	1.02471e+06	83593.9	7.77332e+06	1.37466e+07	1.31078e+06	781552
IPI00018931;IPI00943562	IPI00018931	>IPI:IPI00018931.6|SWISS-PROT:Q96QK1|TREMBL:Q53FR4;Q5HYM2|ENSEMBL:ENSP00000299138|REFSEQ:NP_060676|H-INV:HIT000334527|VEGA:OTTHUMP00000081661;OTTHUMP00000163364 Tax_Id=9606 Gene_Symbol=VPS35 Vacuolar protein sorting-associated protein 35	91.706	325816	97520.4	260741	88115	589327	402557	121262	145574
IPI00018953	IPI00018953	>IPI:IPI00018953.1|SWISS-PROT:P27487|TREMBL:Q53TN1|ENSEMBL:ENSP00000353731|REFSEQ:NP_001926|H-INV:HIT000261828|VEGA:OTTHUMP00000162936 Tax_Id=9606 Gene_Symbol=DPP4 Dipeptidyl peptidase 4	88.278	132890	222656	267146	243426	84559.2	141276	328122	50035.8
IPI00018963;IPI00922277;IPI00386908	IPI00018963;IPI00922277;IPI00386908	>IPI:IPI00018963.3|SWISS-PROT:Q9NVD7-1|ENSEMBL:ENSP00000334008|REFSEQ:NP_060692|H-INV:HIT000074751 Tax_Id=9606 Gene_Symbol=PARVA Isoform 1 of Alpha-parvin;>IPI:IPI00922277.1|TREMBL:B7Z952 Tax_Id=9606 Gene_Symbol=- cDNA FLJ54827, highly similar to Alpha-par	42.243	487398	158555	0	0	33716.6	33271.7	4244.13	34733.3
IPI00019038	IPI00019038	>IPI:IPI00019038.1|SWISS-PROT:P61626|TREMBL:B2R4C5|ENSEMBL:ENSP00000261267|REFSEQ:NP_000230|H-INV:HIT000049420|VEGA:OTTHUMP00000168444 Tax_Id=9606 Gene_Symbol=LYZ Lysozyme C	16.537	0	0	0	0	0	0	0	0
IPI00019169;IPI00019171;IPI00644418;IPI00651733;IPI00922749;IPI00877928;IPI00880193	IPI00019169;IPI00019171;IPI00644418;IPI00651733;IPI00922749;IPI00877928;IPI00880193	>IPI:IPI00019169.3|TREMBL:Q6FGM0;Q9UQD4|ENSEMBL:ENSP00000269886|REFSEQ:NP_003016|H-INV:HIT000336016|VEGA:OTTHUMP00000078039 Tax_Id=9606 Gene_Symbol=SH3GL1 cDNA, FLJ96508, Homo sapiens SH3-domain GRB2-like 1 (SH3GL1), mRNA;>IPI:IPI00019171.1|SWISS-PROT:Q999	41.489	0	0	0	0	53544.9	28850.3	0	0
IPI00019269;IPI00797907	IPI00019269;IPI00797907	>IPI:IPI00019269.3|SWISS-PROT:Q9GZS3|TREMBL:D3DW84|ENSEMBL:ENSP00000267973|REFSEQ:NP_079510|H-INV:HIT000008028|VEGA:OTTHUMP00000176520;OTTHUMP00000184910 Tax_Id=9606 Gene_Symbol=WDR61 WD repeat-containing protein 61;>IPI:IPI00797907.2|TREMBL:B4E387|VEGA:OT	33.58	29453.1	13706.4	0	0	5799.12	68394.7	17911.1	115358
IPI00019329	IPI00019329	>IPI:IPI00019329.1|SWISS-PROT:P63167|TREMBL:Q6FGH9|ENSEMBL:ENSP00000242577;ENSP00000376296;ENSP00000376297|REFSEQ:NP_001032583;NP_001032584;NP_003737|H-INV:HIT000269701|VEGA:OTTHUMP00000169455;OTTHUMP00000169456 Tax_Id=9606 Gene_Symbol=DYNLL1 Dynein light	10.366	1.45652e+06	4.65278e+06	2.70937e+06	1.84604e+06	7.70653e+06	8.04004e+06	2.06099e+06	307883
IPI00019353;IPI00946597;IPI00945912	IPI00019353;IPI00946597;IPI00945912	>IPI:IPI00019353.4|SWISS-PROT:Q53H12-1|TREMBL:A4D1U5|ENSEMBL:ENSP00000347581|REFSEQ:NP_060708|H-INV:HIT000004178|VEGA:OTTHUMP00000025155 Tax_Id=9606 Gene_Symbol=AGK Isoform 1 of Acylglycerol kinase, mitochondrial;>IPI:IPI00946597.1|TREMBL:B4E2Z8|ENSEMBL:EN	47.137	0	27570.2	5128.51	17719.5	0	0	0	0
IPI00019359;CON__P35527	IPI00019359;CON__P35527	>IPI:IPI00019359.4|SWISS-PROT:P35527|ENSEMBL:ENSP00000246662|REFSEQ:NP_000217|H-INV:HIT000326846|VEGA:OTTHUMP00000164967;OTTHUMP00000181348 Tax_Id=9606 Gene_Symbol=KRT9 Keratin, type I cytoskeletal 9;>P35527 SWISS-PROT:P35527 Tax_Id=9606 Gene_Symbol=KRT9 K	62.064	509530	0	0	0	0	0	0	0
IPI00019385;IPI00647421;IPI00646864	IPI00019385;IPI00647421;IPI00646864	>IPI:IPI00019385.3|SWISS-PROT:P51571|ENSEMBL:ENSP00000317331;ENSP00000359103;ENSP00000359104|REFSEQ:NP_006271|H-INV:HIT000092611|VEGA:OTTHUMP00000025956;OTTHUMP00000025957;OTTHUMP00000025958 Tax_Id=9606 Gene_Symbol=SSR4 Translocon-associated protein subuni	20.213	0	114243	61666.3	12746.5	181078	246562	78262.6	59010.7
IPI00019399	IPI00019399	>IPI:IPI00019399.1|SWISS-PROT:P35542|TREMBL:B2R5G8|ENSEMBL:ENSP00000278222|REFSEQ:NP_006503|H-INV:HIT000196466 Tax_Id=9606 Gene_Symbol=SAA4 Serum amyloid A-4 protein	14.807	0	235738	1.03471e+06	411404	0	0	218779	206656
IPI00019400	IPI00019400	>IPI:IPI00019400.1|SWISS-PROT:P51580|TREMBL:Q9BS45|ENSEMBL:ENSP00000312304|REFSEQ:NP_000358|H-INV:HIT000216014|VEGA:OTTHUMP00000016076 Tax_Id=9606 Gene_Symbol=TPMT Thiopurine S-methyltransferase	28.18	35427	53527.2	3415.88	12991.6	30769.5	64633.1	24570.6	31258.3
IPI00019450;IPI00646322;IPI00646813;IPI00642416;IPI00902796;IPI00642895;IPI00219287	IPI00019450;IPI00646322;IPI00646813;IPI00642416;IPI00902796	>IPI:IPI00019450.2|SWISS-PROT:P10155-1|TREMBL:Q86WL3|ENSEMBL:ENSP00000356411;ENSP00000356416|REFSEQ:NP_004591|H-INV:HIT000051756|VEGA:OTTHUMP00000033759;OTTHUMP00000033760 Tax_Id=9606 Gene_Symbol=TROVE2 Isoform Long of 60 kDa SS-A/Ro ribonucleoprotein;>IPI	60.67	198720	596979	624494	772953	376151	639154	735654	447616
IPI00019472;IPI00922776;IPI00922487	IPI00019472;IPI00922776;IPI00922487	>IPI:IPI00019472.4|SWISS-PROT:Q15758|TREMBL:B7ZB81;Q59ES3;Q71UA6|ENSEMBL:ENSP00000303623|REFSEQ:NP_005619|H-INV:HIT000069488|VEGA:OTTHUMP00000078075 Tax_Id=9606 Gene_Symbol=SLC1A5 Neutral amino acid transporter B(0);>IPI:IPI00922776.1|TREMBL:B4DE27;B4DR77|	56.598	0	6359.91	0	0	45865.2	889.204	0	0
IPI00019502;IPI00395772;IPI00742780;IPI00556012;IPI00878695;IPI00926581;IPI00941217;IPI00607818;IPI00337335;IPI00607778;IPI00029818	IPI00019502;IPI00395772	>IPI:IPI00019502.3|SWISS-PROT:P35579-1|TREMBL:A8K6E4;B4E3S1;Q60FE2;Q86XU5;Q99529|ENSEMBL:ENSP00000216181;ENSP00000391782|REFSEQ:NP_002464|H-INV:HIT000242559|VEGA:OTTHUMP00000165902 Tax_Id=9606 Gene_Symbol=MYH9 Isoform 1 of Myosin-9;>IPI:IPI00395772.5|SWISS	226.53	12819000	3.48878e+07	1.91514e+07	1.96858e+07	5.73953e+07	3.60751e+07	9.28958e+06	3.96406e+06
IPI00019568;IPI00877967;CON__P00735	IPI00019568;IPI00877967	>IPI:IPI00019568.1|SWISS-PROT:P00734|TREMBL:B4DDT3;Q15253;Q69EZ7;Q69EZ8;Q86WA1;Q8TD58|ENSEMBL:ENSP00000308541|REFSEQ:NP_000497|H-INV:HIT000053628|VEGA:OTTHUMP00000197117 Tax_Id=9606 Gene_Symbol=F2 Prothrombin (Fragment);>IPI:IPI00877967.1|TREMBL:C9JV37|ENS	70.036	6344400	1.50501e+07	4.75379e+06	3.90727e+06	3.23808e+06	7.14408e+06	1.15997e+07	1.21508e+07
IPI00019580;IPI00855913;IPI00025327;CON__P06868;IPI00937938	IPI00019580	>IPI:IPI00019580.1|SWISS-PROT:P00747|TREMBL:B2R7F8;B4DPH4;Q68DS2;Q9UMI2|ENSEMBL:ENSP00000308938|REFSEQ:NP_000292|H-INV:HIT000321118|VEGA:OTTHUMP00000017544 Tax_Id=9606 Gene_Symbol=PLG Plasminogen	90.568	6005300	1.31232e+07	7.86896e+06	1.08609e+07	1.55241e+07	4.28781e+06	5.80233e+06	676828
IPI00019581	IPI00019581	>IPI:IPI00019581.1|SWISS-PROT:P00748|TREMBL:Q1JR85;Q8IZZ5;Q96EF3|ENSEMBL:ENSP00000253496|REFSEQ:NP_000496|H-INV:HIT000061501 Tax_Id=9606 Gene_Symbol=F12 Coagulation factor XII	67.817	609450	843650	756385	1.10108e+06	2.36338e+06	631632	144893	2.20711e+06
IPI00019591;IPI00939824;IPI00921523;IPI00939333;IPI00947496;IPI00947137;IPI00893864;IPI00218508;IPI00942200;IPI00945859;IPI00943098;IPI00947478;IPI00910539;IPI00945911	IPI00019591;IPI00939824;IPI00921523;IPI00939333;IPI00947496;IPI00947137	>IPI:IPI00019591.2|TREMBL:B4E1Z4;Q53F89|ENSEMBL:ENSP00000403863;ENSP00000406217;ENSP00000407738;ENSP00000410815;ENSP00000412375 Tax_Id=9606 Gene_Symbol=CFB cDNA FLJ55673, highly similar to Complement factor B;>IPI:IPI00939824.1|ENSEMBL:ENSP00000396457 Tax_	140.94	12331000	1.77739e+07	2.47342e+07	1.25424e+07	1.22301e+07	1.59731e+06	3.03934e+06	1.54071e+07
IPI00397947;IPI00890717;IPI00019599;IPI00030962;IPI00447356;IPI00472498;IPI00019600;IPI00514724;IPI00789287;IPI00007847;IPI00872898;IPI00797889	IPI00397947;IPI00890717;IPI00019599;IPI00030962;IPI00447356;IPI00472498;IPI00019600;IPI00514724;IPI00789287;IPI00007847;IPI00872898	>IPI:IPI00397947.1|REFSEQ:NP_954673 Tax_Id=9606 Gene_Symbol=TMEM189-UBE2V1 TMEM189-UBE2V1 readthrough transcript;>IPI:IPI00890717.1|ENSEMBL:ENSP00000344166 Tax_Id=9606 Gene_Symbol=UBE2V1 42 kDa protein;>IPI:IPI00019599.1|SWISS-PROT:Q13404-1|ENSEMBL:ENSP000	42.209	0	283949	313023	771680	75159.6	302754	822663	241058
IPI00019755;IPI00642936;IPI00513927	IPI00019755;IPI00642936;IPI00513927	>IPI:IPI00019755.3|SWISS-PROT:P78417|TREMBL:B2R983;D3DRA3|ENSEMBL:ENSP00000358727|REFSEQ:NP_004823|H-INV:HIT000054246|VEGA:OTTHUMP00000020429 Tax_Id=9606 Gene_Symbol=GSTO1 Glutathione S-transferase omega-1;>IPI:IPI00642936.1|TREMBL:Q5TA02|ENSEMBL:ENSP00000	27.566	10664000	2.63424e+06	1.3894e+06	8.03932e+06	2.33941e+06	2.76387e+06	6.638e+06	6.56335e+06
IPI00021370;IPI00019894;IPI00910176	IPI00021370;IPI00019894;IPI00910176	>IPI:IPI00021370.1|SWISS-PROT:P61086-1|ENSEMBL:ENSP00000261427|REFSEQ:NP_005330|H-INV:HIT000220541 Tax_Id=9606 Gene_Symbol=UBE2K Isoform 1 of Ubiquitin-conjugating enzyme E2 K;>IPI:IPI00019894.3|SWISS-PROT:P61086-2|TREMBL:B3KSH4|ENSEMBL:ENSP00000393400|REF	22.406	0	173132	26701.8	248259	378025	160459	0	0
IPI00220158;IPI00019901;IPI00376220;IPI00253279	IPI00220158;IPI00019901;IPI00376220;IPI00253279	>IPI:IPI00220158.1|SWISS-PROT:P35611-3|TREMBL:D3DVR3|ENSEMBL:ENSP00000264758|REFSEQ:NP_054908 Tax_Id=9606 Gene_Symbol=ADD1 Isoform 3 of Alpha-adducin;>IPI:IPI00019901.1|SWISS-PROT:P35611-1|TREMBL:D3DVR4|ENSEMBL:ENSP00000381197;ENSP00000399828|REFSEQ:NP_001	84.302	0	355654	1.03031e+06	1.63073e+06	30325.4	229333	727987	1.38196e+06
IPI00218019;IPI00019906;IPI00394877	IPI00218019;IPI00019906;IPI00394877	>IPI:IPI00218019.1|SWISS-PROT:P35613-1|TREMBL:B4DNE1|ENSEMBL:ENSP00000333769|REFSEQ:NP_001719|VEGA:OTTHUMP00000076160 Tax_Id=9606 Gene_Symbol=BSG Isoform 1 of Basigin;>IPI:IPI00019906.1|SWISS-PROT:P35613-2|TREMBL:B4DY23;Q54A51|ENSEMBL:ENSP00000343809|REFSE	42.2	0	151529	5511.17	39716	235253	168808	0	0
IPI00909582;IPI00019912;IPI00847995	IPI00909582;IPI00019912;IPI00847995	>IPI:IPI00909582.1|TREMBL:B4DNV1;B4DSD0|ENSEMBL:ENSP00000411960 Tax_Id=9606 Gene_Symbol=HSD17B4 cDNA FLJ55431, highly similar to Peroxisomal multifunctional enzyme type 2;>IPI:IPI00019912.3|SWISS-PROT:P51659|TREMBL:B2R659;B3KSP2;B4DDM5;B4DVS5|ENSEMBL:ENSP0	83.052	3612300	2.72424e+06	768023	906785	177060	240988	103224	667527
IPI00019927	IPI00019927	>IPI:IPI00019927.2|SWISS-PROT:P51665|TREMBL:B2RD27;B4DXI8;D3DWS9|ENSEMBL:ENSP00000219313|REFSEQ:NP_002802|H-INV:HIT000296015|VEGA:OTTHUMP00000081414;OTTHUMP00000174936 Tax_Id=9606 Gene_Symbol=PSMD7 26S proteasome non-ATPase regulatory subunit 7	37.025	0	442945	100827	139125	819263	1.52301e+06	929831	440205
IPI00019943	IPI00019943	>IPI:IPI00019943.1|SWISS-PROT:P43652|TREMBL:Q4W5C5|ENSEMBL:ENSP00000226355|REFSEQ:NP_001124|H-INV:HIT000339189|VEGA:OTTHUMP00000160471 Tax_Id=9606 Gene_Symbol=AFM Afamin	69.068	3205900	313298	3.20246e+06	3.16047e+06	1.26738e+06	4.57584e+06	5.72217e+06	4.39856e+06
IPI00019954	IPI00019954	>IPI:IPI00019954.4|SWISS-PROT:Q15828|TREMBL:Q6IBD2|ENSEMBL:ENSP00000311313|REFSEQ:NP_001314|H-INV:HIT000041285 Tax_Id=9606 Gene_Symbol=CST6 Cystatin-M	16.511	0	413966	134756	3385.48	107358	1.47497e+06	340244	811944
IPI00020008;IPI00873768	IPI00020008;IPI00873768	>IPI:IPI00020008.1|SWISS-PROT:Q15843|ENSEMBL:ENSP00000250495|REFSEQ:NP_006147|H-INV:HIT000337814|VEGA:OTTHUMP00000164709 Tax_Id=9606 Gene_Symbol=NEDD8 NEDD8;>IPI:IPI00873768.1|TREMBL:A8MUA8|ENSEMBL:ENSP00000380040 Tax_Id=9606 Gene_Symbol=NEDD8 Putative unc	9.0714	0	137086	837424	463010	79642.9	929571	679438	256540
IPI00020017;IPI00644556	IPI00020017;IPI00644556	>IPI:IPI00020017.1|SWISS-PROT:Q15847|TREMBL:Q5TBU5|ENSEMBL:ENSP00000361083|REFSEQ:NP_006820|H-INV:HIT000031973|VEGA:OTTHUMP00000020019 Tax_Id=9606 Gene_Symbol=C10orf116 Adipose most abundant gene transcript 2 protein;>IPI:IPI00644556.2|TREMBL:Q5TBU2|ENSEMB	7.8547	164990	51162.5	148113	258747	266544	8430.38	397925	507395
IPI00020042;IPI00738042;IPI00216770	IPI00020042;IPI00738042;IPI00216770	>IPI:IPI00020042.2|SWISS-PROT:P43686-1|TREMBL:A8K2M0|ENSEMBL:ENSP00000157812|REFSEQ:NP_006494|VEGA:OTTHUMP00000077901 Tax_Id=9606 Gene_Symbol=PSMC4 Isoform 1 of 26S protease regulatory subunit 6B;>IPI:IPI00738042.1|REFSEQ:XP_947602 Tax_Id=9606 Gene_Symbol=	47.366	0	329970	35063.6	2063.05	3480.04	66319.5	129266	129801
IPI00020091	IPI00020091	>IPI:IPI00020091.1|SWISS-PROT:P19652|TREMBL:B2R5L2;Q5T538;Q6IB74|ENSEMBL:ENSP00000394936|REFSEQ:NP_000599|H-INV:HIT000259530|VEGA:OTTHUMP00000022746 Tax_Id=9606 Gene_Symbol=ORM2 Alpha-1-acid glycoprotein 2	23.602	3914500	1.8864e+06	6.27043e+06	1.69925e+06	1.53687e+06	11762.5	95457.6	1.97979e+06
IPI00020178;IPI00607769;IPI00953321	IPI00020178;IPI00607769;IPI00953321	>IPI:IPI00020178.1|SWISS-PROT:Q92783-1|TREMBL:B2RAY1;B4DZT2;D3DRU5|ENSEMBL:ENSP00000366746|REFSEQ:NP_003464|H-INV:HIT000219900|VEGA:OTTHUMP00000019237 Tax_Id=9606 Gene_Symbol=STAM Isoform 1 of Signal transducing adapter molecule 1;>IPI:IPI00607769.4|SWISS-	59.179	0	0	0	0	24120.5	37136.7	0	0
IPI00640197;IPI00020416	IPI00640197;IPI00020416	>IPI:IPI00640197.1|TREMBL:Q5VZU9|ENSEMBL:ENSP00000365220|VEGA:OTTHUMP00000018665 Tax_Id=9606 Gene_Symbol=TPP2 Tripeptidyl peptidase II;>IPI:IPI00020416.8|SWISS-PROT:P29144|TREMBL:B7Z920|ENSEMBL:ENSP00000365233|REFSEQ:NP_003282|H-INV:HIT000052291|VEGA:OTTHU	139.76	0	111992	0	0	28661.7	95932.3	0	0
IPI00020418;IPI00012512	IPI00020418	>IPI:IPI00020418.1|SWISS-PROT:P10301|ENSEMBL:ENSP00000246792|REFSEQ:NP_006261|H-INV:HIT000037527|VEGA:OTTHUMP00000077994 Tax_Id=9606 Gene_Symbol=RRAS Ras-related protein R-Ras	23.48	0	217347	57209.8	396749	34004.2	212666	952237	432322
IPI00020436;IPI00429190;IPI00941638;IPI00795676;IPI00930720;IPI00027993;IPI00911020	IPI00020436;IPI00429190;IPI00941638;IPI00795676;IPI00930720	>IPI:IPI00020436.4|SWISS-PROT:Q15907|TREMBL:A5YM50;Q5U0I1;Q6FHR0;Q6FI42|ENSEMBL:ENSP00000333547|REFSEQ:NP_004209|H-INV:HIT000271476|VEGA:OTTHUMP00000077935 Tax_Id=9606 Gene_Symbol=RAB11B Ras-related protein Rab-11B;>IPI:IPI00429190.4|TREMBL:B4DMN1|ENSEMBL:	24.488	206772	1.25165e+06	54688.2	842259	588292	774372	158111	393805
IPI00020510	IPI00020510	>IPI:IPI00020510.1|SWISS-PROT:Q9NZ45|ENSEMBL:ENSP00000363041|REFSEQ:NP_060934|H-INV:HIT000259949|VEGA:OTTHUMP00000019629 Tax_Id=9606 Gene_Symbol=CISD1 CDGSH iron sulfur domain-containing protein 1	12.199	92943.8	32460.6	204414	384029	30041	57282.5	60856.3	74717.4
IPI00020557;IPI00448904;IPI00788728	IPI00020557	>IPI:IPI00020557.1|SWISS-PROT:Q07954|TREMBL:Q59FG2;Q6LAF4;Q6LBN5|ENSEMBL:ENSP00000243077|REFSEQ:NP_002323|H-INV:HIT000321395|VEGA:OTTHUMP00000168137 Tax_Id=9606 Gene_Symbol=LRP1 Prolow-density lipoprotein receptor-related protein 1	504.57	84134.8	74622.1	230956	319413	26390.4	15680.6	104311	180007
IPI00020567;IPI00941730;IPI00382580	IPI00020567;IPI00941730	>IPI:IPI00020567.3|SWISS-PROT:Q07960|TREMBL:D3DQQ6|ENSEMBL:ENSP00000310491|REFSEQ:NP_004299|H-INV:HIT000217468 Tax_Id=9606 Gene_Symbol=ARHGAP1 Rho GTPase-activating protein 1;>IPI:IPI00941730.1|TREMBL:B4DPZ4|ENSEMBL:ENSP00000411015 Tax_Id=9606 Gene_Symbol=	50.435	926300	576573	479888	285950	120334	487106	763892	35890.3
IPI00020599	IPI00020599	>IPI:IPI00020599.1|SWISS-PROT:P27797|TREMBL:B4DHR1;B4E2Y9;Q53G71|ENSEMBL:ENSP00000320866|REFSEQ:NP_004334|H-INV:HIT000283506|VEGA:OTTHUMP00000076188 Tax_Id=9606 Gene_Symbol=CALR Calreticulin	48.141	1.51267e+07	1.85448e+06	1.02075e+07	1.13695e+07	9.18884e+06	6.86775e+06	3.80847e+06	1.76718e+06
IPI00020632;IPI00640430;IPI00642128;IPI00909521;IPI00941527	IPI00020632;IPI00640430;IPI00642128	>IPI:IPI00020632.4|SWISS-PROT:P00966|TREMBL:A8KAP9;Q5T6L4|ENSEMBL:ENSP00000253004;ENSP00000361469;ENSP00000361470;ENSP00000361471|REFSEQ:NP_000041;NP_446464|H-INV:HIT000275131|VEGA:OTTHUMP00000022362;OTTHUMP00000022363;OTTHUMP00000022364 Tax_Id=9606 Gene_S	50.817	186658	2.12302e+06	4.01759e+06	2.01384e+06	4.47691e+06	492806	4.3107e+06	4.22688e+06
IPI00020672;IPI00645171	IPI00020672	>IPI:IPI00020672.4|SWISS-PROT:Q9NY33-1|TREMBL:B4DLX4;B4E357;Q53GT4;Q53HL4;Q5JPB8|ENSEMBL:ENSP00000353701;ENSP00000389943|REFSEQ:NP_005691;NP_569710|H-INV:HIT000033079 Tax_Id=9606 Gene_Symbol=DPP3 Isoform 1 of Dipeptidyl peptidase 3	82.588	979662	243000	168327	131969	228223	274401	112615	557203
IPI00020719;IPI00411576;IPI00893406	IPI00020719;IPI00411576;IPI00893406	>IPI:IPI00020719.2|SWISS-PROT:Q7Z434-1|TREMBL:A8K6X0|ENSEMBL:ENSP00000401980|REFSEQ:NP_065797|H-INV:HIT000292460|VEGA:OTTHUMP00000030141 Tax_Id=9606 Gene_Symbol=MAVS Isoform 1 of Mitochondrial antiviral-signaling protein;>IPI:IPI00411576.1|SWISS-PROT:Q7Z43	56.527	4788.45	61299.3	40423.3	4747.22	18766.2	1546.71	16346.1	19631.3
IPI00921428;IPI00020906	IPI00921428;IPI00020906	>IPI:IPI00921428.1|TREMBL:B7Z6Q4|ENSEMBL:ENSP00000408526|REFSEQ:NP_001138350 Tax_Id=9606 Gene_Symbol=IMPA1 inositol(myo)-1(or 4)-monophosphatase 1 isoform 2;>IPI:IPI00020906.1|SWISS-PROT:P29218|ENSEMBL:ENSP00000256108|REFSEQ:NP_005527|H-INV:HIT000063700|VE	36.694	33164.6	64846.8	58693.4	99969.7	0	0	74585.8	119123
IPI00026612;IPI00900291;IPI00216507;IPI00915882;IPI00743802;IPI00020950;IPI00651725;IPI00935370;IPI00917979;IPI00651767;IPI00216196;IPI00916263	IPI00026612;IPI00900291;IPI00216507;IPI00915882;IPI00743802;IPI00020950;IPI00651725;IPI00935370;IPI00917979;IPI00651767;IPI00216196;IPI00916263	>IPI:IPI00026612.1|SWISS-PROT:O75688-1|TREMBL:B3KP90;Q658R4|ENSEMBL:ENSP00000282412|REFSEQ:NP_002697|VEGA:OTTHUMP00000158953 Tax_Id=9606 Gene_Symbol=PPM1B Isoform Beta-1 of Protein phosphatase 1B;>IPI:IPI00900291.1|TREMBL:B2R8E4;B5BUD5|ENSEMBL:ENSP00000327	52.642	95885.6	162112	214194	123829	151793	26380.2	260187	175549
IPI00020955;IPI00926608;IPI00939806	IPI00020955;IPI00926608;IPI00939806	>IPI:IPI00020955.1|SWISS-PROT:P51857|ENSEMBL:ENSP00000242375|REFSEQ:NP_005980|H-INV:HIT000326833|VEGA:OTTHUMP00000024655;OTTHUMP00000208644 Tax_Id=9606 Gene_Symbol=AKR1D1 3-oxo-5-beta-steroid 4-dehydrogenase;>IPI:IPI00926608.1|TREMBL:B4DPN3;C4PL35|ENSEMBL:	37.376	4793100	57444.6	183997	100797	123994	148869	188114	53588.4
IPI00020956;IPI00514127;IPI00514330;IPI00922032	IPI00020956;IPI00514127;IPI00514330;IPI00922032	>IPI:IPI00020956.1|SWISS-PROT:P51858|TREMBL:B2RDE8;D3DVC9|ENSEMBL:ENSP00000349878|REFSEQ:NP_004485|H-INV:HIT000100586|VEGA:OTTHUMP00000038721 Tax_Id=9606 Gene_Symbol=HDGF Hepatoma-derived growth factor;>IPI:IPI00514127.1|TREMBL:Q5SZ07|ENSEMBL:ENSP000003571	26.788	0	259605	2.35494e+06	343838	1.63932e+06	762833	961377	787409
IPI00020984;IPI00941747;IPI00477719;IPI00383227	IPI00020984;IPI00941747;IPI00477719;IPI00383227	>IPI:IPI00020984.2|TREMBL:B4DGP8|ENSEMBL:ENSP00000394817 Tax_Id=9606 Gene_Symbol=CANX cDNA FLJ55574, highly similar to Calnexin;>IPI:IPI00941747.1|SWISS-PROT:P27824|TREMBL:B4E2T8;D3DWQ3|ENSEMBL:ENSP00000247461;ENSP00000391646|REFSEQ:NP_001019820;NP_001737|	71.502	591490	650553	39826	382786	159821	245897	123763	2615.49
IPI00020986;IPI00794403;IPI00796888;CON__Q05443	IPI00020986;IPI00794403;IPI00796888	>IPI:IPI00020986.2|SWISS-PROT:P51884|TREMBL:Q53FV4|ENSEMBL:ENSP00000266718|REFSEQ:NP_002336|H-INV:HIT000270954|VEGA:OTTHUMP00000168702 Tax_Id=9606 Gene_Symbol=LUM Lumican;>IPI:IPI00794403.1|VEGA:OTTHUMP00000168703 Tax_Id=9606 Gene_Symbol=LUM 23 kDa protein	38.429	117490000	1.8644e+07	4.59378e+08	9.01866e+07	7.21202e+07	5.73795e+07	3.7843e+08	3.03111e+08
IPI00020987	IPI00020987	>IPI:IPI00020987.1|SWISS-PROT:P51888|TREMBL:Q6FG38;Q6FHG6;Q7Z4B2|ENSEMBL:ENSP00000343924;ENSP00000411768|REFSEQ:NP_002716;NP_958505|H-INV:HIT000218950|VEGA:OTTHUMP00000034099 Tax_Id=9606 Gene_Symbol=PRELP Prolargin	43.809	50448000	4.64546e+07	5.34609e+07	1.48583e+07	2.05785e+07	5.08253e+06	9.86641e+07	1.17042e+08
IPI00925635;IPI00020996	IPI00925635;IPI00020996	>IPI:IPI00925635.1|TREMBL:B0AZL7;B4DZY8;Q8TAY0|ENSEMBL:ENSP00000416683|REFSEQ:NP_001139478 Tax_Id=9606 Gene_Symbol=IGFALS insulin-like growth factor binding protein, acid labile subunit isoform 1 precursor;>IPI:IPI00020996.5|SWISS-PROT:P35858|ENSEMBL:ENSP0	70.235	0	427980	369181	484192	225054	246187	107759	113054
IPI00021033;CON__P04258;IPI00167087	IPI00021033;CON__P04258;IPI00167087	>IPI:IPI00021033.2|SWISS-PROT:P02461-1|TREMBL:D2JYH5;D3DPH4|ENSEMBL:ENSP00000304408|REFSEQ:NP_000081|H-INV:HIT000321425|VEGA:OTTHUMP00000163485 Tax_Id=9606 Gene_Symbol=COL3A1 Isoform 1 of Collagen alpha-1(III) chain;>P04258 SWISS-PROT:P04258 (Bos taurus) S	138.56	452720	70982.8	61073.3	65642.8	73074.9	653850	58674.2	60454.3
IPI00021048;IPI00216269;IPI00645867;IPI00216268;IPI00385318	IPI00021048;IPI00216269;IPI00645867;IPI00216268;IPI00385318	>IPI:IPI00021048.1|SWISS-PROT:Q9NZM1-1|ENSEMBL:ENSP00000352208|REFSEQ:NP_038479|H-INV:HIT000072862|VEGA:OTTHUMP00000020112 Tax_Id=9606 Gene_Symbol=MYOF Isoform 1 of Myoferlin;>IPI:IPI00216269.3|SWISS-PROT:Q9NZM1-3|TREMBL:C9JCN0|ENSEMBL:ENSP00000360557 Tax_	234.71	124120	176283	423069	367337	249130	125090	611101	693459
IPI00021187;IPI00788942;IPI00944937;IPI00796459;IPI00798367;IPI00797004	IPI00021187;IPI00788942;IPI00944937	>IPI:IPI00021187.4|SWISS-PROT:Q9Y265-1|TREMBL:B5BUB1|ENSEMBL:ENSP00000318297|REFSEQ:NP_003698|H-INV:HIT000326082|VEGA:OTTHUMP00000172686 Tax_Id=9606 Gene_Symbol=RUVBL1 Isoform 1 of RuvB-like 1;>IPI:IPI00788942.1|SWISS-PROT:Q9Y265-2|TREMBL:B3KRS7|ENSEMBL:EN	50.227	0	227416	13283.2	383713	218644	219850	12560.4	753313
IPI00021263;IPI00789337;IPI00793388;IPI00790689	IPI00021263	>IPI:IPI00021263.3|SWISS-PROT:P63104|TREMBL:D0PNI1|ENSEMBL:ENSP00000309503;ENSP00000379281;ENSP00000379283;ENSP00000379286;ENSP00000379287;ENSP00000379288;ENSP00000395114;ENSP00000398599|REFSEQ:NP_001129171;NP_001129172;NP_001129173;NP_001129174;NP_003397;	27.745	11921000	3.03592e+07	8.65687e+06	1.76435e+07	1.63003e+07	1.89045e+06	3.84943e+06	1.61951e+06
IPI00021264	IPI00021264	>IPI:IPI00021264.1|SWISS-PROT:P51911|TREMBL:B4DUX6;B7Z7E1;Q53FP8|ENSEMBL:ENSP00000252456|REFSEQ:NP_001290|H-INV:HIT000039351|VEGA:OTTHUMP00000076291 Tax_Id=9606 Gene_Symbol=CNN1 Calponin-1	33.17	2471500	2.94045e+06	7.4381e+06	4.40816e+06	303072	1.06855e+06	1.21469e+07	2.5695e+06
IPI00789159;IPI00793523;IPI00794894;IPI00021266;IPI00176755;IPI00923578;IPI00788093;IPI00397695;IPI00604435	IPI00789159;IPI00793523;IPI00794894;IPI00021266;IPI00176755;IPI00923578;IPI00788093;IPI00397695;IPI00604435	>IPI:IPI00789159.1|TREMBL:A8MUS3|ENSEMBL:ENSP00000378396|VEGA:OTTHUMP00000163539;OTTHUMP00000180870 Tax_Id=9606 Gene_Symbol=RPL23A Ribosomal protein L23a, isoform CRA_a;>IPI:IPI00793523.1|TREMBL:A8MXA8|ENSEMBL:ENSP00000378393|VEGA:OTTHUMP00000163538;OTTHUM	21.916	1583700	145313	0	0	254538	1.01674e+06	166139	26348.1
IPI00394838;IPI00021290;IPI00939422;IPI00935456	IPI00394838;IPI00021290;IPI00939422;IPI00935456	>IPI:IPI00394838.3|TREMBL:B4DIM0;Q4LE36|ENSEMBL:ENSP00000386040 Tax_Id=9606 Gene_Symbol=ACLY cDNA FLJ56442, highly similar to ATP-citrate synthase;>IPI:IPI00021290.5|SWISS-PROT:P53396|ENSEMBL:ENSP00000253792|REFSEQ:NP_001087|H-INV:HIT000032659|VEGA:OTTHUMP	125.14	1555100	777414	1.23855e+06	1.49446e+06	574333	1.33316e+06	3.10754e+06	2.83685e+06
IPI00021327;IPI00218070;IPI00792746;IPI00790124	IPI00021327;IPI00218070;IPI00792746;IPI00790124	>IPI:IPI00021327.3|SWISS-PROT:P62993-1|TREMBL:B0LPF3;B3KR50;Q6ICN0|ENSEMBL:ENSP00000339007;ENSP00000376345;ENSP00000376347|REFSEQ:NP_002077|H-INV:HIT000029789|VEGA:OTTHUMP00000166095;OTTHUMP00000166096;OTTHUMP00000166097;OTTHUMP00000182455 Tax_Id=9606 Gene	25.206	0	249773	0	0	97730	191910	0	0
IPI00021338;IPI00788836	IPI00021338;IPI00788836	>IPI:IPI00021338.2|SWISS-PROT:P10515|TREMBL:B4DJX1;B4DS43;Q16791;Q86YI5|ENSEMBL:ENSP00000280346|REFSEQ:NP_001922|H-INV:HIT000052138|VEGA:OTTHUMP00000165200 Tax_Id=9606 Gene_Symbol=DLAT Dihydrolipoyllysine-residue acetyltransferase component of pyruvate deh	68.996	0	56221.4	208076	125903	105963	55377.9	261519	84584.3
IPI00021343;IPI00432063	IPI00021343;IPI00432063	>IPI:IPI00021343.1|SWISS-PROT:Q9NZH8-1|ENSEMBL:ENSP00000259205|REFSEQ:NP_062564|H-INV:HIT000073887|VEGA:OTTHUMP00000203689 Tax_Id=9606 Gene_Symbol=IL1F9 Isoform 1 of Interleukin-1 family member 9;>IPI:IPI00432063.1|SWISS-PROT:Q9NZH8-2|ENSEMBL:ENSP000003656	18.721	890730	829002	346021	181310	7.55399e+06	942882	153200	109665
IPI00909773;IPI00021347;IPI00909975	IPI00909773;IPI00021347;IPI00909975	>IPI:IPI00909773.1|TREMBL:B4DSZ4|ENSEMBL:ENSP00000400906 Tax_Id=9606 Gene_Symbol=UBE2L3 Ubiquitin carrier protein;>IPI:IPI00021347.1|SWISS-PROT:P68036|TREMBL:A8K4W8|ENSEMBL:ENSP00000344259|REFSEQ:NP_003338|H-INV:HIT000243813|VEGA:OTTHUMP00000028564;OTTHUMP	23.934	0	1.27204e+06	684729	1.31794e+06	1.67153e+06	2.36531e+06	1.03078e+06	1.37775e+06
IPI00021369;IPI00792299;IPI00794466	IPI00021369;IPI00792299;IPI00794466	>IPI:IPI00021369.1|SWISS-PROT:P02511|TREMBL:C3VMY8|ENSEMBL:ENSP00000227251|REFSEQ:NP_001876|H-INV:HIT000032981|VEGA:OTTHUMP00000065445;OTTHUMP00000065449 Tax_Id=9606 Gene_Symbol=CRYAB Alpha-crystallin B chain;>IPI:IPI00792299.1|TREMBL:B4DIA6|VEGA:OTTHUMP00	20.159	5053300	6.38388e+06	1.7839e+07	1.64309e+07	1.63066e+06	1.33605e+06	1.03789e+07	3.81726e+06
IPI00021389	IPI00021389	>IPI:IPI00021389.1|SWISS-PROT:O14618|TREMBL:Q8NEV0|ENSEMBL:ENSP00000307870|REFSEQ:NP_005116|H-INV:HIT000061678 Tax_Id=9606 Gene_Symbol=CCS Copper chaperone for superoxide dismutase	29.04	50088	0	0	0	105043	131395	0	0
IPI00021405;IPI00216953;IPI00644087;IPI00216952;IPI00910241;IPI00514320;IPI00514817;IPI00655812;IPI00514204	IPI00021405;IPI00216953;IPI00644087;IPI00216952;IPI00910241;IPI00514320;IPI00514817;IPI00655812;IPI00514204	>IPI:IPI00021405.3|SWISS-PROT:P02545-1|TREMBL:Q5I6Y4;Q5I6Y6|ENSEMBL:ENSP00000357283|REFSEQ:NP_733821|H-INV:HIT000009858|VEGA:OTTHUMP00000015848 Tax_Id=9606 Gene_Symbol=LMNA Isoform A of Lamin-A/C;>IPI:IPI00216953.1|SWISS-PROT:P02545-3|ENSEMBL:ENSP000002923	74.139	65296000	1.07154e+08	3.38075e+07	2.62605e+06	9.69929e+07	3.85248e+07	1.00074e+08	8.3802e+07
IPI00021434	IPI00021434	>IPI:IPI00021434.1|SWISS-PROT:P19957|TREMBL:Q6LD69|ENSEMBL:ENSP00000243924|REFSEQ:NP_002629|H-INV:HIT000035141|VEGA:OTTHUMP00000031100 Tax_Id=9606 Gene_Symbol=PI3 Elafin	12.269	0	1.06576e+06	662272	411299	1.67694e+07	6.0949e+06	0	0
IPI00021435;IPI00879409;IPI00927053	IPI00021435;IPI00879409;IPI00927053	>IPI:IPI00021435.3|SWISS-PROT:P35998|TREMBL:B7Z571;B7Z5E2;Q75L23|ENSEMBL:ENSP00000292644;ENSP00000391211|REFSEQ:NP_002794|H-INV:HIT000031017|VEGA:OTTHUMP00000024424;OTTHUMP00000211710 Tax_Id=9606 Gene_Symbol=PSMC2 26S protease regulatory subunit 7;>IPI:IPI	48.633	456760	474643	309304	396759	110073	125607	164971	472615
IPI00807573;IPI00021448	IPI00807573;IPI00021448	>IPI:IPI00807573.1|SWISS-PROT:P27986-4|ENSEMBL:ENSP00000379855 Tax_Id=9606 Gene_Symbol=PIK3R1 Isoform 4 of Phosphatidylinositol 3-kinase regulatory subunit alpha;>IPI:IPI00021448.2|SWISS-PROT:P27986-1|TREMBL:B7Z629;D3DWA0|ENSEMBL:ENSP00000274335|REFSEQ:NP_	84.473	0	9113.19	0	0	0	0	0	0
IPI00021536	IPI00021536	>IPI:IPI00021536.2|SWISS-PROT:Q9NZT1|TREMBL:Q53H37|ENSEMBL:ENSP00000369689|REFSEQ:NP_059118|H-INV:HIT000072441|VEGA:OTTHUMP00000019005 Tax_Id=9606 Gene_Symbol=CALML5 Calmodulin-like protein 5	15.892	110820000	4.97326e+07	1.27516e+06	1.43649e+07	4.51952e+07	7.33546e+07	1.30571e+07	6.33122e+06
IPI00021537;IPI00642693;IPI00216130;IPI00449112	IPI00021537;IPI00642693;IPI00216130;IPI00449112	>IPI:IPI00021537.5|SWISS-PROT:Q9NZT2-1|TREMBL:B3KMQ6|ENSEMBL:ENSP00000290291|REFSEQ:NP_031372|VEGA:OTTHUMP00000031503 Tax_Id=9606 Gene_Symbol=OGFR Isoform 1 of Opioid growth factor receptor;>IPI:IPI00642693.2|TREMBL:Q05BV5|ENSEMBL:ENSP00000359491;ENSP00000	73.324	0	8346.34	0	0	39080.7	7322.77	0	0
IPI00021555	IPI00021555	>IPI:IPI00021555.1|SWISS-PROT:O75635|TREMBL:A8K3Q8;A8K4B1;B4DUW8;Q6MZG5|ENSEMBL:ENSP00000337212;ENSP00000381101|REFSEQ:NP_001035237;NP_003775|H-INV:HIT000102012|VEGA:OTTHUMP00000066995;OTTHUMP00000073702 Tax_Id=9606 Gene_Symbol=SERPINB7 Serpin B7	42.904	56323	22892.6	26302.7	25932.3	51047.2	132075	18876.2	1914.11
IPI00021692;IPI00395357;IPI00410608;IPI00218263;IPI00183078;IPI00871699;IPI00744083;IPI00945690;IPI00410279;IPI00384261;IPI00946481;IPI00178116;IPI00410205;IPI00746170;IPI00020062;IPI00946701;IPI00647219;IPI00219790;IPI00946350;IPI00943293;IPI00946978;IPI00946942	IPI00021692;IPI00395357;IPI00410608;IPI00218263;IPI00183078;IPI00871699;IPI00744083;IPI00945690;IPI00410279;IPI00384261;IPI00946481;IPI00178116;IPI00410205;IPI00746170;IPI00020062;IPI00946701;IPI00647219;IPI00219790;IPI00946350;IPI00943293;IPI00946978;IPI00946942	>IPI:IPI00021692.2|SWISS-PROT:Q9NR56-1|ENSEMBL:ENSP00000282486;ENSP00000418108|REFSEQ:NP_997176|VEGA:OTTHUMP00000173268 Tax_Id=9606 Gene_Symbol=MBNL1 Isoform 1 of Muscleblind-like protein 1;>IPI:IPI00395357.2|TREMBL:Q96P92|ENSEMBL:ENSP00000319429|REFSEQ:NP	41.817	0	200772	29386.5	110438	129043	58398.5	85223.3	31425.2
IPI00021700	IPI00021700	>IPI:IPI00021700.3|SWISS-PROT:P12004|TREMBL:B4DUA2;D3DW02;Q6FHF5;Q6FI35;Q7Z6A1;Q7Z6A2;Q7Z6A3|ENSEMBL:ENSP00000368438;ENSP00000368458|REFSEQ:NP_002583;NP_872590|H-INV:HIT000298775|VEGA:OTTHUMP00000030189;OTTHUMP00000030190 Tax_Id=9606 Gene_Symbol=PCNA Proli	28.768	0	519377	238417	34244.9	330317	51925.2	125486	72877.2
IPI00021727;IPI00872510;IPI00880200;IPI00855766	IPI00021727;IPI00872510	>IPI:IPI00021727.1|SWISS-PROT:P04003|TREMBL:B4E1D8;B4E1E1;Q5VVQ8|ENSEMBL:ENSP00000356037|REFSEQ:NP_000706|H-INV:HIT000039462|VEGA:OTTHUMP00000034376 Tax_Id=9606 Gene_Symbol=C4BPA C4b-binding protein alpha chain;>IPI:IPI00872510.1|TREMBL:A8MVU6|ENSEMBL:ENSP	67.033	2.40927e+06	4.49936e+06	110442	797156	295282	1.26671e+06	295223	48236.8
IPI00021728;IPI00176637	IPI00021728;IPI00176637	>IPI:IPI00021728.3|SWISS-PROT:P20042|TREMBL:B5BU01;Q3B7I9;Q6IBR8;Q96I16|ENSEMBL:ENSP00000364119|REFSEQ:NP_003899|H-INV:HIT000304172|VEGA:OTTHUMP00000030680 Tax_Id=9606 Gene_Symbol=EIF2S2 Eukaryotic translation initiation factor 2 subunit 2;>IPI:IPI00176637	38.388	283168	474820	305852	27871.8	263736	728627	205246	327753
IPI00021766;IPI00478442;IPI00298289;IPI00477663;IPI00894213;IPI00894099;IPI00219207;IPI00873380	IPI00021766;IPI00478442;IPI00298289;IPI00477663	>IPI:IPI00021766.5|SWISS-PROT:Q9NQC3-1|ENSEMBL:ENSP00000337838|REFSEQ:NP_065393|VEGA:OTTHUMP00000159690 Tax_Id=9606 Gene_Symbol=RTN4 Isoform 1 of Reticulon-4;>IPI:IPI00478442.3|SWISS-PROT:Q9NQC3-5|ENSEMBL:ENSP00000350365|REFSEQ:NP_997403|VEGA:OTTHUMP000002	129.93	5.90269e+06	615576	1.55678e+06	2.12612e+06	1.59972e+06	3.49951e+06	1.87948e+06	3.30702e+06
IPI00021785	IPI00021785	>IPI:IPI00021785.2|SWISS-PROT:P10606|TREMBL:Q53YB7;Q6FHJ9;Q6FHM4|ENSEMBL:ENSP00000258424|REFSEQ:NP_001853|H-INV:HIT000032686|VEGA:OTTHUMP00000161109 Tax_Id=9606 Gene_Symbol=COX5B Cytochrome c oxidase subunit 5B, mitochondrial	13.696	33116.4	269840	89489.4	415070	353801	437553	358227	201400
IPI00640525;IPI00641157;IPI00021794;IPI00643801	IPI00640525;IPI00641157;IPI00021794	>IPI:IPI00640525.2|TREMBL:Q59EV6|ENSEMBL:ENSP00000361562|REFSEQ:NP_000299|VEGA:OTTHUMP00000031778 Tax_Id=9606 Gene_Symbol=CTSA cathepsin A isoform a precursor;>IPI:IPI00641157.2|TREMBL:B4E324;Q5JZH0|ENSEMBL:ENSP00000361552;ENSP00000408533|REFSEQ:NP_0011610	56.232	150580	98669.2	106255	104291	191015	26880.8	85462.3	188707
IPI00021800;IPI00219307;IPI00797075;IPI00219308;IPI00219309;IPI00219310	IPI00021800;IPI00219307;IPI00797075;IPI00219308;IPI00219309;IPI00219310	>IPI:IPI00021800.1|SWISS-PROT:P29466-1|TREMBL:A8K249;B2R8U9;B4DVD8|ENSEMBL:ENSP00000260309;ENSP00000410076|REFSEQ:NP_150634|H-INV:HIT000196669|VEGA:OTTHUMP00000045728 Tax_Id=9606 Gene_Symbol=CASP1 Isoform Alpha of Caspase-1;>IPI:IPI00219307.1|SWISS-PROT:P2	45.158	388635	47033.1	238692	74065.6	414662	592389	377401	40930.7
IPI00021807;IPI00759616;IPI00940598;IPI00955453	IPI00021807;IPI00759616;IPI00940598;IPI00955453	>IPI:IPI00021807.3|SWISS-PROT:P04062-1|TREMBL:B2R6A7;B7Z6E6;B7Z6S1;B7Z6S9;B7Z7D8;D3DV87|ENSEMBL:ENSP00000314508;ENSP00000357357;ENSP00000385813;ENSP00000397986;ENSP00000402577|REFSEQ:NP_000148;NP_001005741;NP_001005742;NP_001005749;NP_001005750|VEGA:OTTHUM	68.76	162029	76952.7	0	0	0	0	0	0
IPI00021808;IPI00910697;IPI00908779;IPI00911023;IPI00909075;IPI00940549	IPI00021808;IPI00910697;IPI00908779;IPI00911023;IPI00909075;IPI00940549	>IPI:IPI00021808.3|SWISS-PROT:P12081|TREMBL:B3KWE1;Q52NV4|ENSEMBL:ENSP00000304668|REFSEQ:NP_002100|H-INV:HIT000326361|VEGA:OTTHUMP00000159884 Tax_Id=9606 Gene_Symbol=HARS Histidyl-tRNA synthetase, cytoplasmic;>IPI:IPI00910697.1|TREMBL:B4DDD8|ENSEMBL:ENSP00	57.41	896648	440913	149466	142285	907411	188246	42349.3	69853.9
IPI00021812;IPI00555610	IPI00021812;IPI00555610	>IPI:IPI00021812.2|SWISS-PROT:Q09666|TREMBL:B4DTV0;Q13727;Q6ZQN2;Q8N274|ENSEMBL:ENSP00000367263|REFSEQ:NP_001611 Tax_Id=9606 Gene_Symbol=AHNAK Neuroblast differentiation-associated protein AHNAK;>IPI:IPI00555610.4|TREMBL:B5MEH8|ENSEMBL:ENSP00000244934 Tax_	629.09	2.51214e+08	1.43839e+08	3.09165e+08	2.29779e+08	1.1378e+08	2.12064e+08	2.52496e+08	4.71727e+07
IPI00021828	IPI00021828	>IPI:IPI00021828.1|SWISS-PROT:P04080|TREMBL:Q76LA1|ENSEMBL:ENSP00000291568|REFSEQ:NP_000091|H-INV:HIT000270566|VEGA:OTTHUMP00000109464 Tax_Id=9606 Gene_Symbol=CSTB Cystatin-B	11.139	2.65125e+07	1.73552e+07	1.02633e+07	8.20284e+06	1.9292e+07	9.29546e+06	8.71237e+06	1.46352e+07
IPI00021831;IPI00955947;IPI00789368	IPI00021831;IPI00955947;IPI00789368	>IPI:IPI00021831.1|SWISS-PROT:P10644|TREMBL:B2R5T5;Q68DQ4|ENSEMBL:ENSP00000351410;ENSP00000376474;ENSP00000376475|REFSEQ:NP_002725;NP_997636;NP_997637|H-INV:HIT000334533|VEGA:OTTHUMP00000182241 Tax_Id=9606 Gene_Symbol=PRKAR1A cAMP-dependent protein kinase	42.981	208212	77860	396083	278281	337563	153139	112675	354419
IPI00021834;IPI00917946;IPI00218184;IPI00916075;IPI00555718;IPI00916882	IPI00021834;IPI00917946;IPI00218184;IPI00916075;IPI00555718;IPI00916882	>IPI:IPI00021834.1|SWISS-PROT:P10646-1|TREMBL:B2R8Y9;Q53TS4|ENSEMBL:ENSP00000233156;ENSP00000376172|REFSEQ:NP_006278|H-INV:HIT000305404|VEGA:OTTHUMP00000163472 Tax_Id=9606 Gene_Symbol=TFPI Isoform Alpha of Tissue factor pathway inhibitor;>IPI:IPI00917946.1	35.015	2584.24	4515.41	13005.4	5249.16	4284.5	11311.7	1732.13	4289.9
IPI00021840;IPI00643522;IPI00640929;IPI00382475	IPI00021840;IPI00643522;IPI00640929	>IPI:IPI00021840.1|SWISS-PROT:P62753|TREMBL:A2A3R6;Q96DV6|ENSEMBL:ENSP00000369757|REFSEQ:NP_001001|H-INV:HIT000278246|VEGA:OTTHUMP00000021120 Tax_Id=9606 Gene_Symbol=RPS6 40S ribosomal protein S6;>IPI:IPI00643522.1|TREMBL:A2A3R5|ENSEMBL:ENSP00000369743;ENS	28.68	2.34294e+06	932075	1.91352e+06	809144	2.95146e+06	5.01335e+06	578769	548642
IPI00021841;IPI00853525;CON__P15497	IPI00021841;IPI00853525	>IPI:IPI00021841.1|SWISS-PROT:P02647|TREMBL:Q6LEJ8|ENSEMBL:ENSP00000236850;ENSP00000352471;ENSP00000364469;ENSP00000364472|REFSEQ:NP_000030|VEGA:OTTHUMP00000043268;OTTHUMP00000069346;OTTHUMP00000069347;OTTHUMP00000069348 Tax_Id=9606 Gene_Symbol=APOA1 Apoli	30.777	1.2687e+08	1.75386e+08	733332	1.32295e+08	1.08755e+08	8.76659e+07	1.19719e+08	4.4142e+07
IPI00021842;IPI00878953;IPI00879456;IPI00879368;CON__Q03247	IPI00021842;IPI00878953;IPI00879456;IPI00879368	>IPI:IPI00021842.1|SWISS-PROT:P02649|ENSEMBL:ENSP00000252486|REFSEQ:NP_000032|VEGA:OTTHUMP00000076108;OTTHUMP00000159143 Tax_Id=9606 Gene_Symbol=APOE Apolipoprotein E;>IPI:IPI00878953.1|TREMBL:Q6LBZ1|ENSEMBL:ENSP00000413653|VEGA:OTTHUMP00000197076 Tax_Id=9	36.154	4.14207e+06	159333	397403	2.71349e+06	1.58778e+06	1.48625e+06	628048	992510
IPI00021854	IPI00021854	>IPI:IPI00021854.1|SWISS-PROT:P02652|ENSEMBL:ENSP00000356969|REFSEQ:NP_001634|H-INV:HIT000032344|VEGA:OTTHUMP00000032244 Tax_Id=9606 Gene_Symbol=APOA2 Apolipoprotein A-II	11.175	6.00058e+06	2.11654e+06	1.17437e+06	1.265e+06	4.99024e+06	1.61523e+06	1.17195e+06	318911
IPI00021855	IPI00021855	>IPI:IPI00021855.1|SWISS-PROT:P02654|TREMBL:B2R526|ENSEMBL:ENSP00000252491|REFSEQ:NP_001636|H-INV:HIT000054109|VEGA:OTTHUMP00000068996;OTTHUMP00000076104;OTTHUMP00000076105 Tax_Id=9606 Gene_Symbol=APOC1 Apolipoprotein C-I	9.3318	0	0	0	0	0	0	0	0
IPI00657670;IPI00021857	IPI00657670;IPI00021857	>IPI:IPI00657670.1|TREMBL:B0YIW2|ENSEMBL:ENSP00000353540;ENSP00000364494|VEGA:OTTHUMP00000069353 Tax_Id=9606 Gene_Symbol=APOC3 Apolipoprotein C-III variant 1;>IPI:IPI00021857.1|SWISS-PROT:P02656|TREMBL:A3KPE2|ENSEMBL:ENSP00000227667|REFSEQ:NP_000031|H-INV:	12.815	4.40053e+06	3.61959e+06	6.69837e+06	3.04257e+06	6.49458e+06	2.23371e+06	702300	6.71854e+06
IPI00021885;IPI00029717;IPI00871469;IPI00902755	IPI00021885;IPI00029717	>IPI:IPI00021885.1|SWISS-PROT:P02671-1|TREMBL:A8K3E4;D3DP14|ENSEMBL:ENSP00000306361|REFSEQ:NP_000499|H-INV:HIT000365135|VEGA:OTTHUMP00000197064 Tax_Id=9606 Gene_Symbol=FGA Isoform 1 of Fibrinogen alpha chain;>IPI:IPI00029717.1|SWISS-PROT:P02671-2|TREMBL:D3	94.972	1.70506e+07	1.9266e+07	4.78875e+07	8.47021e+07	204119	1.85016e+07	6.4707e+06	3.34524e+07
IPI00021891;IPI00219713;IPI00877703;IPI00877792;IPI00411626;IPI00877625	IPI00021891;IPI00219713;IPI00877703;IPI00877792	>IPI:IPI00021891.5|SWISS-PROT:P02679-1|ENSEMBL:ENSP00000336829|REFSEQ:NP_068656|VEGA:OTTHUMP00000197058 Tax_Id=9606 Gene_Symbol=FGG Isoform Gamma-B of Fibrinogen gamma chain;>IPI:IPI00219713.1|SWISS-PROT:P02679-2|ENSEMBL:ENSP00000384860|REFSEQ:NP_000500|H-	51.511	4.61958e+07	6.6818e+07	2.30178e+07	7.33021e+07	3.49458e+07	2.83182e+07	1.46223e+07	3.16047e+07
IPI00021907;IPI00943158;IPI00216475;IPI00793055;IPI00216477;IPI00789377;IPI00791623;IPI00216474;IPI00871491;IPI00718832;IPI00446097	IPI00021907;IPI00943158;IPI00216475;IPI00793055;IPI00216477;IPI00789377;IPI00791623	>IPI:IPI00021907.2|SWISS-PROT:P02686-1|TREMBL:A6NP45|ENSEMBL:ENSP00000346545;ENSP00000348273|REFSEQ:NP_001020272|VEGA:OTTHUMP00000163776 Tax_Id=9606 Gene_Symbol=MBP Isoform 1 of Myelin basic protein;>IPI:IPI00943158.1|ENSEMBL:ENSP00000372026 Tax_Id=9606 Ge	33.117	106352	608205	4.94801e+08	4.80353e+08	816359	971450	7.43519e+06	1.00404e+07
IPI00926977;IPI00021926;IPI00178056;IPI00910829	IPI00926977;IPI00021926	>IPI:IPI00926977.1|ENSEMBL:ENSP00000401802|REFSEQ:NP_002797|VEGA:OTTHUMP00000179002 Tax_Id=9606 Gene_Symbol=PSMC6 proteasome 26S ATPase subunit 6;>IPI:IPI00021926.4|SWISS-PROT:P62333|ENSEMBL:ENSP00000216407|H-INV:HIT000032433|VEGA:OTTHUMP00000028330;OTTHUM	45.796	1.17545e+06	886532	82603.7	263073	586451	214453	178732	356634
IPI00022052;IPI00447485	IPI00022052;IPI00447485	>IPI:IPI00022052.1|SWISS-PROT:O76076|ENSEMBL:ENSP00000190983;ENSP00000361959|REFSEQ:NP_003872|H-INV:HIT000282680|VEGA:OTTHUMP00000031770;OTTHUMP00000063227 Tax_Id=9606 Gene_Symbol=WISP2 WNT1-inducible-signaling pathway protein 2;>IPI:IPI00447485.1|TREMBL:Q	26.825	529081	508484	511349	570702	194129	215022	436560	20498.8
IPI00022078;IPI00923597;IPI00922016;IPI00796530	IPI00022078;IPI00923597;IPI00922016	>IPI:IPI00022078.3|SWISS-PROT:Q92597|TREMBL:B3KR80;B7Z446;Q53EU7;Q597H1|ENSEMBL:ENSP00000319977;ENSP00000404854|REFSEQ:NP_001128714;NP_006087|H-INV:HIT000046797|VEGA:OTTHUMP00000178275 Tax_Id=9606 Gene_Symbol=NDRG1 Protein NDRG1;>IPI:IPI00923597.2|TREMBL:B	42.835	1.04461e+06	987403	2.49654e+06	1.37217e+06	1.02998e+06	947802	1.20332e+06	5.98962e+06
IPI00549434;IPI00658113;IPI00658216;IPI00479741;IPI00941473;IPI00658185;IPI00022082;IPI00787280;IPI00893987;IPI00925967;IPI00927728;IPI00925741	IPI00549434;IPI00658113;IPI00658216;IPI00479741;IPI00941473;IPI00658185;IPI00022082;IPI00787280;IPI00893987;IPI00925967;IPI00927728;IPI00925741	>IPI:IPI00549434.2|SWISS-PROT:Q92599-1|ENSEMBL:ENSP00000367991|REFSEQ:NP_001092281|H-INV:HIT000079696|VEGA:OTTHUMP00000066074 Tax_Id=9606 Gene_Symbol=SEPT8 Isoform 1 of Septin-8;>IPI:IPI00658113.1|ENSEMBL:ENSP00000367993|VEGA:OTTHUMP00000066077 Tax_Id=9606	55.756	167872	259210	210053	166740	140919	276872	550671	107532
IPI00746655;IPI00022143;IPI00902463	IPI00746655;IPI00022143;IPI00902463	>IPI:IPI00746655.1|SWISS-PROT:Q9BSJ8-2|TREMBL:B3KMV5|ENSEMBL:ENSP00000377612 Tax_Id=9606 Gene_Symbol=ESYT1 Isoform 2 of Extended synaptotagmin-1;>IPI:IPI00022143.3|SWISS-PROT:Q9BSJ8-1|ENSEMBL:ENSP00000267113|REFSEQ:NP_056107|H-INV:HIT000032144|VEGA:OTTHUMP	124	386336	348912	97037.6	266258	479132	213655	1.00644e+06	546519
IPI00022202;IPI00215777;IPI00790115;IPI00788624;IPI00793177;IPI00791315	IPI00022202;IPI00215777;IPI00790115;IPI00788624;IPI00793177;IPI00791315	>IPI:IPI00022202.3|SWISS-PROT:Q00325-1|ENSEMBL:ENSP00000228318|REFSEQ:NP_005879|H-INV:HIT000017556|VEGA:OTTHUMP00000168834 Tax_Id=9606 Gene_Symbol=SLC25A3 Isoform A of Phosphate carrier protein, mitochondrial;>IPI:IPI00215777.1|SWISS-PROT:Q00325-2|TREMBL:B	40.094	247028	183227	157619	199939	92890.9	272556	386993	85995.5
IPI00022204;IPI00307466;IPI00796012	IPI00022204;IPI00307466	>IPI:IPI00022204.2|SWISS-PROT:P29508-1|TREMBL:B3W5Y6|ENSEMBL:ENSP00000283752|REFSEQ:NP_008850|VEGA:OTTHUMP00000066804;OTTHUMP00000073697 Tax_Id=9606 Gene_Symbol=SERPINB3 Isoform 1 of Serpin B3;>IPI:IPI00307466.2|SWISS-PROT:P29508-2|ENSEMBL:ENSP00000329498|	44.564	4.92181e+07	2.23213e+07	316855	1.24969e+06	1.20384e+08	2.27007e+08	78092.7	7333.8
IPI00022228;IPI00894287;IPI00443983;IPI00442135;IPI00893741	IPI00022228;IPI00894287;IPI00443983;IPI00442135;IPI00893741	>IPI:IPI00022228.2|SWISS-PROT:Q00341|TREMBL:B2R5V9|ENSEMBL:ENSP00000312042;ENSP00000375836;ENSP00000375837|REFSEQ:NP_005327;NP_976221|H-INV:HIT000030200|VEGA:OTTHUMP00000164572;OTTHUMP00000200288;OTTHUMP00000200289 Tax_Id=9606 Gene_Symbol=HDLBP Vigilin;>IP	141.45	126153	13862.5	0	0	0	0	0	0
IPI00022229	IPI00022229	>IPI:IPI00022229.1|SWISS-PROT:P04114|TREMBL:A8K479;C0JYY2;P78482;Q13789;Q13828;Q4ZG63;Q53QC8;Q59HB3;Q9UE51;Q9UE52;Q9UE53|ENSEMBL:ENSP00000233242|REFSEQ:NP_000375|H-INV:HIT000321047|VEGA:OTTHUMP00000115994 Tax_Id=9606 Gene_Symbol=APOB Apolipoprotein B-100	515.56	1.40017e+07	2.34803e+07	3.83375e+07	3.87886e+07	3.44147e+06	1.2634e+07	4.69199e+06	1.30621e+07
IPI00022246;IPI00383981	IPI00022246	>IPI:IPI00022246.1|SWISS-PROT:P20160|ENSEMBL:ENSP00000233997|REFSEQ:NP_001691|H-INV:HIT000263646|VEGA:OTTHUMP00000076129 Tax_Id=9606 Gene_Symbol=AZU1 Azurocidin	26.885	59060	126179	0	0	837821	341782	0	0
IPI00022254;IPI00449201;IPI00946557	IPI00022254;IPI00449201;IPI00946557	>IPI:IPI00022254.4|SWISS-PROT:Q9NT62-1|ENSEMBL:ENSP00000283290|REFSEQ:NP_071933|H-INV:HIT000287484|VEGA:OTTHUMP00000172235 Tax_Id=9606 Gene_Symbol=ATG3 Isoform 1 of Autophagy-related protein 3;>IPI:IPI00449201.2|SWISS-PROT:Q9NT62-2|ENSEMBL:ENSP00000385943|	35.864	82206.3	169691	64887.6	27100	104452	110216	242015	169562
IPI00022314;IPI00847322;IPI00607577;IPI00911015	IPI00022314;IPI00847322;IPI00607577;IPI00911015	>IPI:IPI00022314.1|SWISS-PROT:P04179|TREMBL:B3KUK2;Q7Z7M4;Q7Z7M7|H-INV:HIT000022249 Tax_Id=9606 Gene_Symbol=SOD2 Superoxide dismutase [Mn], mitochondrial;>IPI:IPI00847322.1|TREMBL:Q4ZJI1;Q7Z7M5;Q7Z7M6|ENSEMBL:ENSP00000337127;ENSP00000356022|REFSEQ:NP_00062	24.722	2.06409e+07	2.17507e+07	5.33803e+06	1.99801e+06	1.72483e+07	447698	6.61933e+06	8.02174e+06
IPI00022334;IPI00955490	IPI00022334;IPI00955490	>IPI:IPI00022334.1|SWISS-PROT:P04181|TREMBL:D3DRF0|ENSEMBL:ENSP00000357838|REFSEQ:NP_000265|H-INV:HIT000037753|VEGA:OTTHUMP00000020690 Tax_Id=9606 Gene_Symbol=OAT Ornithine aminotransferase, mitochondrial;>IPI:IPI00955490.1|TREMBL:Q59HE2;Q68CS0|REFSEQ:NP_0	48.534	399363	218514	309615	599163	138180	69964.5	447680	150893
IPI00022348;IPI00922504;IPI00382504;IPI00332110;IPI00304000;IPI00922350;IPI00876842;IPI00291097;IPI00744329;IPI00220453;IPI00303999;IPI00940182;IPI00395893;IPI00395707	IPI00022348;IPI00922504;IPI00382504;IPI00332110;IPI00304000;IPI00922350;IPI00876842;IPI00291097;IPI00744329;IPI00220453;IPI00303999;IPI00940182;IPI00395893;IPI00395707	>IPI:IPI00022348.2|SWISS-PROT:P29590-1|TREMBL:B4DTK9|ENSEMBL:ENSP00000268058|REFSEQ:NP_150241|VEGA:OTTHUMP00000174946 Tax_Id=9606 Gene_Symbol=PML Isoform PML-1 of Probable transcription factor PML;>IPI:IPI00922504.1|SWISS-PROT:P29590-7|TREMBL:Q9BZX9|ENSEMB	97.55	75988.6	71434.6	43553.2	113158	164724	85543.3	0	0
IPI00022371	IPI00022371	>IPI:IPI00022371.1|SWISS-PROT:P04196|TREMBL:B2R8I2;D3DNU7;Q68DR3|ENSEMBL:ENSP00000232003|REFSEQ:NP_000403|H-INV:HIT000194205|VEGA:OTTHUMP00000173922;OTTHUMP00000210110 Tax_Id=9606 Gene_Symbol=HRG Histidine-rich glycoprotein	59.578	1.75199e+07	8.97553e+06	1.04472e+07	1.41759e+07	1.11451e+07	3.28135e+06	5.20335e+06	9.04793e+06
IPI00022388;IPI00514623	IPI00022388;IPI00514623	>IPI:IPI00022388.2|SWISS-PROT:O14531|TREMBL:D3DRG5;D3DRG7|ENSEMBL:ENSP00000339850|REFSEQ:NP_006417|H-INV:HIT000058087|VEGA:OTTHUMP00000020757 Tax_Id=9606 Gene_Symbol=DPYSL4 Dihydropyrimidinase-related protein 4;>IPI:IPI00514623.2|TREMBL:Q5T0Q6|ENSEMBL:ENSP	61.877	44888.6	42992.2	0	0	51425.2	53103.5	0	0
IPI00022391	IPI00022391	>IPI:IPI00022391.1|SWISS-PROT:P02743|ENSEMBL:ENSP00000255040|REFSEQ:NP_001630|H-INV:HIT000033018|VEGA:OTTHUMP00000024355 Tax_Id=9606 Gene_Symbol=APCS Serum amyloid P-component	25.387	6.34234e+06	8.70042e+06	2.03824e+06	1.64594e+07	1.61167e+06	291213	4.71546e+06	2.7414e+06
IPI00022394	IPI00022394	>IPI:IPI00022394.2|SWISS-PROT:P02747|ENSEMBL:ENSP00000363768;ENSP00000363770;ENSP00000363771|REFSEQ:NP_001107573;NP_758957|H-INV:HIT000294840|VEGA:OTTHUMP00000002932;OTTHUMP00000002933;OTTHUMP00000037922 Tax_Id=9606 Gene_Symbol=C1QC Complement C1q subcompo	25.773	230710	225113	61704.7	136242	0	0	0	0
IPI00022395;CON__Q3MHN2	IPI00022395	>IPI:IPI00022395.1|SWISS-PROT:P02748|TREMBL:Q9UGI4|ENSEMBL:ENSP00000263408|REFSEQ:NP_001728|H-INV:HIT000038916|VEGA:OTTHUMP00000119994 Tax_Id=9606 Gene_Symbol=C9 Complement component C9	63.173	348349	4.41487e+06	1.07637e+07	1.02128e+06	1.69849e+06	3.41088e+06	3.08445e+06	2.02386e+06
IPI00022417	IPI00022417	>IPI:IPI00022417.4|SWISS-PROT:P02750|TREMBL:B4E1I8;Q68CK4|ENSEMBL:ENSP00000302621|REFSEQ:NP_443204|H-INV:HIT000264156|VEGA:OTTHUMP00000077485 Tax_Id=9606 Gene_Symbol=LRG1 Leucine-rich alpha-2-glycoprotein	38.177	2.52282e+06	357418	1.17145e+06	1.6743e+06	291682	175300	769731	850147
IPI00855785;IPI00339227;IPI00845263;IPI00022418;IPI00339223;IPI00339224;IPI00339228;IPI00867588;IPI00855777;IPI00414283;IPI00479723;IPI00339226;IPI00873210;IPI00339319;IPI00339225;IPI00556632;IPI00922213;IPI00856050;IPI00411462	IPI00855785;IPI00339227;IPI00845263;IPI00022418;IPI00339223;IPI00339224;IPI00339228;IPI00867588;IPI00855777;IPI00414283;IPI00479723;IPI00339226;IPI00873210;IPI00339319;IPI00339225;IPI00556632;IPI00922213	>IPI:IPI00855785.1|SWISS-PROT:P02751-15|ENSEMBL:ENSP00000346839|REFSEQ:NP_997647|VEGA:OTTHUMP00000164053 Tax_Id=9606 Gene_Symbol=FN1 Isoform 15 of Fibronectin;>IPI:IPI00339227.4|SWISS-PROT:P02751-7|TREMBL:Q6MZM7|ENSEMBL:ENSP00000323534|H-INV:HIT000054375|V	272.3	3.13644e+06	202972	664898	25268.3	557806	2.03392e+06	601287	1.0583e+06
IPI00022420;IPI00480192;IPI00844536	IPI00022420;IPI00480192;IPI00844536	>IPI:IPI00022420.3|SWISS-PROT:P02753|TREMBL:D3DR38|ENSEMBL:ENSP00000360519;ENSP00000360522|REFSEQ:NP_006735|H-INV:HIT000038863|VEGA:OTTHUMP00000020114;OTTHUMP00000020116 Tax_Id=9606 Gene_Symbol=RBP4 Retinol-binding protein 4;>IPI:IPI00480192.1|TREMBL:Q5VY3	23.01	65447.9	1.39858e+06	701159	5.1637e+06	546921	1.50603e+06	1.5916e+06	3.58716e+06
IPI00022426;IPI00922298	IPI00022426;IPI00922298	>IPI:IPI00022426.1|SWISS-PROT:P02760|TREMBL:P78492|ENSEMBL:ENSP00000265132|REFSEQ:NP_001624|H-INV:HIT000052567|VEGA:OTTHUMP00000021967 Tax_Id=9606 Gene_Symbol=AMBP Protein AMBP;>IPI:IPI00922298.1|TREMBL:B7Z8R6 Tax_Id=9606 Gene_Symbol=- cDNA FLJ51445, highl	38.999	5.8426e+06	5.69216e+06	1.36235e+07	1.68153e+07	397305	2.09772e+06	508485	1.15417e+07
IPI00022429;IPI00884926	IPI00022429;IPI00884926	>IPI:IPI00022429.3|SWISS-PROT:P02763 Tax_Id=9606 Gene_Symbol=ORM1 Alpha-1-acid glycoprotein 1;>IPI:IPI00884926.1|TREMBL:B7ZKQ5;Q5T539|ENSEMBL:ENSP00000259396|REFSEQ:NP_000598|VEGA:OTTHUMP00000022741 Tax_Id=9606 Gene_Symbol=ORM1 orosomucoid 1 precursor	23.511	6.48627e+07	8.97586e+07	6.91942e+07	1.01115e+08	9.61199e+06	2.8763e+07	2.93332e+07	2.92519e+06
IPI00022431;IPI00953689;IPI00795830;IPI00922262	IPI00022431;IPI00953689;IPI00795830;IPI00922262	>IPI:IPI00022431.2|TREMBL:B7Z8Q2;C9JV77|ENSEMBL:ENSP00000273784|VEGA:OTTHUMP00000210159 Tax_Id=9606 Gene_Symbol=AHSG cDNA FLJ55606, highly similar to Alpha-2-HS-glycoprotein;>IPI:IPI00953689.1|SWISS-PROT:P02765|ENSEMBL:ENSP00000393887|REFSEQ:NP_001613|H-IN	46.626	2.74974e+06	9.24574e+06	1.05473e+07	2.45472e+07	1.74307e+07	1.04226e+07	1.23189e+07	2.17013e+07
IPI00940791;IPI00855916;IPI00022432;IPI00646384	IPI00940791;IPI00855916;IPI00022432;IPI00646384	>IPI:IPI00940791.1|ENSEMBL:ENSP00000396762 Tax_Id=9606 Gene_Symbol=TTR 20 kDa protein;>IPI:IPI00855916.1|TREMBL:A6XGL1 Tax_Id=9606 Gene_Symbol=- Transthyretin;>IPI:IPI00022432.1|SWISS-PROT:P02766|TREMBL:A6XMH1;Q53WY6;Q8TDB1;Q8TDB2|ENSEMBL:ENSP00000237014|R	20.145	11565	4364.88	80152.7	12373.5	25727	4141.21	440181	685369
IPI00908768;IPI00022433	IPI00908768;IPI00022433	>IPI:IPI00908768.2|TREMBL:B4DNC2|ENSEMBL:ENSP00000391794 Tax_Id=9606 Gene_Symbol=HSPB6 cDNA FLJ51906, highly similar to Heat-shock protein beta-6;>IPI:IPI00022433.5|SWISS-PROT:O14558|ENSEMBL:ENSP00000004982|REFSEQ:NP_653218|H-INV:HIT000297469|VEGA:OTTHUMP0	21.232	1.3585e+06	1.16455e+06	790948	1.46862e+06	1.31774e+06	1.5316e+06	241584	394579
IPI00022445	IPI00022445	>IPI:IPI00022445.1|SWISS-PROT:P02775|TREMBL:D3JV41;D3JV42;D3JV43|ENSEMBL:ENSP00000296028|REFSEQ:NP_002695|H-INV:HIT000040491|VEGA:OTTHUMP00000160477 Tax_Id=9606 Gene_Symbol=PPBP Platelet basic protein	13.894	1.22924e+06	1.87735e+06	1.67796e+06	1.65427e+06	685367	233731	560600	527788
IPI00022447	IPI00022447	>IPI:IPI00022447.3|SWISS-PROT:Q92604|TREMBL:Q53YL2|ENSEMBL:ENSP00000355963;ENSP00000355964|REFSEQ:NP_055688|H-INV:HIT000042342|VEGA:OTTHUMP00000035214;OTTHUMP00000035215 Tax_Id=9606 Gene_Symbol=LPGAT1 Acyl-CoA:lysophosphatidylglycerol acyltransferase 1	43.089	0	0	89362.4	87194.1	0	0	37454.9	34124.2
IPI00022463;IPI00798430;IPI00792626;IPI00798216;IPI00945626;IPI00789295;IPI00796467;IPI00789954;IPI00945828;IPI00877763;IPI00791330;IPI00945308;IPI00790648;CON__Q2HJF0;IPI00945661;IPI00879916	IPI00022463	>IPI:IPI00022463.1|SWISS-PROT:P02787|TREMBL:A0PJA6;B4DEX9;B4DHZ6;B4DI57;B4E1B2;Q06AH7;Q53H26|ENSEMBL:ENSP00000264998;ENSP00000385834|REFSEQ:NP_001054|H-INV:HIT000217260|VEGA:OTTHUMP00000172866;OTTHUMP00000197155 Tax_Id=9606 Gene_Symbol=TF Serotransferrin	77.049	2.50545e+08	1.36263e+08	4.74281e+08	3.07016e+08	3.23715e+08	4.60364e+08	6.59488e+08	3.09054e+08
IPI00022482	IPI00022482	>IPI:IPI00022482.2|SWISS-PROT:Q9Y3R4|ENSEMBL:ENSP00000233840|REFSEQ:NP_005374|H-INV:HIT000338617|VEGA:OTTHUMP00000164374 Tax_Id=9606 Gene_Symbol=NEU2 Sialidase-2	42.253	0	0	0	0	35945.1	86453	0	0
IPI00022488;IPI00922564	IPI00022488	>IPI:IPI00022488.1|SWISS-PROT:P02790|TREMBL:Q9BS19|ENSEMBL:ENSP00000265983|REFSEQ:NP_000604|H-INV:HIT000291102|VEGA:OTTHUMP00000164583 Tax_Id=9606 Gene_Symbol=HPX Hemopexin	51.676	1.29257e+07	3.44594e+07	2.23602e+07	1.99934e+08	1.06849e+08	3.87434e+07	3.75011e+07	1.45907e+06
IPI00022597	IPI00022597	>IPI:IPI00022597.1|SWISS-PROT:P61081|ENSEMBL:ENSP00000253023|REFSEQ:NP_003960|H-INV:HIT000283331|VEGA:OTTHUMP00000078220;OTTHUMP00000078221 Tax_Id=9606 Gene_Symbol=UBE2M NEDD8-conjugating enzyme Ubc12	20.9	128229	229546	74016.9	91105	307929	297889	185319	241743
IPI00022620	IPI00022620	>IPI:IPI00022620.1|SWISS-PROT:P55000|ENSEMBL:ENSP00000246515|REFSEQ:NP_065160|H-INV:HIT000255611|VEGA:OTTHUMP00000178328 Tax_Id=9606 Gene_Symbol=SLURP1 Secreted Ly-6/uPAR-related protein 1	11.186	215312	261740	1648.07	669077	577561	336367	565101	375833
IPI00022648;IPI00910936	IPI00022648	>IPI:IPI00022648.2|SWISS-PROT:P55010|TREMBL:Q05DF3;Q32Q19;Q6IBU0|ENSEMBL:ENSP00000216554;ENSP00000376477|REFSEQ:NP_001960;NP_892116|H-INV:HIT000010207|VEGA:OTTHUMP00000028366 Tax_Id=9606 Gene_Symbol=EIF5 Eukaryotic translation initiation factor 5	49.222	839825	836301	303719	375457	782520	508224	265854	172727
IPI00022649;IPI00220844	IPI00022649;IPI00220844	>IPI:IPI00022649.3|SWISS-PROT:P55011-1|TREMBL:Q53ZR1|ENSEMBL:ENSP00000262461|REFSEQ:NP_001037|H-INV:HIT000085710|VEGA:OTTHUMP00000159234 Tax_Id=9606 Gene_Symbol=SLC12A2 Isoform 1 of Solute carrier family 12 member 2;>IPI:IPI00220844.1|SWISS-PROT:P55011-3|T	131.45	972315	1.19141e+06	1.08148e+06	1.16941e+06	299562	777875	3.69752e+06	2.20701e+06
IPI00022694;IPI00216247;IPI00853509;IPI00853609	IPI00022694;IPI00216247;IPI00853509;IPI00853609	>IPI:IPI00022694.3|SWISS-PROT:P55036-1|ENSEMBL:ENSP00000357879|REFSEQ:NP_002801|H-INV:HIT000218749|VEGA:OTTHUMP00000014286 Tax_Id=9606 Gene_Symbol=PSMD4 Isoform Rpn10A of 26S proteasome non-ATPase regulatory subunit 4;>IPI:IPI00216247.2|SWISS-PROT:P55036-2	40.736	1.66416e+06	147551	385803	1.57331e+06	438924	1.00916e+06	380389	440184
IPI00022697;IPI00794194;IPI00797141;IPI00910508;IPI00794224	IPI00022697;IPI00794194;IPI00797141;IPI00910508;IPI00794224	>IPI:IPI00022697.3|SWISS-PROT:P55039|TREMBL:Q53Y50|ENSEMBL:ENSP00000225729|REFSEQ:NP_001379|H-INV:HIT000323814|VEGA:OTTHUMP00000065704;OTTHUMP00000182932 Tax_Id=9606 Gene_Symbol=DRG2 Developmentally-regulated GTP-binding protein 2;>IPI:IPI00794194.1|TREMBL	40.746	6828.54	249.31	0	0	3430.32	588.21	0	0
IPI00022744;IPI00219994;IPI00910737;IPI00910298;IPI00219762	IPI00022744;IPI00219994;IPI00910737	>IPI:IPI00022744.5|SWISS-PROT:P55060-1|TREMBL:B4DUC5|ENSEMBL:ENSP00000262982|REFSEQ:NP_001307|H-INV:HIT000339409|VEGA:OTTHUMP00000043373 Tax_Id=9606 Gene_Symbol=CSE1L Isoform 1 of Exportin-2;>IPI:IPI00219994.2|SWISS-PROT:P55060-3|TREMBL:A3RLL6;B4DM67;B4DPS	110.42	2.14785e+06	703317	1.48264e+07	2.13882e+07	3.98701e+06	4.11017e+06	32353.5	221982
IPI00022745;IPI00640007;IPI00556625	IPI00022745;IPI00640007	>IPI:IPI00022745.1|SWISS-PROT:P53602|ENSEMBL:ENSP00000301012|REFSEQ:NP_002452|H-INV:HIT000029279|VEGA:OTTHUMP00000081247;OTTHUMP00000175197 Tax_Id=9606 Gene_Symbol=MVD Diphosphomevalonate decarboxylase;>IPI:IPI00640007.1|VEGA:OTTHUMP00000081248 Tax_Id=9606	43.404	550779	793915	45012.4	138840	10963.2	141968	363826	206125
IPI00022774;IPI00915799;IPI00916175	IPI00022774	>IPI:IPI00022774.3|SWISS-PROT:P55072|TREMBL:Q0IIN5;Q96IF9;Q9HAP0;Q9HAP1;Q9NTC4|ENSEMBL:ENSP00000351777|REFSEQ:NP_009057|H-INV:HIT000339803|VEGA:OTTHUMP00000021326 Tax_Id=9606 Gene_Symbol=VCP Transitional endoplasmic reticulum ATPase	89.321	9.48476e+06	1.05585e+07	3.6286e+06	7.70722e+06	3.00741e+07	1.70548e+07	1.84185e+06	1.19038e+07
IPI00793751;IPI00022792	IPI00793751;IPI00022792	>IPI:IPI00793751.2|TREMBL:A8MVM2;B4E317|ENSEMBL:ENSP00000378957|VEGA:OTTHUMP00000065920;OTTHUMP00000182607 Tax_Id=9606 Gene_Symbol=MFAP4 cDNA FLJ50064, highly similar to Microfibril-associated glycoprotein 4;>IPI:IPI00022792.3|SWISS-PROT:P55083|ENSEMBL:ENS	33.113	245177	9127.64	74133.3	24788	15940	5235.26	737615	62058.5
IPI00022793;IPI00893108;IPI00383695;IPI00893995;IPI00893587;IPI00893867	IPI00022793;IPI00893108	>IPI:IPI00022793.5|SWISS-PROT:P55084|TREMBL:B4DDC9;B4DY96;B4E2W0|ENSEMBL:ENSP00000325136|REFSEQ:NP_000174|H-INV:HIT000100599|VEGA:OTTHUMP00000122456 Tax_Id=9606 Gene_Symbol=HADHB Trifunctional enzyme subunit beta, mitochondrial;>IPI:IPI00893108.1|TREMBL:B5	51.294	258945	4.10352e+06	1.91607e+06	1.66833e+06	1.55129e+06	2.33711e+06	346068	1.62662e+06
IPI00022810	IPI00022810	>IPI:IPI00022810.1|SWISS-PROT:P53634|TREMBL:B4DJQ8|ENSEMBL:ENSP00000227266|REFSEQ:NP_001805|H-INV:HIT000324274 Tax_Id=9606 Gene_Symbol=CTSC Dipeptidyl peptidase 1	51.841	790268	1.02196e+06	189955	226310	1.56539e+06	3.57848e+06	33850.1	24707.2
IPI00783931;IPI00022822;IPI00414694;IPI00479309;IPI00828004;IPI00796842	IPI00783931;IPI00022822;IPI00414694;IPI00479309;IPI00828004;IPI00796842	>IPI:IPI00783931.3|SWISS-PROT:P39060-3|ENSEMBL:ENSP00000352798|REFSEQ:NP_569711 Tax_Id=9606 Gene_Symbol=COL18A1 Isoform 1 of Collagen alpha-1(XVIII) chain;>IPI:IPI00022822.5|SWISS-PROT:P39060-1|TREMBL:D3DSM5|ENSEMBL:ENSP00000347665|REFSEQ:NP_085059|VEGA:OT	178.19	485049	308795	661138	442039	188552	65447.4	104391	29641
IPI00022832;IPI00640179	IPI00022832;IPI00640179	>IPI:IPI00022832.1|SWISS-PROT:O95563|TREMBL:B2R4Q7|ENSEMBL:ENSP00000271373;ENSP00000356820|REFSEQ:NP_001137146;NP_056230|H-INV:HIT000273331|VEGA:OTTHUMP00000032516;OTTHUMP00000032517 Tax_Id=9606 Gene_Symbol=BRP44 Brain protein 44;>IPI:IPI00640179.1|TREMBL:	14.279	0	0	0	0	3392.82	6586.11	70177.3	82189.7
IPI00022892;IPI00555577	IPI00022892;IPI00555577	>IPI:IPI00022892.2|SWISS-PROT:P04216|TREMBL:B0YJA4|ENSEMBL:ENSP00000284240|REFSEQ:NP_006279|H-INV:HIT000015863 Tax_Id=9606 Gene_Symbol=THY1 Thy-1 membrane glycoprotein;>IPI:IPI00555577.1|TREMBL:Q59GA0 Tax_Id=9606 Gene_Symbol=THY1 Thy-1 cell surface antigen	17.935	0	4.07468e+06	2.3486e+06	3.3483e+06	74398.5	568394	1.22186e+06	647860
IPI00022895;IPI00644018;IPI00646799;IPI00902880	IPI00022895;IPI00644018;IPI00646799	>IPI:IPI00022895.7|SWISS-PROT:P04217|ENSEMBL:ENSP00000263100|REFSEQ:NP_570602|H-INV:HIT000242016|VEGA:OTTHUMP00000076062 Tax_Id=9606 Gene_Symbol=A1BG Alpha-1B-glycoprotein;>IPI:IPI00644018.1|VEGA:OTTHUMP00000076061 Tax_Id=9606 Gene_Symbol=A1BG 41 kDa prote	54.272	12793000	8.01674e+06	7.38214e+06	4.77531e+06	818480	4.11407e+06	8.43012e+06	1.36828e+07
IPI00022974	IPI00022974	>IPI:IPI00022974.1|SWISS-PROT:P12273|ENSEMBL:ENSP00000291009|REFSEQ:NP_002643|H-INV:HIT000035139|VEGA:OTTHUMP00000025313;OTTHUMP00000202101 Tax_Id=9606 Gene_Symbol=PIP Prolactin-inducible protein	16.572	1429000	37487.2	2.07082e+06	2.15444e+06	28010.5	115366	4.92201e+06	4.34214e+06
IPI00022977;IPI00908811	IPI00022977;IPI00908811	>IPI:IPI00022977.1|SWISS-PROT:P12277|ENSEMBL:ENSP00000299198|REFSEQ:NP_001814|H-INV:HIT000034729|VEGA:OTTHUMP00000028370 Tax_Id=9606 Gene_Symbol=CKB Creatine kinase B-type;>IPI:IPI00908811.1|TREMBL:B4DP56|ENSEMBL:ENSP00000395515 Tax_Id=9606 Gene_Symbol=CKB	42.644	2032300	5.97802e+06	1.93736e+07	3.49924e+07	137521	5.65801e+06	1.39698e+07	4.64213e+06
IPI00023006;IPI00930343;IPI00021428;IPI00922693;IPI00878173;IPI00916212;IPI00514530;IPI00414057;IPI00917457;IPI00917282	IPI00023006;IPI00930343;IPI00021428;IPI00922693;IPI00878173;IPI00916212;IPI00514530;IPI00414057	>IPI:IPI00023006.1|SWISS-PROT:P68032|ENSEMBL:ENSP00000290378|REFSEQ:NP_005150|H-INV:HIT000034710|VEGA:OTTHUMP00000160081;OTTHUMP00000176163 Tax_Id=9606 Gene_Symbol=ACTC1 Actin, alpha cardiac muscle 1;>IPI:IPI00930343.1|TREMBL:A8K3K1 Tax_Id=9606 Gene_Symbol	42.019	125250000	7.27062e+07	4.76921e+07	5.99367e+07	1.90431e+06	3.51059e+07	1.34685e+08	7.37261e+07
IPI00023014;IPI00788786;IPI00152350	IPI00023014;IPI00788786	>IPI:IPI00023014.2|SWISS-PROT:P04275|TREMBL:A8K7V7|ENSEMBL:ENSP00000261405|REFSEQ:NP_000543|H-INV:HIT000321031|VEGA:OTTHUMP00000166309 Tax_Id=9606 Gene_Symbol=VWF von Willebrand factor;>IPI:IPI00788786.1|TREMBL:B4DMS3;B4DNX0;C9J2Y6|ENSEMBL:ENSP00000391464|	309.26	0	45003.4	864828	567284	272427	109701	70213.7	911127
IPI00023019;IPI00929685;IPI00219583;IPI00940099;IPI00884913	IPI00023019;IPI00929685;IPI00219583;IPI00940099;IPI00884913	>IPI:IPI00023019.1|SWISS-PROT:P04278-1|ENSEMBL:ENSP00000369816|REFSEQ:NP_001031|H-INV:HIT000337133|VEGA:OTTHUMP00000135293;OTTHUMP00000182833 Tax_Id=9606 Gene_Symbol=SHBG Isoform 1 of Sex hormone-binding globulin;>IPI:IPI00929685.1|REFSEQ:NP_001139751 Tax_	43.779	0	67237.3	35299.9	43032.2	7152.93	1610.44	6804.26	65693.6
IPI00023020;IPI00414684	IPI00023020;IPI00414684	>IPI:IPI00023020.1|SWISS-PROT:P04279-1|ENSEMBL:ENSP00000361867;ENSP00000385351|REFSEQ:NP_002998|H-INV:HIT000191260|VEGA:OTTHUMP00000031098 Tax_Id=9606 Gene_Symbol=SEMG1 Isoform 1 of Semenogelin-1;>IPI:IPI00414684.7|SWISS-PROT:P04279-2|TREMBL:A0JLP2;Q6Y806;	52.13	584850000	4350.82	0	0	14742.7	15657.1	70991	38128.7
IPI00642971;IPI00789435;IPI00023048;IPI00064086;IPI00796284;IPI00795920;IPI00793083;IPI00792430	IPI00642971;IPI00789435;IPI00023048;IPI00064086;IPI00796284;IPI00795920	>IPI:IPI00642971.3|SWISS-PROT:P29692-2|TREMBL:B2RAR6;D3DWK1;Q71RH4;Q9BW34;Q9H7G6|ENSEMBL:ENSP00000391944;ENSP00000410059|REFSEQ:NP_001123525;NP_115754|H-INV:HIT000384170|VEGA:OTTHUMP00000178392;OTTHUMP00000178395 Tax_Id=9606 Gene_Symbol=EEF1D Isoform 2 of	71.407	379760	4.37847e+06	819833	1.04464e+06	310775	3.34556e+06	397953	2.27511e+06
IPI00815893;IPI00023109	IPI00815893;IPI00023109	>IPI:IPI00815893.1|SWISS-PROT:O14647-1|ENSEMBL:ENSP00000377747|REFSEQ:NP_001262|VEGA:OTTHUMP00000194776 Tax_Id=9606 Gene_Symbol=CHD2 Isoform 1 of Chromodomain-helicase-DNA-binding protein 2;>IPI:IPI00023109.2|SWISS-PROT:O14647-2|TREMBL:A8K9Y5;Q8N677|ENSEMB	211.34	0	0	0	0	0	0	0	0
IPI00023122;IPI00023560;IPI00478185;IPI00060308;IPI00655883;IPI00030835	IPI00023122;IPI00023560	>IPI:IPI00023122.1|SWISS-PROT:Q9NR12-1|ENSEMBL:ENSP00000348099|REFSEQ:NP_005442|H-INV:HIT000030130|VEGA:OTTHUMP00000161442 Tax_Id=9606 Gene_Symbol=PDLIM7 Isoform 1 of PDZ and LIM domain protein 7;>IPI:IPI00023560.1|SWISS-PROT:Q9NR12-2|ENSEMBL:ENSP000003529	49.844	1476300	275897	286860	336605	294878	413686	1.11954e+06	460192
IPI00023191;IPI00941588;IPI00913835;IPI00879680;IPI00910932;IPI00913911;IPI00879576;IPI00903336;IPI00942537	IPI00023191;IPI00941588;IPI00913835;IPI00879680;IPI00910932;IPI00913911;IPI00879576;IPI00903336	>IPI:IPI00023191.5|TREMBL:B4DKQ5;B7WP09|ENSEMBL:ENSP00000334372;ENSP00000394741|VEGA:OTTHUMP00000198808 Tax_Id=9606 Gene_Symbol=TOM1 cDNA FLJ54710, highly similar to Target of Myb protein 1;>IPI:IPI00941588.1|SWISS-PROT:O60784-2|ENSEMBL:ENSP00000413697|REF	54.831	0	82782.3	279940	348352	59553	120750	80149.4	296757
IPI00023234	IPI00023234	>IPI:IPI00023234.3|SWISS-PROT:Q9UBT2|TREMBL:B2RDF5;B3KMZ6;B3KNA3;B3KWB9;B7Z5X0|ENSEMBL:ENSP00000246548|REFSEQ:NP_005490|H-INV:HIT000031471|VEGA:OTTHUMP00000078217 Tax_Id=9606 Gene_Symbol=UBA2 SUMO-activating enzyme subunit 2	71.223	0	30412	350835	392446	45177.6	29796.2	50172.8	147966
IPI00940872;IPI00759542;IPI00759754;IPI00023283;IPI00179357;IPI00759637;IPI00759613;IPI00952748;IPI00375499;IPI00375498;IPI00455173;IPI00939967;IPI00941677;IPI00783950;IPI00784174	IPI00940872;IPI00759542;IPI00759754;IPI00023283;IPI00179357;IPI00759637;IPI00759613;IPI00952748;IPI00375499;IPI00375498;IPI00455173;IPI00939967;IPI00941677;IPI00783950;IPI00784174	>IPI:IPI00940872.2|TREMBL:A2TKE5;D3DPG0 Tax_Id=9606 Gene_Symbol=- Titin, isoform CRA_a;>IPI:IPI00759542.1|SWISS-PROT:Q8WZ42-8 Tax_Id=9606 Gene_Symbol=TTN Isoform 8 of Titin;>IPI:IPI00759754.1|SWISS-PROT:Q8WZ42-1 Tax_Id=9606 Gene_Symbol=TTN Isoform 1 of Tit	3881.2	249930000	161773	0	0	3.30673e+07	1.68434e+08	4.1955e+07	8.88164e+07
IPI00759546;IPI00023461;IPI00398718;IPI00216505;IPI00953593;IPI00479469;IPI00640210;IPI00552765	IPI00759546;IPI00023461;IPI00398718;IPI00216505;IPI00953593;IPI00479469;IPI00640210;IPI00552765	>IPI:IPI00759546.3|SWISS-PROT:P55196-5|TREMBL:Q5JPV5|ENSEMBL:ENSP00000383623;ENSP00000404595|REFSEQ:NP_001035090|VEGA:OTTHUMP00000017634 Tax_Id=9606 Gene_Symbol=MLLT4 Isoform 5 of Afadin;>IPI:IPI00023461.2|SWISS-PROT:P55196-4|TREMBL:A8MQ02|ENSEMBL:ENSP0000	207.79	0	100100	0	0	81013	12156.7	0	0
IPI00023549;IPI00917248;IPI00916507	IPI00023549	>IPI:IPI00023549.5|SWISS-PROT:Q3ZCW2|ENSEMBL:ENSP00000238875|REFSEQ:NP_054900|H-INV:HIT000094249|VEGA:OTTHUMP00000159938 Tax_Id=9606 Gene_Symbol=HSPC159 Galectin-related protein	18.986	0	1.01242e+06	519819	938870	116762	153852	1.25936e+06	466361
IPI00023598;IPI00926685;IPI00909781	IPI00023598;IPI00926685;IPI00909781	>IPI:IPI00023598.2|SWISS-PROT:P04350|TREMBL:B4DE77|ENSEMBL:ENSP00000264071|REFSEQ:NP_006078|H-INV:HIT000036323|VEGA:OTTHUMP00000078206 Tax_Id=9606 Gene_Symbol=TUBB4 Tubulin beta-4 chain;>IPI:IPI00926685.1|TREMBL:B4DJ43|ENSEMBL:ENSP00000412541 Tax_Id=9606 G	49.585	0	167268	98274	37529.2	0	0	0	0
IPI00023635;IPI00555726;IPI00639910	IPI00023635;IPI00555726	>IPI:IPI00023635.1|SWISS-PROT:O14732-1|ENSEMBL:ENSP00000269159|REFSEQ:NP_055029|H-INV:HIT000062281|VEGA:OTTHUMP00000071686;OTTHUMP00000162474 Tax_Id=9606 Gene_Symbol=IMPA2 Isoform 1 of Inositol monophosphatase 2;>IPI:IPI00555726.1|SWISS-PROT:O14732-2|TREMB	31.321	0	212944	110419	526279	302543	198342	365810	115369
IPI00023647;IPI00827491	IPI00023647;IPI00827491	>IPI:IPI00023647.4|SWISS-PROT:A0AVT1-1|TREMBL:B3KSS1|ENSEMBL:ENSP00000313454|REFSEQ:NP_060697|H-INV:HIT000389076|VEGA:OTTHUMP00000159634 Tax_Id=9606 Gene_Symbol=UBA6 Isoform 1 of Ubiquitin-like modifier-activating enzyme 6;>IPI:IPI00827491.1|SWISS-PROT:A0A	117.97	0	14832.8	105898	91936.8	249699	505051	0	0
IPI00023673;IPI00902654;IPI00908762;IPI00796246;IPI00794873	IPI00023673;IPI00902654;IPI00908762	>IPI:IPI00023673.1|SWISS-PROT:Q08380|TREMBL:B4DVE1;B4DWA8|ENSEMBL:ENSP00000262776|REFSEQ:NP_005558|H-INV:HIT000192184|VEGA:OTTHUMP00000182540;OTTHUMP00000182542 Tax_Id=9606 Gene_Symbol=LGALS3BP Galectin-3-binding protein;>IPI:IPI00902654.2|TREMBL:B3KP88;B4	65.33	0	1.1188e+06	427363	719451	1.5756e+06	192913	210415	787579
IPI00023704;IPI00793907;IPI00797120;IPI00926532;IPI00927168;IPI00927909;IPI00795660;IPI00927466;IPI00927693;IPI00926750;IPI00924594;IPI00794013	IPI00023704;IPI00793907;IPI00797120;IPI00926532	>IPI:IPI00023704.1|SWISS-PROT:Q93052|TREMBL:B7Z871;B7ZLW0;D3DNV6|ENSEMBL:ENSP00000318089|REFSEQ:NP_001161143;NP_005569|H-INV:HIT000220126|VEGA:OTTHUMP00000173993;OTTHUMP00000209793 Tax_Id=9606 Gene_Symbol=LPP Lipoma-preferred partner;>IPI:IPI00793907.2|TRE	65.746	1766400	3.46722e+06	293422	855110	1.78161e+06	471294	8.65347e+06	1.63341e+06
IPI00922476;IPI00023711	IPI00922476;IPI00023711	>IPI:IPI00922476.1|TREMBL:B7ZLH8 Tax_Id=9606 Gene_Symbol=EVPL EVPL protein;>IPI:IPI00023711.1|SWISS-PROT:Q92817|TREMBL:A0AUV5;A8K2R8|ENSEMBL:ENSP00000301607|REFSEQ:NP_001979|H-INV:HIT000220312|VEGA:OTTHUMP00000182486 Tax_Id=9606 Gene_Symbol=EVPL Envoplakin	233.82	1847600	3.37706e+06	380620	391757	3.9339e+06	812312	374987	709925
IPI00023728	IPI00023728	>IPI:IPI00023728.1|SWISS-PROT:Q92820|TREMBL:A8K335;B4DVI2|ENSEMBL:ENSP00000260118|REFSEQ:NP_003869|H-INV:HIT000039846|VEGA:OTTHUMP00000177713 Tax_Id=9606 Gene_Symbol=GGH Gamma-glutamyl hydrolase	35.964	172830	66867.3	203728	109520	682676	603714	697085	822376
IPI00797126;IPI00797259;IPI00023748;IPI00909970;IPI00012479	IPI00797126;IPI00797259;IPI00023748;IPI00909970	>IPI:IPI00797126.1|ENSEMBL:ENSP00000403817|REFSEQ:NP_001106674|VEGA:OTTHUMP00000168040 Tax_Id=9606 Gene_Symbol=NACA nascent polypeptide-associated complex alpha subunit isoform a;>IPI:IPI00797259.1|ENSEMBL:ENSP00000401911|VEGA:OTTHUMP00000168042 Tax_Id=960	94.68	798580	887331	467036	522611	839609	3.32923e+06	642538	174703
IPI00023814;IPI00556554;IPI00217291;IPI00472011	IPI00023814;IPI00556554;IPI00217291;IPI00472011	>IPI:IPI00023814.2|SWISS-PROT:Q92859-1|ENSEMBL:ENSP00000261908|REFSEQ:NP_002490|H-INV:HIT000221174|VEGA:OTTHUMP00000164776;OTTHUMP00000175950 Tax_Id=9606 Gene_Symbol=NEO1 Isoform 1 of Neogenin;>IPI:IPI00556554.4|TREMBL:B7ZKN0;Q59FP8|ENSEMBL:ENSP00000369171	160.01	0	0	0	0	1.66945e+06	1.39106e+06	0	0
IPI00465038;IPI00023824;IPI00927720;IPI00789451;IPI00946522	IPI00465038;IPI00023824;IPI00927720;IPI00789451	>IPI:IPI00465038.3|TREMBL:B7Z6T9;B7Z9C5;Q8IUI1|ENSEMBL:ENSP00000384169;ENSP00000420042|REFSEQ:NP_001004019;NP_001158507|VEGA:OTTHUMP00000207998 Tax_Id=9606 Gene_Symbol=FBLN2 fibulin 2 isoform a precursor;>IPI:IPI00023824.3|TREMBL:B7Z9B8|VEGA:OTTHUMP0000017	131.86	2062500	1.25028e+06	224563	1.09403e+06	690943	637502	6.11894e+06	6.43401e+06
IPI00023845;IPI00554738	IPI00023845;IPI00554738	>IPI:IPI00023845.1|SWISS-PROT:Q92876-1|ENSEMBL:ENSP00000309148;ENSP00000366047|REFSEQ:NP_001012982;NP_002765|H-INV:HIT000220741|VEGA:OTTHUMP00000077156;OTTHUMP00000077157 Tax_Id=9606 Gene_Symbol=KLK6 Isoform 1 of Kallikrein-6;>IPI:IPI00554738.1|SWISS-PROT:	26.855	0	43614.6	0	0	1.01412e+07	615471	0	0
IPI00023858;IPI00795501;IPI00640044;IPI00853533;IPI00218834;IPI00895917	IPI00023858;IPI00795501;IPI00640044;IPI00853533;IPI00218834;IPI00895917	>IPI:IPI00023858.2|SWISS-PROT:O75015|TREMBL:Q9ULV2;Q9UPY7|ENSEMBL:ENSP00000294800;ENSP00000356941|REFSEQ:NP_000561|H-INV:HIT000249138|VEGA:OTTHUMP00000082739 Tax_Id=9606 Gene_Symbol=FCGR3B Fc-gamma receptor IIIb;>IPI:IPI00795501.1|ENSEMBL:ENSP00000394204|V	29.884	101495	16299.7	107875	144286	229099	395181	0	0
IPI00023860;IPI00797545;IPI00789029;IPI00902909;IPI00922322	IPI00023860;IPI00797545;IPI00789029;IPI00902909;IPI00922322	>IPI:IPI00023860.1|SWISS-PROT:P55209|TREMBL:B7Z9C2|ENSEMBL:ENSP00000261182;ENSP00000376947|REFSEQ:NP_004528;NP_631946|H-INV:HIT000273970|VEGA:OTTHUMP00000168557;OTTHUMP00000168558 Tax_Id=9606 Gene_Symbol=NAP1L1 Nucleosome assembly protein 1-like 1;>IPI:IPI	45.374	1.47769e+06	4.15539e+06	79418.9	105294	994044	1.32834e+06	121760	112022
IPI00023919;IPI00745502;IPI00555749;IPI00794839	IPI00023919;IPI00745502;IPI00555749	>IPI:IPI00023919.4|SWISS-PROT:P62195|ENSEMBL:ENSP00000310572|REFSEQ:NP_002796|H-INV:HIT000289771|VEGA:OTTHUMP00000181795 Tax_Id=9606 Gene_Symbol=PSMC5 26S protease regulatory subunit 8;>IPI:IPI00745502.2|TREMBL:A8K3Z3|ENSEMBL:ENSP00000364970 Tax_Id=9606 Ge	45.626	434594	342342	106955	126897	124377	74915.9	306072	323218
IPI00024067;IPI00455383;IPI00022881;IPI00300446	IPI00024067;IPI00455383	>IPI:IPI00024067.4|SWISS-PROT:Q00610-1|TREMBL:D3DU00|ENSEMBL:ENSP00000269122|REFSEQ:NP_004850|H-INV:HIT000054067|VEGA:OTTHUMP00000165784;OTTHUMP00000181743 Tax_Id=9606 Gene_Symbol=CLTC Isoform 1 of Clathrin heavy chain 1;>IPI:IPI00455383.4|SWISS-PROT:Q0061	191.61	9.25546e+06	1.34004e+07	7.55162e+06	3.57258e+06	4.25246e+06	2.51022e+06	7.07147e+06	6.55754e+06
IPI00024095;IPI00745868	IPI00024095;IPI00745868	>IPI:IPI00024095.3|SWISS-PROT:P12429|ENSEMBL:ENSP00000264908|REFSEQ:NP_005130|H-INV:HIT000280896|VEGA:OTTHUMP00000160701 Tax_Id=9606 Gene_Symbol=ANXA3 Annexin A3;>IPI:IPI00745868.3|TREMBL:A6NLK4|ENSEMBL:ENSP00000370037 Tax_Id=9606 Gene_Symbol=ANXA3 Putativ	36.375	329418	59136.9	144339	207691	487931	327361	135157	48110.7
IPI00024107;IPI00218467;IPI00218468	IPI00024107;IPI00218467;IPI00218468	>IPI:IPI00024107.1|SWISS-PROT:P37840-1|ENSEMBL:ENSP00000338345;ENSP00000378437;ENSP00000378442|REFSEQ:NP_000336;NP_001139526;NP_001139527|H-INV:HIT000281569|VEGA:OTTHUMP00000161559;OTTHUMP00000161560;OTTHUMP00000161561 Tax_Id=9606 Gene_Symbol=SNCA Isoform	14.46	327875	422906	1.30594e+06	2.05757e+06	0	0	85985.4	344134
IPI00902560;IPI00216026;IPI00455531;IPI00737171;IPI00024145;IPI00917420;IPI00888783;IPI00647902;IPI00647442	IPI00902560;IPI00216026;IPI00455531;IPI00737171;IPI00024145;IPI00917420;IPI00888783	>IPI:IPI00902560.1|SWISS-PROT:P45880-1|ENSEMBL:ENSP00000361635|H-INV:HIT000191919|VEGA:OTTHUMP00000019877 Tax_Id=9606 Gene_Symbol=VDAC2 Isoform 1 of Voltage-dependent anion-selective channel protein 2;>IPI:IPI00216026.2|SWISS-PROT:P45880-3|TREMBL:B4DKM5|EN	33.371	175780	29972.1	103148	103600	211050	450508	102174	367729
IPI00024157	IPI00024157	>IPI:IPI00024157.1|SWISS-PROT:Q00688|TREMBL:Q53GD8|ENSEMBL:ENSP00000216330;ENSP00000379374|REFSEQ:NP_002004|H-INV:HIT000037515|VEGA:OTTHUMP00000028023;OTTHUMP00000178918 Tax_Id=9606 Gene_Symbol=FKBP3 Peptidyl-prolyl cis-trans isomerase FKBP3	25.177	573087	905326	467690	704663	419054	1.27604e+06	121786	606950
IPI00024175;IPI00218372;IPI00647380;IPI00154509;IPI00748423;IPI00219950;IPI00847750;IPI00646946	IPI00024175;IPI00218372;IPI00647380	>IPI:IPI00024175.3|SWISS-PROT:O14818-1|TREMBL:Q05DH1|ENSEMBL:ENSP00000359910|REFSEQ:NP_002783|H-INV:HIT000279929|VEGA:OTTHUMP00000031449 Tax_Id=9606 Gene_Symbol=PSMA7 Isoform 1 of Proteasome subunit alpha type-7;>IPI:IPI00218372.1|SWISS-PROT:O14818-2|ENSEM	27.887	1.77549e+06	813071	34216.4	1.52036e+06	2.23416e+06	2.69535e+06	166374	2.16233e+06
IPI00024254	IPI00024254	>IPI:IPI00024254.3|SWISS-PROT:O14879|TREMBL:B4DLS7;Q5T765|ENSEMBL:ENSP00000360876;ENSP00000360883|REFSEQ:NP_001026853;NP_001540|H-INV:HIT000305575|VEGA:OTTHUMP00000020059;OTTHUMP00000020060 Tax_Id=9606 Gene_Symbol=IFIT3 Interferon-induced protein with tetr	55.984	0	0	0	0	0	0	13626.3	22556.4
IPI00024284;IPI00943326;IPI00513870	IPI00024284;IPI00943326	>IPI:IPI00024284.5|SWISS-PROT:P98160|TREMBL:B6EU51|ENSEMBL:ENSP00000363827|REFSEQ:NP_005520|H-INV:HIT000196616|VEGA:OTTHUMP00000002765 Tax_Id=9606 Gene_Symbol=HSPG2 Basement membrane-specific heparan sulfate proteoglycan core protein;>IPI:IPI00943326.1|TRE	468.79	7157.48	367777	161087	156676	5081.47	45696.3	373698	238038
IPI00024320;IPI00604407	IPI00024320;IPI00604407	>IPI:IPI00024320.1|SWISS-PROT:P98179|ENSEMBL:ENSP00000365946;ENSP00000365950|REFSEQ:NP_006734|H-INV:HIT000294842|VEGA:OTTHUMP00000025800;OTTHUMP00000025802 Tax_Id=9606 Gene_Symbol=RBM3 Putative RNA-binding protein 3;>IPI:IPI00604407.3|TREMBL:A6NDC0|ENSEMBL	17.17	797607	1.36281e+06	90362.4	322326	313304	797781	0	0
IPI00071189;IPI00215999;IPI00816795;IPI00071185;IPI00954975;IPI00376979;IPI00099746;IPI00642438;IPI00942449;IPI00954810;IPI00937307;IPI00070809;IPI00219508;IPI00376983;IPI00954798;IPI00641338;IPI00334381;IPI00071188;IPI00942877;IPI00954484;IPI00395687;IPI00939540;IPI00736011;IPI00294006;IPI00337617;IPI00376980;IPI00759690;IPI00024414	IPI00071189;IPI00215999;IPI00816795;IPI00071185;IPI00954975;IPI00376979;IPI00099746;IPI00642438;IPI00942449;IPI00954810;IPI00937307;IPI00070809;IPI00219508;IPI00376983;IPI00954798;IPI00641338;IPI00334381;IPI00071188;IPI00942877;IPI00954484;IPI00395687;IPI00939540;IPI00736011;IPI00294006;IPI00337617;IPI00376980;IPI00759690;IPI00024414	>IPI:IPI00071189.4|ENSEMBL:ENSP00000345856 Tax_Id=9606 Gene_Symbol=CDK11A 92 kDa protein;>IPI:IPI00215999.1|SWISS-PROT:P21127-1 Tax_Id=9606 Gene_Symbol=CDK11B Isoform SV9 of Cell division protein kinase 11B;>IPI:IPI00816795.1|ENSEMBL:ENSP00000344418;ENSP00	91.866	10626.9	68321.6	0	0	29931.3	57721.9	7738.91	4681.75
IPI00024466;IPI00619903	IPI00024466;IPI00619903	>IPI:IPI00024466.2|SWISS-PROT:Q9NYU2-1|TREMBL:A8KAK1|ENSEMBL:ENSP00000259253|REFSEQ:NP_064505|VEGA:OTTHUMP00000162311 Tax_Id=9606 Gene_Symbol=UGGT1 Isoform 1 of UDP-glucose:glycoprotein glucosyltransferase 1;>IPI:IPI00619903.3|SWISS-PROT:Q9NYU2-2|ENSEMBL:E	177.19	178314	271066	64994.9	18589.3	197004	273906	59210.3	39141.8
IPI00398828;IPI00925205;IPI00024540;IPI00922456	IPI00398828;IPI00925205;IPI00024540;IPI00922456	>IPI:IPI00398828.1|SWISS-PROT:Q9NR46-2|ENSEMBL:ENSP00000361634|H-INV:HIT000001563|VEGA:OTTHUMP00000043254 Tax_Id=9606 Gene_Symbol=SH3GLB2 Isoform 2 of Endophilin-B2;>IPI:IPI00925205.2|TREMBL:B7ZC38|ENSEMBL:ENSP00000402566|VEGA:OTTHUMP00000206382 Tax_Id=960	44.765	88572.8	53683.7	132025	100219	114668	109194	126812	34382.2
IPI00294834;IPI00944640;IPI00032449;IPI00941148;IPI00032453;IPI00944646;IPI00746217;IPI00909538;IPI00921959;IPI00396582;IPI00910043;IPI00024572;IPI00032450;IPI00433478;IPI00796966	IPI00294834;IPI00944640;IPI00032449;IPI00941148;IPI00032453;IPI00944646;IPI00746217;IPI00909538;IPI00921959;IPI00396582;IPI00910043;IPI00024572;IPI00032450;IPI00433478;IPI00796966	>IPI:IPI00294834.6|SWISS-PROT:Q12797|TREMBL:A8K721;B3GQE5;B8Y0L3|ENSEMBL:ENSP00000368767|REFSEQ:NP_004309|VEGA:OTTHUMP00000177711 Tax_Id=9606 Gene_Symbol=ASPH Aspartyl/asparaginyl beta-hydroxylase;>IPI:IPI00944640.1|TREMBL:B4E2K4|REFSEQ:NP_001158222 Tax_Id	85.862	234648	56674.2	0	0	94588.6	108418	0	0
IPI00024580;IPI00792499;IPI00945529	IPI00024580;IPI00792499;IPI00945529	>IPI:IPI00024580.4|SWISS-PROT:Q96RQ3|ENSEMBL:ENSP00000265594|REFSEQ:NP_064551|H-INV:HIT000076996|VEGA:OTTHUMP00000173754 Tax_Id=9606 Gene_Symbol=MCCC1 Methylcrotonoyl-CoA carboxylase subunit alpha, mitochondrial;>IPI:IPI00792499.1|TREMBL:Q68D27|ENSEMBL:ENS	80.472	24061.9	10858	0	0	9602.22	12387.1	7741.61	33650.5
IPI00024621;IPI00607652;IPI00385893	IPI00024621;IPI00607652	>IPI:IPI00024621.3|SWISS-PROT:Q9NRN5-1|ENSEMBL:ENSP00000322273|REFSEQ:NP_064575|H-INV:HIT000254837|VEGA:OTTHUMP00000013761 Tax_Id=9606 Gene_Symbol=OLFML3 Isoform 1 of Olfactomedin-like protein 3;>IPI:IPI00607652.1|SWISS-PROT:Q9NRN5-2|TREMBL:B4DNG0|ENSEMBL:	46.01	220786	60466.7	32714.1	424757	78961.7	265730	1.15173e+06	877906
IPI00024661	IPI00024661	>IPI:IPI00024661.5|SWISS-PROT:P53992|TREMBL:B4DSN3;B4DZT4;B7ZAY6|ENSEMBL:ENSP00000321845;ENSP00000343405|REFSEQ:NP_004913;NP_940999|H-INV:HIT000038477|VEGA:OTTHUMP00000019829;OTTHUMP00000019830 Tax_Id=9606 Gene_Symbol=SEC24C Protein transport protein Sec24	118.32	59360	3127.06	12708.1	93383.2	18723.4	93146	0	0
IPI00024664;IPI00375145;IPI00024401;IPI00947195;IPI00946465	IPI00024664;IPI00375145	>IPI:IPI00024664.1|SWISS-PROT:P45974-1|TREMBL:D3DUS7|ENSEMBL:ENSP00000229268|REFSEQ:NP_001092006|H-INV:HIT000220043|VEGA:OTTHUMP00000166405 Tax_Id=9606 Gene_Symbol=USP5 Isoform Long of Ubiquitin carboxyl-terminal hydrolase 5;>IPI:IPI00375145.1|SWISS-PROT:P	95.785	2.61191e+06	332960	996320	3.3377e+06	1.47793e+06	1.52884e+06	6.74976e+06	4.686e+06
IPI00024670;IPI00922887;IPI00922290;IPI00852934	IPI00024670;IPI00922887;IPI00922290;IPI00852934	>IPI:IPI00024670.5|SWISS-PROT:Q00765|TREMBL:B2R6C4;B7Z510;B7Z681;D3DT04|ENSEMBL:ENSP00000368959|REFSEQ:NP_005660|H-INV:HIT000056652|VEGA:OTTHUMP00000159020 Tax_Id=9606 Gene_Symbol=REEP5 Receptor expression-enhancing protein 5;>IPI:IPI00922887.1|TREMBL:B7Z2	21.493	921960	21667.6	200797	238959	70103.4	110863	0	0
IPI00917259;IPI00024689;IPI00909780;IPI00428490;IPI00915781;IPI00909619;IPI00915988	IPI00917259;IPI00024689;IPI00909780;IPI00428490;IPI00915781;IPI00909619;IPI00915988	>IPI:IPI00917259.1|TREMBL:B4E220|ENSEMBL:ENSP00000395059 Tax_Id=9606 Gene_Symbol=FAM188B cDNA FLJ51453, highly similar to Aquaporin-1;>IPI:IPI00024689.6|SWISS-PROT:P29972|TREMBL:B2R6P2;B4DNW4;B4F4P6|ENSEMBL:ENSP00000311165|REFSEQ:NP_932766|H-INV:HIT0001964	35.574	0	0	144494	138469	161830	56883.7	0	0
IPI00024705;IPI00401971	IPI00024705;IPI00401971	>IPI:IPI00024705.1|SWISS-PROT:O14908|TREMBL:A8K2I7;A8MZG3|ENSEMBL:ENSP00000340698;ENSP00000376751;ENSP00000376753|REFSEQ:NP_005707;NP_974197;NP_974199|H-INV:HIT000029597|VEGA:OTTHUMP00000077972;OTTHUMP00000077973 Tax_Id=9606 Gene_Symbol=GIPC1 PDZ domain-co	36.049	0	124411	0	0	30706.4	63398.6	0	0
IPI00024719;IPI00651621	IPI00024719;IPI00651621	>IPI:IPI00024719.1|SWISS-PROT:O14929|ENSEMBL:ENSP00000264108|REFSEQ:NP_003633|H-INV:HIT000063031|VEGA:OTTHUMP00000163124 Tax_Id=9606 Gene_Symbol=HAT1 Histone acetyltransferase type B catalytic subunit;>IPI:IPI00651621.1|TREMBL:Q6P594;Q8WWB9|ENSEMBL:ENSP000	49.512	0	254255	5481.2	54247.4	65073.9	281071	0	0
IPI00024825;IPI00655927;IPI00656092;IPI00655976;IPI00655676;IPI00656111	IPI00024825;IPI00655927;IPI00656092;IPI00655976;IPI00655676;IPI00656111	>IPI:IPI00024825.2|SWISS-PROT:Q92954-1|TREMBL:B4DW29;B7Z759|ENSEMBL:ENSP00000356452;ENSP00000399679|REFSEQ:NP_005798|VEGA:OTTHUMP00000033580 Tax_Id=9606 Gene_Symbol=PRG4 Isoform A of Proteoglycan 4;>IPI:IPI00655927.1|SWISS-PROT:Q92954-2|ENSEMBL:ENSP0000035	151.08	0	133403	0	0	6674.34	6083.65	0	0
IPI00024870;IPI00020501;IPI00744256;IPI00873982;IPI00743857	IPI00024870;IPI00020501;IPI00744256;IPI00873982;IPI00743857	>IPI:IPI00024870.1|TREMBL:O14729;Q16085;Q3MIV8;Q4G140;Q68D89;Q7Z7R0|ENSEMBL:ENSP00000345136|REFSEQ:NP_074035|VEGA:OTTHUMP00000081252;OTTHUMP00000160390 Tax_Id=9606 Gene_Symbol=MYH11 smooth muscle myosin heavy chain 11 isoform SM2A;>IPI:IPI00020501.1|SWISS-	223.57	2844300	1.13458e+07	9.20783e+06	8.92047e+06	9.79257e+06	7.31275e+06	4.66853e+06	1.06581e+07
IPI00024911;IPI00654800;IPI00873931	IPI00024911	>IPI:IPI00024911.1|SWISS-PROT:P30040|ENSEMBL:ENSP00000261735|REFSEQ:NP_006808|H-INV:HIT000302984|VEGA:OTTHUMP00000169271 Tax_Id=9606 Gene_Symbol=ERP29 Endoplasmic reticulum resident protein 29	28.993	1120000	309620	1.24736e+06	597381	1.37284e+06	1.6132e+06	636474	1.26431e+06
IPI00024913;IPI00793677;IPI00798025;IPI00218482;IPI00916546;IPI00794316;IPI00795385	IPI00024913;IPI00793677;IPI00798025;IPI00218482;IPI00916546	>IPI:IPI00024913.2|SWISS-PROT:P30042-1|ENSEMBL:ENSP00000291577|REFSEQ:NP_004640|H-INV:HIT000276890|VEGA:OTTHUMP00000109519 Tax_Id=9606 Gene_Symbol=C21orf33 Isoform Long of ES1 protein homolog, mitochondrial;>IPI:IPI00793677.1|TREMBL:C9J1C8|ENSEMBL:ENSP0000	28.17	2061300	2.73394e+06	1.77224e+06	1.63099e+06	208738	1.37839e+06	1.21386e+06	77895.6
IPI00024915;IPI00759663;IPI00375306;IPI00375307	IPI00024915;IPI00759663;IPI00375306	>IPI:IPI00024915.2|SWISS-PROT:P30044-1|ENSEMBL:ENSP00000265462|REFSEQ:NP_036226|H-INV:HIT000339809 Tax_Id=9606 Gene_Symbol=PRDX5 Isoform Mitochondrial of Peroxiredoxin-5, mitochondrial;>IPI:IPI00759663.1|SWISS-PROT:P30044-2 Tax_Id=9606 Gene_Symbol=PRDX5 Is	22.026	4772000	2.87344e+06	605231	1.29802e+06	1.37836e+06	2.20411e+06	9.12021e+06	1.85945e+06
IPI00024919;IPI00374151	IPI00024919;IPI00374151	>IPI:IPI00024919.3|SWISS-PROT:P30048|TREMBL:A4UCS5;D3DRC9;Q53HC2|ENSEMBL:ENSP00000298510|REFSEQ:NP_006784|H-INV:HIT000039251|VEGA:OTTHUMP00000020590 Tax_Id=9606 Gene_Symbol=PRDX3 Thioredoxin-dependent peroxide reductase, mitochondrial;>IPI:IPI00374151.1|TR	27.692	662940	2.41727e+06	8.0863e+06	3.6854e+06	3.84501e+06	944529	8.15797e+06	6.60544e+06
IPI00024920	IPI00024920	>IPI:IPI00024920.1|SWISS-PROT:P30049|ENSEMBL:ENSP00000215375;ENSP00000378995|REFSEQ:NP_001001975;NP_001678|H-INV:HIT000367397|VEGA:OTTHUMP00000076121;OTTHUMP00000076122 Tax_Id=9606 Gene_Symbol=ATP5D ATP synthase subunit delta, mitochondrial	17.49	0	409998	465213	172387	1.18459e+06	757490	44305.1	259630
IPI00024933;IPI00816063;IPI00868816	IPI00024933;IPI00816063	>IPI:IPI00024933.3|SWISS-PROT:P30050-1|TREMBL:D3DS95;Q59FI9|ENSEMBL:ENSP00000354739|REFSEQ:NP_000967|H-INV:HIT000301385|VEGA:OTTHUMP00000022186 Tax_Id=9606 Gene_Symbol=RPL12 Isoform 1 of 60S ribosomal protein L12;>IPI:IPI00816063.1|SWISS-PROT:P30050-2 Tax_	17.818	0	3.64212e+06	734571	453359	7.08267e+06	2.7079e+06	476653	736362
IPI00024976	IPI00024976	>IPI:IPI00024976.5|SWISS-PROT:Q9NS69|TREMBL:Q53GB0;Q549C5|ENSEMBL:ENSP00000216034|REFSEQ:NP_064628|H-INV:HIT000008005|VEGA:OTTHUMP00000028813;OTTHUMP00000198879 Tax_Id=9606 Gene_Symbol=TOMM22 Mitochondrial import receptor subunit TOM22 homolog	15.521	0	40317.8	25584.4	32920.4	10482.7	29273	47212.7	89154.1
IPI00024990	IPI00024990	>IPI:IPI00024990.6|SWISS-PROT:Q02252|TREMBL:B4DFS8;O43573;Q53FN8;Q53H94|ENSEMBL:ENSP00000342564|REFSEQ:NP_005580|H-INV:HIT000041514|VEGA:OTTHUMP00000028133 Tax_Id=9606 Gene_Symbol=ALDH6A1 Methylmalonate-semialdehyde dehydrogenase [acylating], mitochondrial	57.839	0	212335	455374	485974	327294	342628	692096	611647
IPI00024993	IPI00024993	>IPI:IPI00024993.4|SWISS-PROT:P30084|ENSEMBL:ENSP00000357535|REFSEQ:NP_004083|H-INV:HIT000273810|VEGA:OTTHUMP00000020811 Tax_Id=9606 Gene_Symbol=ECHS1 Enoyl-CoA hydratase, mitochondrial	31.387	0	338179	1.42252e+06	1.92117e+06	615373	948016	4.4164e+06	2.14651e+06
IPI00514012;IPI00025001	IPI00514012;IPI00025001	>IPI:IPI00514012.2|TREMBL:A6NNT6|ENSEMBL:ENSP00000354792 Tax_Id=9606 Gene_Symbol=CTNNBIP1 Putative uncharacterized protein CTNNBIP1 (Fragment);>IPI:IPI00025001.3|SWISS-PROT:Q9NSA3|TREMBL:Q5T4V2|ENSEMBL:ENSP00000366466;ENSP00000366468;ENSP00000366474;ENSP00	16.472	0	146663	39397	128740	180161	129716	51577.2	23031.7
IPI00025019;IPI00556291	IPI00025019;IPI00556291	>IPI:IPI00025019.3|SWISS-PROT:P20618|TREMBL:Q53FT8|ENSEMBL:ENSP00000262193|REFSEQ:NP_002784|H-INV:HIT000294693|VEGA:OTTHUMP00000017708 Tax_Id=9606 Gene_Symbol=PSMB1 Proteasome subunit beta type-1;>IPI:IPI00556291.1|TREMBL:Q59GN1|ENSEMBL:ENSP00000375943 Tax	26.489	3668200	1.55298e+06	235104	640787	3.69574e+06	696708	1.20629e+06	227670
IPI00025084;IPI00306986	IPI00025084	>IPI:IPI00025084.3|SWISS-PROT:P04632|ENSEMBL:ENSP00000246533;ENSP00000400882|REFSEQ:NP_001003962;NP_001740|H-INV:HIT000321011|VEGA:OTTHUMP00000076192;OTTHUMP00000076193 Tax_Id=9606 Gene_Symbol=CAPNS1 Calpain small subunit 1	28.315	2075000	474985	938390	35677.1	514864	474976	201700	132430
IPI00025086	IPI00025086	>IPI:IPI00025086.4|SWISS-PROT:P20674|TREMBL:Q71UP1|ENSEMBL:ENSP00000317780|REFSEQ:NP_004246|H-INV:HIT000194859|VEGA:OTTHUMP00000176493;OTTHUMP00000183486 Tax_Id=9606 Gene_Symbol=COX5A Cytochrome c oxidase subunit 5A, mitochondrial	16.762	0	362041	266593	247090	379414	270673	774505	1.46319e+06
IPI00025091;IPI00748962	IPI00025091	>IPI:IPI00025091.3|SWISS-PROT:P62280|ENSEMBL:ENSP00000270625|REFSEQ:NP_001006|H-INV:HIT000034861|VEGA:OTTHUMP00000077985 Tax_Id=9606 Gene_Symbol=RPS11 40S ribosomal protein S11	18.431	665890	850864	558325	386391	691378	452861	567749	869103
IPI00025176	IPI00025176	>IPI:IPI00025176.1|SWISS-PROT:O75940|TREMBL:B2RA27;D3DRB1|ENSEMBL:ENSP00000358605;ENSP00000358616|REFSEQ:NP_005862|H-INV:HIT000035196|VEGA:OTTHUMP00000020474;OTTHUMP00000020475 Tax_Id=9606 Gene_Symbol=SMNDC1 Survival of motor neuron-related-splicing factor	26.711	0	0	0	0	65233.2	69115.4	0	0
IPI00025204	IPI00025204	>IPI:IPI00025204.1|SWISS-PROT:O43866|ENSEMBL:ENSP00000357156|REFSEQ:NP_005885|H-INV:HIT000221785|VEGA:OTTHUMP00000024057 Tax_Id=9606 Gene_Symbol=CD5L CD5 antigen-like	38.087	0	818207	1.08562e+06	59588	326983	740639	185745	272475
IPI00025244;IPI00657912;IPI00657874	IPI00025244;IPI00657912;IPI00657874	>IPI:IPI00025244.1|SWISS-PROT:O75312|TREMBL:B4DVT8|ENSEMBL:ENSP00000227322|REFSEQ:NP_003895|H-INV:HIT000037959|VEGA:OTTHUMP00000043269 Tax_Id=9606 Gene_Symbol=ZNF259 Zinc finger protein ZPR1;>IPI:IPI00657912.1|TREMBL:C9JH53|ENSEMBL:ENSP00000390391|VEGA:OTT	50.925	26907.8	49358.4	8807.2	30416.4	0	0	0	0
IPI00025252;IPI00847663;IPI00790740;IPI00791418	IPI00025252;IPI00847663	>IPI:IPI00025252.1|SWISS-PROT:P30101|TREMBL:B3KQT2;B3KQT9;B4DDM1|ENSEMBL:ENSP00000300289|REFSEQ:NP_005304|H-INV:HIT000294181|VEGA:OTTHUMP00000041709;OTTHUMP00000175712 Tax_Id=9606 Gene_Symbol=PDIA3 Protein disulfide-isomerase A3;>IPI:IPI00847663.2|TREMBL:B	56.782	1.39634e+07	1.54117e+07	182952	7.71422e+06	8.19204e+06	5.92829e+06	2.17078e+06	1.02521e+07
IPI00025273;IPI00218408;IPI00384624	IPI00025273;IPI00218408;IPI00384624	>IPI:IPI00025273.1|SWISS-PROT:P22102-1|TREMBL:B4DJ93;D3DSF3;Q15374;Q3B7A7;Q59HH3;Q71VH3|ENSEMBL:ENSP00000371236;ENSP00000371253;ENSP00000371261|REFSEQ:NP_000810;NP_001129477;NP_001129478|H-INV:HIT000321881|VEGA:OTTHUMP00000068280;OTTHUMP00000068281;OTTHUMP	107.77	22671.7	147408	195427	165868	281150	131184	82717.8	162101
IPI00025276;IPI00946793;IPI00744907;IPI00940453;IPI00941944;IPI00942649;IPI00644296;IPI00892681;IPI00894171;IPI00895929;IPI00743248;IPI00941929;IPI00942818;IPI00941345;IPI00939994;IPI00218639;IPI00893707;IPI00383520;IPI00742838;IPI00941234;IPI00943327;IPI00942169;IPI00893590;IPI00939561;IPI00941630;IPI00942544;IPI00940723;IPI00940904;IPI00940558;IPI00941536;IPI00942187;IPI00952757	IPI00025276;IPI00946793;IPI00744907;IPI00940453;IPI00941944;IPI00942649;IPI00644296;IPI00892681;IPI00894171;IPI00895929;IPI00743248;IPI00941929	>IPI:IPI00025276.2|SWISS-PROT:P22105-1|ENSEMBL:ENSP00000408614 Tax_Id=9606 Gene_Symbol=TNXB Isoform XB of Tenascin-X;>IPI:IPI00946793.1|ENSEMBL:ENSP00000364393 Tax_Id=9606 Gene_Symbol=TNXB 458 kDa protein;>IPI:IPI00744907.5|SWISS-PROT:P22105-3|ENSEMBL:ENSP	464.32	314808	1.63829e+06	952258	433166	513814	1.80861e+06	7.94916e+06	1.39832e+07
IPI00025277;IPI00930510;IPI00930049	IPI00025277;IPI00930510;IPI00930049	>IPI:IPI00025277.5|SWISS-PROT:O75340|ENSEMBL:ENSP00000264933|REFSEQ:NP_037364|H-INV:HIT000035794|VEGA:OTTHUMP00000115318 Tax_Id=9606 Gene_Symbol=PDCD6 Programmed cell death protein 6;>IPI:IPI00930510.1|TREMBL:Q53FC3 Tax_Id=9606 Gene_Symbol=AHRR Programmed	21.868	162084	1.02008e+06	193752	796979	1.07671e+06	948142	474615	843536
IPI00025285	IPI00025285	>IPI:IPI00025285.3|SWISS-PROT:O75348|TREMBL:Q6IB33|ENSEMBL:ENSP00000363162|REFSEQ:NP_004879|H-INV:HIT000286984|VEGA:OTTHUMP00000022758 Tax_Id=9606 Gene_Symbol=ATP6V1G1 V-type proton ATPase subunit G 1	13.757	507517	413496	154520	143723	170742	453153	0	0
IPI00025318	IPI00025318	>IPI:IPI00025318.1|SWISS-PROT:O75368|TREMBL:B0AZV6;D3DTE6|ENSEMBL:ENSP00000362308|REFSEQ:NP_003013|H-INV:HIT000008166|VEGA:OTTHUMP00000023609 Tax_Id=9606 Gene_Symbol=SH3BGRL SH3 domain-binding glutamic acid-rich-like protein	12.774	4.74274e+06	824289	7.31118e+06	6.12585e+06	3.40904e+06	2.71058e+06	3.09856e+06	1.21318e+06
IPI00025329;IPI00175212	IPI00025329;IPI00175212	>IPI:IPI00025329.1|SWISS-PROT:P84098|TREMBL:Q53G49;Q8IWR8|ENSEMBL:ENSP00000225430|REFSEQ:NP_000972|H-INV:HIT000335238 Tax_Id=9606 Gene_Symbol=RPL19 60S ribosomal protein L19;>IPI:IPI00175212.6|ENSEMBL:ENSP00000384740 Tax_Id=9606 Gene_Symbol=- 23 kDa protei	23.466	935045	1.06114e+06	632382	1.24099e+06	149765	151444	195384	51994.3
IPI00383815;IPI00025363;IPI00443478;IPI00909238	IPI00383815;IPI00025363;IPI00443478	>IPI:IPI00383815.4|SWISS-PROT:P14136-2|TREMBL:A7REI1|ENSEMBL:ENSP00000366189 Tax_Id=9606 Gene_Symbol=GFAP Isoform 2 of Glial fibrillary acidic protein;>IPI:IPI00025363.1|SWISS-PROT:P14136-1|TREMBL:A1L194;B4DJW0;B4E192;D3DX59|ENSEMBL:ENSP00000253408|REFSEQ:	50.288	300724	553238	8.49054e+07	1.90599e+08	308789	574933	4.60306e+06	3.23417e+06
IPI00025366;IPI00793839;IPI00383539;IPI00796979;IPI00795080;IPI00791780;IPI00791211;IPI00795682;IPI00792509	IPI00025366;IPI00793839;IPI00383539	>IPI:IPI00025366.4|SWISS-PROT:O75390|TREMBL:B4DJV2|ENSEMBL:ENSP00000342056|REFSEQ:NP_004068|H-INV:HIT000034804|VEGA:OTTHUMP00000168096 Tax_Id=9606 Gene_Symbol=CS Citrate synthase, mitochondrial;>IPI:IPI00793839.1|VEGA:OTTHUMP00000168097 Tax_Id=9606 Gene_Sy	51.712	2.28493e+06	2.15563e+06	910594	285977	1.27167e+06	1.38762e+06	972851	2.17396e+06
IPI00025415	IPI00025415	>IPI:IPI00025415.1|SWISS-PROT:Q02383|TREMBL:A0JLP3;A8K6Z6;B2R7C8;Q6IRW3|ENSEMBL:ENSP00000361855|REFSEQ:NP_002999|H-INV:HIT000196477|VEGA:OTTHUMP00000031099 Tax_Id=9606 Gene_Symbol=SEMG2 Semenogelin-2	65.444	21934.8	68014.7	52857.7	33293.6	40547.6	84872.4	6.34178e+07	2.24034e+08
IPI00025427	IPI00025427	>IPI:IPI00025427.2|SWISS-PROT:P12724|ENSEMBL:ENSP00000302324|REFSEQ:NP_002926|H-INV:HIT000321490|VEGA:OTTHUMP00000164017 Tax_Id=9606 Gene_Symbol=RNASE3 Eosinophil cationic protein	18.385	0	0	0	0	231170	461739	0	0
IPI00025465;IPI00515092	IPI00025465;IPI00515092	>IPI:IPI00025465.2|SWISS-PROT:P20774|TREMBL:A8K0R3;B4DI63;Q7Z532|ENSEMBL:ENSP00000262551;ENSP00000364711|REFSEQ:NP_054776;NP_148935|H-INV:HIT000293265|VEGA:OTTHUMP00000021650;OTTHUMP00000021651 Tax_Id=9606 Gene_Symbol=OGN cDNA FLJ59205, highly similar to M	40.553	3.66563e+06	3.04657e+06	3.5033e+06	1.74755e+07	834857	1.74706e+06	1.66057e+06	6.33803e+07
IPI00025491;IPI00796657	IPI00025491	>IPI:IPI00025491.1|SWISS-PROT:P60842|TREMBL:A8K088;A8K7F6;B4DKP9;B4DNH2;B4E047;D3DTP9;Q59F68|ENSEMBL:ENSP00000293831|REFSEQ:NP_001407|H-INV:HIT000281563;HIT000333951|VEGA:OTTHUMP00000135288;OTTHUMP00000182828 Tax_Id=9606 Gene_Symbol=EIF4A1;SNORA67 Eukaryot	46.153	2.41045e+06	5.49033e+06	1.20591e+07	5.47777e+06	3.90797e+06	1.52405e+07	5.7624e+06	6.19696e+06
IPI00025512;IPI00909453;IPI00924436	IPI00025512;IPI00909453	>IPI:IPI00025512.2|SWISS-PROT:P04792|ENSEMBL:ENSP00000248553|REFSEQ:NP_001531|H-INV:HIT000222208|VEGA:OTTHUMP00000024846;OTTHUMP00000161096 Tax_Id=9606 Gene_Symbol=HSPB1 Heat shock protein beta-1;>IPI:IPI00909453.2|TREMBL:B4DL87;C9J3N8|ENSEMBL:ENSP00000405	22.782	1.70589e+07	5.50998e+07	1.5857e+07	4.50967e+07	4.71196e+07	2.66669e+07	1.09509e+07	1.48852e+07
IPI00550627;IPI00025683;IPI00550248;IPI00939900	IPI00550627;IPI00025683;IPI00550248;IPI00939900	>IPI:IPI00550627.1|SWISS-PROT:O75410-2|ENSEMBL:ENSP00000369263 Tax_Id=9606 Gene_Symbol=TACC1 Isoform 2 of Transforming acidic coiled-coil-containing protein 1;>IPI:IPI00025683.2|SWISS-PROT:O75410-1|TREMBL:B4DHF7;D3DSX6|ENSEMBL:ENSP00000321703|REFSEQ:NP_006	89.217	1616.4	1586.25	0	0	20527.1	5512.04	0	0
IPI00025753;IPI00955416	IPI00025753	>IPI:IPI00025753.2|SWISS-PROT:Q02413|TREMBL:B7Z845|ENSEMBL:ENSP00000257192|REFSEQ:NP_001933|H-INV:HIT000068518|VEGA:OTTHUMP00000073169;OTTHUMP00000162826 Tax_Id=9606 Gene_Symbol=DSG1 Desmoglein-1	113.75	4.75153e+06	4.08978e+06	1.80578e+06	323406	565697	3.75754e+06	3.65366e+06	1.09941e+06
IPI00025815;IPI00639819	IPI00025815;IPI00639819	>IPI:IPI00025815.2|SWISS-PROT:Q13148|TREMBL:A4GUK4;A4GUK5;B2R629;B4DRW3;Q53H27|ENSEMBL:ENSP00000240185|REFSEQ:NP_031401|H-INV:HIT000024109|VEGA:OTTHUMP00000002171 Tax_Id=9606 Gene_Symbol=TARDBP TDP43;>IPI:IPI00639819.1|TREMBL:B1AKP7|ENSEMBL:ENSP00000313129	44.991	280303	223682	82309.5	36626.6	152538	66504	190253	9107.78
IPI00941287;IPI00025846;IPI00220146	IPI00941287;IPI00025846;IPI00220146	>IPI:IPI00941287.1|TREMBL:A8K2P8;A9X9K9;A9X9L0;B4DLJ5|ENSEMBL:ENSP00000416247 Tax_Id=9606 Gene_Symbol=DSC2 cDNA FLJ55716, highly similar to Desmocollin-2;>IPI:IPI00025846.3|SWISS-PROT:Q02487-1|TREMBL:Q63HM4;Q68DY8|ENSEMBL:ENSP00000280904|REFSEQ:NP_077740|V	101.4	0	0	0	0	204883	156910	0	0
IPI00025849;IPI00940656;IPI00449263	IPI00025849;IPI00940656;IPI00449263	>IPI:IPI00025849.1|SWISS-PROT:P39687|TREMBL:Q08AJ6|ENSEMBL:ENSP00000417864|REFSEQ:NP_006296|H-INV:HIT000277640|VEGA:OTTHUMP00000176434;OTTHUMP00000205820 Tax_Id=9606 Gene_Symbol=LOC723972;ANP32A Acidic leucine-rich nuclear phosphoprotein 32 family member A	28.585	673655	668043	0	0	409625	494954	0	0
IPI00744889;IPI00025861;IPI00000513;IPI00911003	IPI00744889;IPI00025861;IPI00000513;IPI00911003	>IPI:IPI00744889.2|TREMBL:Q9UII7|ENSEMBL:ENSP00000414946 Tax_Id=9606 Gene_Symbol=CDH1 E-cadherin;>IPI:IPI00025861.3|SWISS-PROT:P12830|TREMBL:A5D8W4;A8K1U7;B3GN61|ENSEMBL:ENSP00000261769|REFSEQ:NP_004351|H-INV:HIT000326429|VEGA:OTTHUMP00000080262;OTTHUMP000	99.692	147222	196830	17178.5	232320	759943	485519	1.06649e+06	360523
IPI00025874;IPI00793589;IPI00945851	IPI00025874;IPI00793589	>IPI:IPI00025874.2|SWISS-PROT:P04843|TREMBL:D3DNB6;Q53EP4;Q6IBR0;Q96HX3|ENSEMBL:ENSP00000296255|REFSEQ:NP_002941|H-INV:HIT000325275|VEGA:OTTHUMP00000172678 Tax_Id=9606 Gene_Symbol=RPN1 Dolichyl-diphosphooligosaccharide--protein glycosyltransferase subunit	72.777	9636.5	1.20722e+06	286093	34228.7	762578	572767	116211	33871.1
IPI00026087;IPI00186338	IPI00026087	>IPI:IPI00026087.1|SWISS-PROT:O75531|TREMBL:B2R4V4|ENSEMBL:ENSP00000310275;ENSP00000416128|REFSEQ:NP_001137457;NP_003851|H-INV:HIT000065598 Tax_Id=9606 Gene_Symbol=BANF1 Barrier-to-autointegration factor	10.058	682622	788156	763651	758811	420619	1.79473e+06	1.55829e+06	1.15954e+06
IPI00026089;IPI00917430;IPI00479561;IPI00917674	IPI00026089	>IPI:IPI00026089.4|SWISS-PROT:O75533|TREMBL:A0JLT9;A0PJH5;Q32Q20;Q7Z497;Q9NTB4|ENSEMBL:ENSP00000335321|REFSEQ:NP_036565|H-INV:HIT000064546|VEGA:OTTHUMP00000205700 Tax_Id=9606 Gene_Symbol=SF3B1 Splicing factor 3B subunit 1	145.83	77183.5	26301.5	32562.5	39444.1	421733	165389	0	0
IPI00026105;IPI00943320;IPI00479934;IPI00909685	IPI00026105;IPI00943320;IPI00479934;IPI00909685	>IPI:IPI00026105.1|SWISS-PROT:P22307-1|TREMBL:B2R761;B4DGJ9;B4DHP6;D3DQ37|ENSEMBL:ENSP00000360569|REFSEQ:NP_002970|H-INV:HIT000196358|VEGA:OTTHUMP00000010488 Tax_Id=9606 Gene_Symbol=SCP2 Isoform SCPx of Non-specific lipid-transfer protein;>IPI:IPI00943320.	58.993	89006.5	169619	339128	411384	121281	231474	42773.2	285742
IPI00026154;IPI00943074;IPI00792916;IPI00829824	IPI00026154;IPI00943074;IPI00792916	>IPI:IPI00026154.3|TREMBL:B4DJQ5|ENSEMBL:ENSP00000408348 Tax_Id=9606 Gene_Symbol=PRKCSH cDNA FLJ59211, highly similar to Glucosidase 2 subunit beta;>IPI:IPI00943074.1|SWISS-PROT:P14314|ENSEMBL:ENSP00000252455|REFSEQ:NP_002734|H-INV:HIT000071273|VEGA:OTTHUM	60.134	1.68641e+06	624052	2.79591e+06	1.35966e+06	5.13785e+06	5.26058e+06	1.69982e+06	2.27131e+06
IPI00026156;IPI00909846;IPI00908571;IPI00947326	IPI00026156;IPI00909846	>IPI:IPI00026156.2|SWISS-PROT:P14317|TREMBL:B4DTP2|ENSEMBL:ENSP00000320176|REFSEQ:NP_005326|H-INV:HIT000037673|VEGA:OTTHUMP00000172431 Tax_Id=9606 Gene_Symbol=HCLS1 Hematopoietic lineage cell-specific protein;>IPI:IPI00909846.1|TREMBL:B4DQ92|ENSEMBL:ENSP00	53.983	107832	371457	99599.7	19925	303729	269956	114144	280399
IPI00893746;IPI00026167;IPI00939140	IPI00893746;IPI00026167;IPI00939140	>IPI:IPI00893746.1|TREMBL:B1AHD1;C9JMP8|ENSEMBL:ENSP00000383989;ENSP00000408600|VEGA:OTTHUMP00000199481 Tax_Id=9606 Gene_Symbol=NHP2L1 NHP2 non-histone chromosome protein 2-like 1;>IPI:IPI00026167.5|SWISS-PROT:P55769|TREMBL:Q6FHM6|ENSEMBL:ENSP00000215956;E	14.627	208373	946802	476466	263042	86845.8	96753.9	484660	284125
IPI00026182;IPI00873113;IPI00852796;IPI00952611;IPI00853571;IPI00908400	IPI00026182;IPI00873113;IPI00852796;IPI00952611;IPI00853571	>IPI:IPI00026182.5|SWISS-PROT:P47755|TREMBL:A4D0V4;Q53GC7;Q53GE2|ENSEMBL:ENSP00000354947|REFSEQ:NP_006127|H-INV:HIT000286766|VEGA:OTTHUMP00000024803 Tax_Id=9606 Gene_Symbol=CAPZA2 F-actin-capping protein subunit alpha-2;>IPI:IPI00873113.1|TREMBL:A8MW68|ENS	32.949	661294	43400.7	264823	356013	411097	79113.8	426678	485664
IPI00218782;IPI00026185;IPI00642256;IPI00646047;IPI00647677;IPI00903103	IPI00218782;IPI00026185;IPI00642256;IPI00646047;IPI00647677	>IPI:IPI00218782.3|TREMBL:B1AK88;B2R7T8;B4DWA6|ENSEMBL:ENSP00000364287;ENSP00000401010|VEGA:OTTHUMP00000002656 Tax_Id=9606 Gene_Symbol=CAPZB cDNA FLJ60094, highly similar to F-actin capping protein subunit beta;>IPI:IPI00026185.7|SWISS-PROT:P47756-1|ENSEMB	37.482	1.32457e+06	1.86743e+06	2.1556e+06	1.8225e+06	766798	5.36233e+06	2.9019e+06	851193
IPI00026199	IPI00026199	>IPI:IPI00026199.2|SWISS-PROT:P22352|TREMBL:Q6NXQ3|ENSEMBL:ENSP00000373477|REFSEQ:NP_002075|H-INV:HIT000301899 Tax_Id=9606 Gene_Symbol=GPX3 Glutathione peroxidase 3	25.505	567470	9.93143e+06	144775	2.86729e+06	1.18958e+06	3.09254e+06	1.77026e+06	40254.4
IPI00026202;IPI00847774;IPI00909746;IPI00872093;IPI00878506	IPI00026202;IPI00847774;IPI00909746;IPI00872093	>IPI:IPI00026202.1|SWISS-PROT:Q02543|TREMBL:B2R4C0;B4DUV3;Q53HD3;Q76N54|ENSEMBL:ENSP00000222247|REFSEQ:NP_000971|H-INV:HIT000262210|VEGA:OTTHUMP00000077980;OTTHUMP00000077981 Tax_Id=9606 Gene_Symbol=RPL18A 60S ribosomal protein L18a;>IPI:IPI00847774.2|TREM	20.762	421180	305493	13353.4	476087	841515	878124	862024	386214
IPI00026216;IPI00455333;IPI00902662;IPI00902599	IPI00026216	>IPI:IPI00026216.4|SWISS-PROT:P55786|TREMBL:B3KTP2;B3KU93;B7Z1H4;B7Z1V9;B7Z463;B7Z4B2;B7Z6T6;B7Z899|ENSEMBL:ENSP00000320324|REFSEQ:NP_006301|H-INV:HIT000244711|VEGA:OTTHUMP00000181580 Tax_Id=9606 Gene_Symbol=NPEPPS Puromycin-sensitive aminopeptidase	103.28	4092000	1.30146e+06	1.68373e+06	415990	650422	1.34216e+06	2.86866e+06	2.12879e+06
IPI00026219	IPI00026219	>IPI:IPI00026219.4|SWISS-PROT:Q10570|TREMBL:B4DEF4;D3DWL9;Q9C0J6|ENSEMBL:ENSP00000339353|REFSEQ:NP_037423|H-INV:HIT000037892|VEGA:OTTHUMP00000178468 Tax_Id=9606 Gene_Symbol=CPSF1 Cleavage and polyadenylation specificity factor subunit 1	160.88	308940000	1.38825e+06	0	0	632866	224512	0	0
IPI00026230;IPI00940955;IPI00923539	IPI00026230;IPI00940955;IPI00923539	>IPI:IPI00026230.1|SWISS-PROT:P55795|ENSEMBL:ENSP00000361927;ENSP00000378562;ENSP00000393203|REFSEQ:NP_001027565;NP_062543|H-INV:HIT000303916|VEGA:OTTHUMP00000023682 Tax_Id=9606 Gene_Symbol=HNRNPH2 Heterogeneous nuclear ribonucleoprotein H2;>IPI:IPI0094095	49.263	7177600	800128	78926	376989	497606	2.32609e+06	2.66035e+06	2.67155e+06
IPI00026259;IPI00955394;IPI00909281	IPI00026259;IPI00955394	>IPI:IPI00026259.2|SWISS-PROT:P20933|TREMBL:D3DP47;Q6LD43|ENSEMBL:ENSP00000264595|REFSEQ:NP_000018|H-INV:HIT000321968 Tax_Id=9606 Gene_Symbol=AGA N(4)-(beta-N-acetylglucosaminyl)-L-asparaginase;>IPI:IPI00955394.1|REFSEQ:NP_001165459 Tax_Id=9606 Gene_Symbol	37.208	0	390042	175151	2.95657e+06	345010	5377.11	972564	1.31054e+06
IPI00604590;IPI00795292;IPI00026260;IPI00029091;IPI00790856;IPI00797082;IPI00790982;IPI00794728	IPI00604590;IPI00795292;IPI00026260;IPI00029091;IPI00790856	>IPI:IPI00604590.3|TREMBL:Q32Q12|ENSEMBL:ENSP00000376894;ENSP00000376895|H-INV:HIT000338982|VEGA:OTTHUMP00000174726 Tax_Id=9606 Gene_Symbol=NME1-NME2;NME1;NME2 Nucleoside diphosphate kinase;>IPI:IPI00795292.1|SWISS-PROT:P22392-2|ENSEMBL:ENSP00000365572;ENS	32.642	13625000	1.23228e+07	2.00699e+07	1.00015e+07	3.32494e+06	868026	1.07219e+07	6.82624e+06
IPI00026268;IPI00639998;IPI00640949;IPI00640462;IPI00642117;IPI00029143;IPI00386304;IPI00791560;IPI00946201	IPI00026268;IPI00639998;IPI00640949;IPI00640462	>IPI:IPI00026268.3|SWISS-PROT:P62873|TREMBL:B2R6K4;B3KVK2;Q1RMY8;Q71UM6|ENSEMBL:ENSP00000367872;ENSP00000416870|REFSEQ:NP_002065|H-INV:HIT000321048|VEGA:OTTHUMP00000001107 Tax_Id=9606 Gene_Symbol=GNB1 Guanine nucleotide-binding protein G(I)/G(S)/G(T) subun	37.377	0	797712	1.74956e+06	2.19819e+06	244481	461544	795866	123737
IPI00026271;IPI00742191	IPI00026271	>IPI:IPI00026271.5|SWISS-PROT:P62263|TREMBL:D3DQG5|ENSEMBL:ENSP00000311028;ENSP00000385425;ENSP00000385958|REFSEQ:NP_001020241;NP_001020242;NP_005608|H-INV:HIT000275460|VEGA:OTTHUMP00000160559 Tax_Id=9606 Gene_Symbol=RPS14 40S ribosomal protein S14	16.273	2523800	2.64715e+06	243626	197783	251454	2.87779e+06	66445.6	99287.1
IPI00026272;IPI00031562;IPI00216456;IPI00398805	IPI00026272;IPI00031562;IPI00216456	>IPI:IPI00026272.2|SWISS-PROT:P04908|TREMBL:B2R5B3;B2R5B6;Q08AJ9|ENSEMBL:ENSP00000259791;ENSP00000303373|REFSEQ:NP_003504;NP_066390|H-INV:HIT000334811;HIT000388593|VEGA:OTTHUMP00000016137;OTTHUMP00000016155 Tax_Id=9606 Gene_Symbol=HIST1H2AE;HIST1H2AB;HIST1	14.135	24981000	7.52088e+07	1.42958e+07	3.55939e+07	9.35369e+06	2.75607e+07	3.90682e+07	3.52644e+07
IPI00026314	IPI00026314	>IPI:IPI00026314.1|SWISS-PROT:P06396-1|TREMBL:B7Z6N2;B7Z9A0;Q5T0I2|ENSEMBL:ENSP00000362924|REFSEQ:NP_000168|VEGA:OTTHUMP00000022011 Tax_Id=9606 Gene_Symbol=GSN Isoform 1 of Gelsolin	85.696	24700000	3.37329e+07	6.94389e+07	4.02561e+07	1.82724e+07	3.7626e+07	5.31492e+07	1.55196e+07
IPI00026516	IPI00026516	>IPI:IPI00026516.1|SWISS-PROT:P55809|TREMBL:A1E286;B2R5V2;B7Z528;B7Z609;Q6IAV5|ENSEMBL:ENSP00000196371|REFSEQ:NP_000427|H-INV:HIT000220746|VEGA:OTTHUMP00000120012 Tax_Id=9606 Gene_Symbol=OXCT1 Succinyl-CoA:3-ketoacid-coenzyme A transferase 1, mitochondrial	56.157	0	5686.11	621255	836224	280731	77305.2	0	0
IPI00026530	IPI00026530	>IPI:IPI00026530.4|SWISS-PROT:P49257|TREMBL:A0PJ85;B2R774;B4DVV0;Q53FS4|ENSEMBL:ENSP00000251047|REFSEQ:NP_005561|H-INV:HIT000217931|VEGA:OTTHUMP00000073585;OTTHUMP00000163644 Tax_Id=9606 Gene_Symbol=LMAN1 Protein ERGIC-53	57.548	0	162951	0	0	27189.4	5043.81	0	0
IPI00026546;IPI00873066	IPI00026546;IPI00873066	>IPI:IPI00026546.1|SWISS-PROT:P68402|TREMBL:Q6IBR6|ENSEMBL:ENSP00000304006|REFSEQ:NP_002563|H-INV:HIT000282479 Tax_Id=9606 Gene_Symbol=PAFAH1B2 Platelet-activating factor acetylhydrolase IB subunit beta;>IPI:IPI00873066.1|TREMBL:A8DPS5;A8DPS6;A8DPS7|ENSEMB	25.569	1040200	985960	119620	807989	234413	220772	346201	118212
IPI00026665;IPI00925046;IPI00925511;IPI00925952;IPI00796022;IPI00925203;IPI00925012;IPI00792753;IPI00924591;IPI00789045;IPI00910548;IPI00922824;IPI00789831;IPI00925735;IPI00790419	IPI00026665;IPI00925046;IPI00925511;IPI00925952;IPI00796022;IPI00925203	>IPI:IPI00026665.2|TREMBL:A8K3A8;Q53HS0|VEGA:OTTHUMP00000171070 Tax_Id=9606 Gene_Symbol=QARS cDNA FLJ75085, highly similar to Homo sapiens glutaminyl-tRNA synthetase (QARS), mRNA;>IPI:IPI00925046.1|SWISS-PROT:P47897|TREMBL:Q96AW5|ENSEMBL:ENSP00000307567|RE	89.656	0	550604	114561	544687	2.71664e+06	2.35751e+06	54957.4	273512
IPI00410162;IPI00026670;IPI00917694	IPI00410162;IPI00026670;IPI00917694	>IPI:IPI00410162.1|TREMBL:B7WPD3|ENSEMBL:ENSP00000262306|REFSEQ:NP_996896|VEGA:OTTHUMP00000205115 Tax_Id=9606 Gene_Symbol=TCEB2 elongin B isoform b;>IPI:IPI00026670.3|SWISS-PROT:Q15370|ENSEMBL:ENSP00000386652|REFSEQ:NP_009039|H-INV:HIT000036202|VEGA:OTTHUM	17.911	0	553639	0	0	696193	963903	0	0
IPI00026781	IPI00026781	>IPI:IPI00026781.3|SWISS-PROT:P49327|TREMBL:Q13587;Q6PJJ3|ENSEMBL:ENSP00000304592|REFSEQ:NP_004095|H-INV:HIT000260792|VEGA:OTTHUMP00000180803 Tax_Id=9606 Gene_Symbol=FASN Fatty acid synthase	273.42	1131800	7.79104e+06	3.43846e+07	2.69921e+07	1.4284e+07	6.48549e+06	1.9984e+07	6.14914e+07
IPI00026813;IPI00607601;IPI00845384;IPI00789666	IPI00026813;IPI00607601;IPI00845384;IPI00789666	>IPI:IPI00026813.2|SWISS-PROT:P49354-1|TREMBL:D3DSY9|ENSEMBL:ENSP00000303423|REFSEQ:NP_002018|H-INV:HIT000266075|VEGA:OTTHUMP00000177445 Tax_Id=9606 Gene_Symbol=FNTA Farnesyltransferase, CAAX box, alpha, isoform CRA_a;>IPI:IPI00607601.2|SWISS-PROT:P49354-2	52.609	0	87534.5	23708	216065	51847.5	48650.1	121131	19120.9
IPI00909112;IPI00026817	IPI00909112;IPI00026817	>IPI:IPI00909112.1|TREMBL:B4DL54|ENSEMBL:ENSP00000399362 Tax_Id=9606 Gene_Symbol=FNTB cDNA FLJ59570, highly similar to Protein farnesyltransferase subunit beta;>IPI:IPI00026817.3|SWISS-PROT:P49356|TREMBL:B3KSC2;B4DJ86;B4E1A0;Q86TX8|ENSEMBL:ENSP00000246166|	52.785	90413	0	0	0	0	0	0	0
IPI00026833	IPI00026833	>IPI:IPI00026833.4|SWISS-PROT:P30520|TREMBL:B4E1L0|ENSEMBL:ENSP00000355493|REFSEQ:NP_001117|H-INV:HIT000035776|VEGA:OTTHUMP00000037982 Tax_Id=9606 Gene_Symbol=ADSS Adenylosuccinate synthetase isozyme 2	50.097	0	301840	0	0	207603	122323	188583	146100
IPI00026848	IPI00026848	>IPI:IPI00026848.3|SWISS-PROT:P30533|TREMBL:A8K8F6;B2R6S9;D3DVR9|ENSEMBL:ENSP00000296325|REFSEQ:NP_002328|H-INV:HIT000056631|VEGA:OTTHUMP00000115346 Tax_Id=9606 Gene_Symbol=LRPAP1 Alpha-2-macroglobulin receptor-associated protein	41.465	0	48530.3	15212	50789.8	70984.7	114037	0	0
IPI00026944;IPI00384542;IPI00028908;IPI00955436;IPI00293033	IPI00026944;IPI00384542	>IPI:IPI00026944.3|SWISS-PROT:P14543-1|ENSEMBL:ENSP00000264187|REFSEQ:NP_002499|H-INV:HIT000195360|VEGA:OTTHUMP00000037970 Tax_Id=9606 Gene_Symbol=NID1 Isoform 1 of Nidogen-1;>IPI:IPI00384542.4|SWISS-PROT:P14543-2|ENSEMBL:ENSP00000355554|VEGA:OTTHUMP000000	136.38	0	84712.1	680654	124156	23954.7	173611	119059	82130
IPI00026952	IPI00026952	>IPI:IPI00026952.1|SWISS-PROT:Q9Y446|ENSEMBL:ENSP00000331678|REFSEQ:NP_009114|H-INV:HIT000029329|VEGA:OTTHUMP00000147609 Tax_Id=9606 Gene_Symbol=PKP3 Plakophilin-3	87.081	420980	74312.7	55777.2	9022.5	135662	172252	54794.5	58432
IPI00749013;IPI00026965;IPI00375142;IPI00478393;IPI00332376;IPI00939434;IPI00019932	IPI00749013;IPI00026965;IPI00375142;IPI00478393;IPI00332376;IPI00939434;IPI00019932	>IPI:IPI00749013.2|SWISS-PROT:P61077-2|ENSEMBL:ENSP00000345285;ENSP00000378277|REFSEQ:NP_871621|VEGA:OTTHUMP00000161756 Tax_Id=9606 Gene_Symbol=UBE2D3 Isoform 2 of Ubiquitin-conjugating enzyme E2 D3;>IPI:IPI00026965.1|SWISS-PROT:P61077-1|ENSEMBL:ENSP000003	16.785	0	390071	21385	214938	327438	139800	0	0
IPI00026969;IPI00473012	IPI00026969;IPI00473012	>IPI:IPI00026969.4|SWISS-PROT:Q9Y6Y8-1|TREMBL:B3KM47;B3KN10;B4DWG1;D3DRD2|ENSEMBL:ENSP00000358071|REFSEQ:NP_009121|H-INV:HIT000261186|VEGA:OTTHUMP00000020613 Tax_Id=9606 Gene_Symbol=SEC23IP Isoform 1 of SEC23-interacting protein;>IPI:IPI00473012.1|SWISS-PR	111.08	0	4576.7	0	0	44457.1	120918	0	0
IPI00375156;IPI00788186;IPI00027007	IPI00375156;IPI00788186;IPI00027007	>IPI:IPI00375156.4|SWISS-PROT:A6NI72|ENSEMBL:ENSP00000297905|VEGA:OTTHUMP00000025025 Tax_Id=9606 Gene_Symbol=NCF1B Putative neutrophil cytosol factor 1B;>IPI:IPI00788186.1|SWISS-PROT:P14598-1|ENSEMBL:ENSP00000289473|REFSEQ:NP_000256|H-INV:HIT000262012|VEGA	44.816	0	691.717	0	0	7589.68	42134.6	0	0
IPI00027009;IPI00221111	IPI00027009;IPI00221111	>IPI:IPI00027009.2|SWISS-PROT:Q9UNF0-1|ENSEMBL:ENSP00000263246;ENSP00000385040;ENSP00000385372;ENSP00000409214|REFSEQ:NP_009160|H-INV:HIT000279508|VEGA:OTTHUMP00000028650;OTTHUMP00000198281;OTTHUMP00000198283;OTTHUMP00000198284 Tax_Id=9606 Gene_Symbol=PACS	55.738	52172	171458	0	0	251947	187836	0	0
IPI00027035;IPI00940277;IPI00893185;IPI00943285;IPI00921576;IPI00921612	IPI00027035;IPI00940277;IPI00893185;IPI00943285;IPI00921576;IPI00921612	>IPI:IPI00027035.2|TREMBL:B4DQM4|ENSEMBL:ENSP00000264718|REFSEQ:NP_009197|VEGA:OTTHUMP00000123421 Tax_Id=9606 Gene_Symbol=GPN1 GPN-loop GTPase 1 isoform a;>IPI:IPI00940277.1|SWISS-PROT:Q9HCN4|TREMBL:Q53RZ9|ENSEMBL:ENSP00000390051|H-INV:HIT000059418 Tax_Id=	43.345	0	11302	0	0	0	0	0	0
IPI00027107	IPI00027107	>IPI:IPI00027107.5|SWISS-PROT:P49411|ENSEMBL:ENSP00000322439|REFSEQ:NP_003312|H-INV:HIT000034759|VEGA:OTTHUMP00000081636;OTTHUMP00000122539 Tax_Id=9606 Gene_Symbol=TUFM Tu translation elongation factor, mitochondrial precursor	49.874	187520	1.39933e+06	6.3934e+06	4.67314e+06	8.10033e+06	1.83531e+06	365436	1.2037e+07
IPI00027139;IPI00917471;IPI00917637;IPI00916305;IPI00917132;IPI00916784;IPI00917314;IPI00916959;IPI00916621;IPI00917834	IPI00027139;IPI00917471;IPI00917637;IPI00916305;IPI00917132;IPI00916784;IPI00917314;IPI00916959;IPI00916621;IPI00917834	>IPI:IPI00027139.1|SWISS-PROT:P49441|TREMBL:B3KSH8;B5BU62;Q6IBG4|ENSEMBL:ENSP00000325423;ENSP00000376142|REFSEQ:NP_001122400;NP_002185|H-INV:HIT000279357|VEGA:OTTHUMP00000163511 Tax_Id=9606 Gene_Symbol=INPP1 Inositol polyphosphate 1-phosphatase;>IPI:IPI009	43.998	0	78398.8	24567.2	4206.38	94225.6	108685	72599.6	14536.3
IPI00027223;IPI00927256;IPI00926055;IPI00925000;IPI00925864;IPI00927373;IPI00924576	IPI00027223;IPI00927256	>IPI:IPI00027223.2|SWISS-PROT:O75874|TREMBL:B2R5M8;Q0QER2;Q567U4;Q6FHQ6;Q6FI37;Q6FIA4;Q7Z3V0|ENSEMBL:ENSP00000260985;ENSP00000390265;ENSP00000392710;ENSP00000410513|REFSEQ:NP_005887|H-INV:HIT000287928|VEGA:OTTHUMP00000163870;OTTHUMP00000206464;OTTHUMP00000	46.659	3473700	1.91813e+06	1.63821e+07	1.87905e+07	7.99416e+06	2.07777e+06	1.16714e+07	2.41296e+07
IPI00027230;IPI00939289;IPI00556482;IPI00910360;IPI00556538	IPI00027230;IPI00939289	>IPI:IPI00027230.3|SWISS-PROT:P14625|TREMBL:Q59FC6;Q5CAQ5;Q96GW1|ENSEMBL:ENSP00000299767|REFSEQ:NP_003290|H-INV:HIT000262289|VEGA:OTTHUMP00000168979 Tax_Id=9606 Gene_Symbol=HSP90B1 Endoplasmin;>IPI:IPI00939289.1|TREMBL:B4DHT9;B4DU71|ENSEMBL:ENSP00000413047	92.468	0	1.28643e+07	1.25331e+07	1.23327e+07	7.73957e+06	2.29135e+06	5.95286e+06	7.30457e+06
IPI00027252;IPI00797822	IPI00027252;IPI00797822	>IPI:IPI00027252.6|SWISS-PROT:Q99623|TREMBL:Q9BXV3|ENSEMBL:ENSP00000382362|REFSEQ:NP_001138303;NP_009204|H-INV:HIT000339489|VEGA:OTTHUMP00000166441 Tax_Id=9606 Gene_Symbol=PHB2 Prohibitin-2;>IPI:IPI00797822.2|TREMBL:B4DP75;B4DW05|ENSEMBL:ENSP00000412856|VE	33.296	0	746462	476544	529539	117145	351052	589018	798721
IPI00027264;IPI00220361;IPI00413067;IPI00185574	IPI00027264;IPI00220361;IPI00413067;IPI00185574	>IPI:IPI00027264.6|SWISS-PROT:P22676|ENSEMBL:ENSP00000307508|REFSEQ:NP_001731|H-INV:HIT000330428|VEGA:OTTHUMP00000080233;OTTHUMP00000174922 Tax_Id=9606 Gene_Symbol=CALB2 Calretinin;>IPI:IPI00220361.3|SWISS-PROT:P05937|TREMBL:B2R696;B7Z380;B7Z9J4;O75552|ENS	31.54	113800	257603	143583	797934	246798	203760	415968	479416
IPI00329512;IPI00844420;IPI00877103;IPI00785142;IPI00027285;IPI00220360;IPI00395674;IPI00384173;IPI00793157	IPI00329512;IPI00844420;IPI00877103;IPI00785142;IPI00027285;IPI00220360;IPI00395674;IPI00384173;IPI00793157	>IPI:IPI00329512.3|SWISS-PROT:P14678-3 Tax_Id=9606 Gene_Symbol=SNRPB Isoform SM-B1 of Small nuclear ribonucleoprotein-associated proteins B and B;>IPI:IPI00844420.2|ENSEMBL:ENSP00000303591 Tax_Id=9606 Gene_Symbol=SNRPB 30 kDa protein;>IPI:IPI00877103.1|TR	30.032	513779	489028	0	0	347241	295011	130073	157716
IPI00027341;IPI00917562;IPI00917178	IPI00027341	>IPI:IPI00027341.1|SWISS-PROT:P40121|ENSEMBL:ENSP00000391923;ENSP00000398232;ENSP00000403330|VEGA:OTTHUMP00000203060;OTTHUMP00000203061;OTTHUMP00000203063 Tax_Id=9606 Gene_Symbol=CAPG Macrophage-capping protein	38.517	3.98682e+06	3.54043e+06	25786.4	1.89083e+06	2.65776e+06	7.44528e+06	3.11791e+06	3.96713e+06
IPI00027350;IPI00909207;IPI00794777;IPI00375401	IPI00027350;IPI00909207;IPI00794777	>IPI:IPI00027350.3|SWISS-PROT:P32119|ENSEMBL:ENSP00000301522|REFSEQ:NP_005800|H-INV:HIT000277909|VEGA:OTTHUMP00000077857;OTTHUMP00000165823 Tax_Id=9606 Gene_Symbol=PRDX2 Peroxiredoxin-2;>IPI:IPI00909207.1|TREMBL:B4DF70|ENSEMBL:ENSP00000408139 Tax_Id=9606 G	21.892	1.21354e+07	1.14728e+07	1.8304e+07	4.5549e+07	5.17562e+06	1.85668e+07	1.29559e+06	1.70327e+07
IPI00027409	IPI00027409	>IPI:IPI00027409.1|SWISS-PROT:P24158|ENSEMBL:ENSP00000234347|REFSEQ:NP_002768|H-INV:HIT000335471|VEGA:OTTHUMP00000077872 Tax_Id=9606 Gene_Symbol=PRTN3 Myeloblastin	27.807	393403	72767.2	0	0	3.82714e+06	5.30179e+06	0	0
IPI00027422;IPI00220846;IPI00220845;IPI00220847	IPI00027422;IPI00220846;IPI00220845;IPI00220847	>IPI:IPI00027422.1|SWISS-PROT:P16144-1|ENSEMBL:ENSP00000200181|REFSEQ:NP_000204|VEGA:OTTHUMP00000182304 Tax_Id=9606 Gene_Symbol=ITGB4 Isoform Beta-4C of Integrin beta-4;>IPI:IPI00220846.1|SWISS-PROT:P16144-3|TREMBL:B7ZLD5;B7ZLD8;Q0VF97|ENSEMBL:ENSP00000344	202.15	200915	236955	29393	6737.12	176634	55775	588999	397382
IPI00027423;IPI00550451;IPI00902512;IPI00218187;IPI00005705;IPI00410128	IPI00027423;IPI00550451;IPI00902512;IPI00218187;IPI00005705;IPI00410128	>IPI:IPI00027423.3|TREMBL:Q07161|ENSEMBL:ENSP00000326031|REFSEQ:NP_001008709 Tax_Id=9606 Gene_Symbol=PPP1CA protein phosphatase 1, catalytic subunit, alpha isoform 3;>IPI:IPI00550451.1|SWISS-PROT:P62136|ENSEMBL:ENSP00000365936|REFSEQ:NP_002699|H-INV:HIT000	38.631	521705	447885	417684	208333	123912	748782	86855.3	3538.02
IPI00027438;IPI00892872;IPI00935169;IPI00894029;IPI00827631;IPI00942383;IPI00893347;IPI00607626;IPI00893518;IPI00893832	IPI00027438;IPI00892872;IPI00935169;IPI00894029;IPI00827631;IPI00942383;IPI00893347;IPI00607626;IPI00893518;IPI00893832	>IPI:IPI00027438.2|SWISS-PROT:O75955|TREMBL:Q53HQ0;Q5ST80;Q6IB58|ENSEMBL:ENSP00000365569;ENSP00000372873;ENSP00000373056;ENSP00000388861;ENSP00000391438|REFSEQ:NP_005794|VEGA:OTTHUMP00000014916;OTTHUMP00000029208;OTTHUMP00000029620;OTTHUMP00000165121;OTTHU	47.355	0	0	14496.6	62804.6	82705.8	78612.9	38270.5	34708.7
IPI00910701;IPI00027442	IPI00910701;IPI00027442	>IPI:IPI00910701.1|TREMBL:B4DR45|ENSEMBL:ENSP00000392379 Tax_Id=9606 Gene_Symbol=AARS cDNA FLJ61339, highly similar to Alanyl-tRNA synthetase;>IPI:IPI00027442.4|SWISS-PROT:P49588|ENSEMBL:ENSP00000261772|REFSEQ:NP_001596|H-INV:HIT000035254|VEGA:OTTHUMP00000	109.29	13894.7	63536.7	89459.1	138546	252382	247043	198331	228723
IPI00027443;IPI00556365;IPI00909763;IPI00556541;IPI00939491;IPI00789371;IPI00745398	IPI00027443;IPI00556365;IPI00909763;IPI00556541;IPI00939491;IPI00789371;IPI00745398	>IPI:IPI00027443.5|TREMBL:B4DPV7;Q5HYE4|ENSEMBL:ENSP00000369897|REFSEQ:NP_001014437|H-INV:HIT000056553|VEGA:OTTHUMP00000012605 Tax_Id=9606 Gene_Symbol=CARS cysteinyl-tRNA synthetase isoform c;>IPI:IPI00556365.1|SWISS-PROT:P49589-1|ENSEMBL:ENSP00000380300|R	94.637	25760.4	75784.6	133019	133297	92178.4	1034.17	88620.7	111827
IPI00027444	IPI00027444	>IPI:IPI00027444.1|SWISS-PROT:P30740|TREMBL:B4DNT0;B4E3A8|ENSEMBL:ENSP00000370115|REFSEQ:NP_109591|H-INV:HIT000305800|VEGA:OTTHUMP00000015943 Tax_Id=9606 Gene_Symbol=SERPINB1 Leukocyte elastase inhibitor	42.741	2.41587e+06	3.19806e+06	250994	26120.8	705545	94141.5	426700	687457
IPI00027448	IPI00027448	>IPI:IPI00027448.3|SWISS-PROT:O75964|ENSEMBL:ENSP00000300688|REFSEQ:NP_006467|H-INV:HIT000264123 Tax_Id=9606 Gene_Symbol=ATP5L ATP synthase subunit g, mitochondrial	11.428	288501	215817	48159.2	277285	879217	881040	951433	1.05365e+06
IPI00027462;IPI00939362	IPI00027462;IPI00939362	>IPI:IPI00027462.1|SWISS-PROT:P06702|TREMBL:B2R4M6;D3DV36|ENSEMBL:ENSP00000357727|REFSEQ:NP_002956|H-INV:HIT000321167|VEGA:OTTHUMP00000015331 Tax_Id=9606 Gene_Symbol=S100A9 Protein S100-A9;>IPI:IPI00939362.1|TREMBL:C9J1H1|ENSEMBL:ENSP00000392757 Tax_Id=960	13.242	46330000	1.55104e+07	889145	858229	4.82369e+07	5.14722e+07	444557	1.52535e+06
IPI00027463	IPI00027463	>IPI:IPI00027463.1|SWISS-PROT:P06703|TREMBL:B2R577;D3DV39|ENSEMBL:ENSP00000357708;ENSP00000357709|REFSEQ:NP_055439|H-INV:HIT000034143|VEGA:OTTHUMP00000015472;OTTHUMP00000015473 Tax_Id=9606 Gene_Symbol=S100A6 Protein S100-A6	10.18	9247600	2.43178e+07	2.24502e+07	2.08187e+07	1.80543e+07	1.83286e+07	587509	2.40673e+06
IPI00027482	IPI00027482	>IPI:IPI00027482.1|SWISS-PROT:P08185|TREMBL:B2R9F2|ENSEMBL:ENSP00000342850|REFSEQ:NP_001747|H-INV:HIT000259810|VEGA:OTTHUMP00000028416 Tax_Id=9606 Gene_Symbol=SERPINA6 Corticosteroid-binding globulin	45.14	0	1.57135e+06	249683	1.58253e+06	919007	1.10361e+06	522209	118826
IPI00554481;IPI00554611;IPI00604710;IPI00554702;IPI00554722;IPI00027493;IPI00908885	IPI00554481;IPI00554611;IPI00604710;IPI00554702;IPI00554722;IPI00027493	>IPI:IPI00554481.1|SWISS-PROT:P08195-4|ENSEMBL:ENSP00000367124|REFSEQ:NP_001012679 Tax_Id=9606 Gene_Symbol=LOC442497;SLC3A2 Isoform 4 of 4F2 cell-surface antigen heavy chain;>IPI:IPI00554611.1|ENSEMBL:ENSP00000367123|REFSEQ:NP_001012680|H-INV:HIT000008858	71.122	0	84712.7	9453.14	5202.97	422757	710618	14279.8	9038.35
IPI00910781;IPI00027497;IPI00908881;CON__Q3ZBD7;IPI00556013	IPI00910781;IPI00027497;IPI00908881	>IPI:IPI00910781.1|TREMBL:B4DE36;B4DG39|ENSEMBL:ENSP00000405573 Tax_Id=9606 Gene_Symbol=GPI Glucose-6-phosphate isomerase;>IPI:IPI00027497.5|SWISS-PROT:P06744|ENSEMBL:ENSP00000348877|REFSEQ:NP_000166|H-INV:HIT000049155|VEGA:OTTHUMP00000076759 Tax_Id=9606 G	64.324	1635800	1.23914e+07	2.01314e+07	2.1422e+07	8.02764e+06	1.33539e+07	2.03127e+07	2.05908e+07
IPI00027509	IPI00027509	>IPI:IPI00027509.5|SWISS-PROT:P14780|TREMBL:B7Z507;B7Z747;B7Z8A9;Q9Y354|ENSEMBL:ENSP00000361405|REFSEQ:NP_004985|H-INV:HIT000191311|VEGA:OTTHUMP00000031674 Tax_Id=9606 Gene_Symbol=MMP9 Matrix metalloproteinase-9	78.457	0	156917	0	0	684099	624676	0	0
IPI00027626;IPI00552590;IPI00220656;IPI00908488;IPI00910226	IPI00027626;IPI00552590	>IPI:IPI00027626.3|SWISS-PROT:P40227|TREMBL:A1JUI8;B2R9K8;B4DPJ8;Q59ET3|ENSEMBL:ENSP00000275603|REFSEQ:NP_001753|H-INV:HIT000078722|VEGA:OTTHUMP00000024460;OTTHUMP00000159736 Tax_Id=9606 Gene_Symbol=CCT6A T-complex protein 1 subunit zeta;>IPI:IPI00552590.1	58.024	1655600	1.42088e+06	932458	932266	475258	249680	524581	936395
IPI00027681	IPI00027681	>IPI:IPI00027681.1|SWISS-PROT:P40261|TREMBL:Q6FH49|ENSEMBL:ENSP00000299964|REFSEQ:NP_006160|H-INV:HIT000029448 Tax_Id=9606 Gene_Symbol=NNMT Nicotinamide N-methyltransferase	29.574	0	67337.2	62079.8	153166	146756	22763.8	0	0
IPI00027701;IPI00909944	IPI00027701;IPI00909944	>IPI:IPI00027701.3|SWISS-PROT:P16219|ENSEMBL:ENSP00000242592|REFSEQ:NP_000008|H-INV:HIT000195053|VEGA:OTTHUMP00000169473 Tax_Id=9606 Gene_Symbol=ACADS Short-chain specific acyl-CoA dehydrogenase, mitochondrial;>IPI:IPI00909944.2|TREMBL:B4DUH1|ENSEMBL:ENSP0	44.297	0	398146	381067	280594	266667	232839	176650	127309
IPI00027769	IPI00027769	>IPI:IPI00027769.1|SWISS-PROT:P08246|TREMBL:B2MUD5|ENSEMBL:ENSP00000263621|REFSEQ:NP_001963|H-INV:HIT000195581|VEGA:OTTHUMP00000076434 Tax_Id=9606 Gene_Symbol=ELANE Neutrophil elastase	28.518	0	14305.2	0	0	302005	76477.6	0	0
IPI00027827	IPI00027827	>IPI:IPI00027827.2|SWISS-PROT:P08294|TREMBL:B2R9V7;Q16867|ENSEMBL:ENSP00000371554|REFSEQ:NP_003093|H-INV:HIT000274226|VEGA:OTTHUMP00000158715 Tax_Id=9606 Gene_Symbol=SOD3 Extracellular superoxide dismutase [Cu-Zn]	25.851	6436600	9.5313e+06	1.36603e+07	2.6313e+07	4.70252e+06	5.49722e+06	1.51984e+07	1.35544e+07
IPI00027834;IPI00465225;IPI00848328;IPI00647473;IPI00940312;IPI00909466	IPI00027834;IPI00465225;IPI00848328	>IPI:IPI00027834.3|SWISS-PROT:P14866|TREMBL:B2R959;Q6NTA2|ENSEMBL:ENSP00000221419|REFSEQ:NP_001524|H-INV:HIT000059409|VEGA:OTTHUMP00000076810 Tax_Id=9606 Gene_Symbol=HNRNPL Heterogeneous nuclear ribonucleoprotein L;>IPI:IPI00465225.1|TREMBL:A6NIT8|ENSEMBL:	64.132	4352600	2.11764e+06	733678	281078	2.31991e+06	600356	1.12484e+06	552545
IPI00027846	IPI00027846	>IPI:IPI00027846.1|SWISS-PROT:P22894|TREMBL:A8K9E4;B4E0I2|ENSEMBL:ENSP00000236826|REFSEQ:NP_002415|H-INV:HIT000191340 Tax_Id=9606 Gene_Symbol=MMP8 Neutrophil collagenase	53.411	0	0	0	0	33402.9	61502.2	0	0
IPI00027848;IPI00473066	IPI00027848;IPI00473066	>IPI:IPI00027848.1|SWISS-PROT:P22897|TREMBL:B9EJA8|ENSEMBL:ENSP00000239761|REFSEQ:NP_002429|H-INV:HIT000191339|VEGA:OTTHUMP00000019245 Tax_Id=9606 Gene_Symbol=MRC1 Macrophage mannose receptor 1;>IPI:IPI00473066.1|SWISS-PROT:Q5VSK2-1|TREMBL:B4DLK9;Q0Z8D6|EN	166.01	0	0	23100.7	90476.2	0	0	76189.3	147750
IPI00027851;IPI00941167;IPI00909914	IPI00027851;IPI00941167;IPI00909914	>IPI:IPI00027851.2|TREMBL:B4DVA7|ENSEMBL:ENSP00000398026 Tax_Id=9606 Gene_Symbol=HEXA cDNA FLJ53927, highly similar to Beta-hexosaminidase alpha chain;>IPI:IPI00941167.1|SWISS-PROT:P06865|TREMBL:Q9BVJ8|ENSEMBL:ENSP00000268097|REFSEQ:NP_000511|H-INV:HIT0000	62.013	327220	200507	16880.6	120550	167051	163757	833260	530249
IPI00027933	IPI00027933	>IPI:IPI00027933.3|SWISS-PROT:P40306|TREMBL:Q6IB22|ENSEMBL:ENSP00000351314|REFSEQ:NP_002792|H-INV:HIT000286564|VEGA:OTTHUMP00000081413;OTTHUMP00000174858 Tax_Id=9606 Gene_Symbol=PSMB10 Proteasome subunit beta type-10	28.936	0	171132	0	0	36782.5	292128	0	0
IPI00027983	IPI00027983	>IPI:IPI00027983.1|SWISS-PROT:P32320|TREMBL:Q6GV32;Q71UE9|ENSEMBL:ENSP00000364212|REFSEQ:NP_001776|H-INV:HIT000192740|VEGA:OTTHUMP00000002883 Tax_Id=9606 Gene_Symbol=CDA Cytidine deaminase	16.185	0	0	0	0	207494	3704.97	0	0
IPI00027987	IPI00027987	>IPI:IPI00027987.1|SWISS-PROT:P57730|REFSEQ:NP_067546|H-INV:HIT000252275 Tax_Id=9606 Gene_Symbol=CARD18 Caspase recruitment domain-containing protein 18	10.138	0	117352	79180.4	64268	80359.1	139725	115883	7803.81
IPI00027996;IPI00940326;IPI00908640	IPI00027996;IPI00940326;IPI00908640	>IPI:IPI00027996.2|SWISS-PROT:P57737-1|TREMBL:B3KSY4;B3KUH7;B4DFD6;B4DKU9|ENSEMBL:ENSP00000251166|REFSEQ:NP_078811|H-INV:HIT000008948|VEGA:OTTHUMP00000080586;OTTHUMP00000159839 Tax_Id=9606 Gene_Symbol=CORO7 Isoform 1 of Coronin-7;>IPI:IPI00940326.1|SWISS-P	100.6	0	660125	79901	60931.4	52606.3	41483.8	59878	116600
IPI00028004;IPI00788896;IPI00789577	IPI00028004;IPI00788896;IPI00789577	>IPI:IPI00028004.2|SWISS-PROT:P49720|ENSEMBL:ENSP00000225426|REFSEQ:NP_002786|H-INV:HIT000036078|VEGA:OTTHUMP00000164161;OTTHUMP00000181136 Tax_Id=9606 Gene_Symbol=PSMB3 Proteasome subunit beta type-3;>IPI:IPI00788896.1|VEGA:OTTHUMP00000181135 Tax_Id=9606	22.949	95615	155123	291155	168628	373708	426164	1.38813e+06	1.18737e+06
IPI00028006;IPI00844375	IPI00028006;IPI00844375	>IPI:IPI00028006.1|SWISS-PROT:P49721|TREMBL:B7Z478;D3DPS0|ENSEMBL:ENSP00000362334|REFSEQ:NP_002785|H-INV:HIT000278623|VEGA:OTTHUMP00000004345 Tax_Id=9606 Gene_Symbol=PSMB2 Proteasome subunit beta type-2;>IPI:IPI00844375.1|TREMBL:Q59FJ0|ENSEMBL:ENSP00000362	22.836	1511500	664429	128439	133129	1.03626e+06	1.14693e+06	498218	280445
IPI00028031;IPI00178744;IPI00937735;IPI00793599	IPI00028031;IPI00178744;IPI00937735	>IPI:IPI00028031.2|TREMBL:B4DEA8;Q53HR2|ENSEMBL:ENSP00000349297|VEGA:OTTHUMP00000128351;OTTHUMP00000182787 Tax_Id=9606 Gene_Symbol=ACADVL cDNA FLJ56425, highly similar to Very-long-chain specific acyl-CoAdehydrogenase, mitochondrial;>IPI:IPI00178744.4|SWIS	75.209	507550	1.139e+06	966195	72693.8	1.40961e+06	1.30873e+06	787374	186590
IPI00028055;IPI00911085	IPI00028055;IPI00911085	>IPI:IPI00028055.4|SWISS-PROT:P49755|TREMBL:B4DZH3;Q53GF9|ENSEMBL:ENSP00000303145|REFSEQ:NP_006818|H-INV:HIT000267064|VEGA:OTTHUMP00000028160 Tax_Id=9606 Gene_Symbol=TMED10 Transmembrane emp24 domain-containing protein 10;>IPI:IPI00911085.1|TREMBL:B4DL12 T	24.976	0	1.41487e+06	91181.9	198441	420966	236846	995597	783259
IPI00028064	IPI00028064	>IPI:IPI00028064.1|SWISS-PROT:P08311|ENSEMBL:ENSP00000216336|REFSEQ:NP_001902|H-INV:HIT000036715|VEGA:OTTHUMP00000028187;OTTHUMP00000178752 Tax_Id=9606 Gene_Symbol=CTSG Cathepsin G	28.837	3113800	1.68338e+06	348918	1.53777e+06	1.08968e+07	4.58992e+06	1.71993e+06	699988
IPI00028083	IPI00028083	>IPI:IPI00028083.1|SWISS-PROT:P49770|TREMBL:Q53XC2;Q9BPX4|ENSEMBL:ENSP00000266126|REFSEQ:NP_055054|H-INV:HIT000305186|VEGA:OTTHUMP00000028156 Tax_Id=9606 Gene_Symbol=EIF2B2 Translation initiation factor eIF-2B subunit beta	38.989	0	25234.9	0	0	23205.2	126397	0	0
IPI00028091;IPI00908396;IPI00916540;IPI00916399;IPI00007068;IPI00554433;IPI00892652;IPI00642069;IPI00888282;IPI00946655	IPI00028091	>IPI:IPI00028091.3|SWISS-PROT:P61158|TREMBL:B4DT29;B4DTI0;B4DXW1;Q53QM2;Q59FV6|ENSEMBL:ENSP00000263238|REFSEQ:NP_005712|H-INV:HIT000052876|VEGA:OTTHUMP00000203980 Tax_Id=9606 Gene_Symbol=ACTR3 Actin-related protein 3	47.371	12278000	2.06692e+06	767177	1.14686e+06	3.98827e+06	6.94355e+06	3.28402e+06	3.61953e+06
IPI00028120;IPI00827872;IPI00619961	IPI00028120;IPI00827872;IPI00619961	>IPI:IPI00028120.5|SWISS-PROT:P16452-2|TREMBL:B7Z4C3|ENSEMBL:ENSP00000300215|REFSEQ:NP_000110|H-INV:HIT000195927|VEGA:OTTHUMP00000161294;OTTHUMP00000175377 Tax_Id=9606 Gene_Symbol=EPB42 Isoform Long of Erythrocyte membrane protein band 4.2;>IPI:IPI00827872	79.926	0	28750.1	406188	794825	192198	106119	343205	508167
IPI00028160;IPI00219877	IPI00028160;IPI00219877	>IPI:IPI00028160.1|SWISS-PROT:P08397-1|ENSEMBL:ENSP00000278715|REFSEQ:NP_000181 Tax_Id=9606 Gene_Symbol=HMBS Isoform 1 of Porphobilinogen deaminase;>IPI:IPI00219877.1|SWISS-PROT:P08397-2|TREMBL:B5U9V4;Q0G847;Q68Y91;Q6LER4|ENSEMBL:ENSP00000376584;ENSP000003	39.33	0	227955	0	0	0	0	0	0
IPI00028392;IPI00845438;IPI00953581	IPI00028392;IPI00845438;IPI00953581	>IPI:IPI00028392.3|SWISS-PROT:Q9BW04-1|ENSEMBL:ENSP00000352447|REFSEQ:NP_076427|H-INV:HIT000029905|VEGA:OTTHUMP00000034747 Tax_Id=9606 Gene_Symbol=C1orf116 Isoform 1 of Specifically androgen-regulated gene protein;>IPI:IPI00845438.2|SWISS-PROT:Q9BW04-2 Tax	63.974	0	0	0	0	524.862	1839.78	0	0
IPI00028413;IPI00873416;IPI00876950;IPI00953573;IPI00909807;CON__Q0V8M9	IPI00028413;IPI00873416;IPI00876950;IPI00953573;IPI00909807;CON__Q0V8M9	>IPI:IPI00028413.8|SWISS-PROT:Q06033-1|ENSEMBL:ENSP00000415769|REFSEQ:NP_002208|H-INV:HIT000322854 Tax_Id=9606 Gene_Symbol=ITIH3 Isoform 1 of Inter-alpha-trypsin inhibitor heavy chain H3;>IPI:IPI00873416.2|TREMBL:A8MXF4|ENSEMBL:ENSP00000381662|VEGA:OTTHUMP	99.848	353352	671759	1.28371e+06	168077	71157.1	5912.86	729728	706696
IPI00028414	IPI00028414	>IPI:IPI00028414.3|SWISS-PROT:O60234|TREMBL:Q6IB37;Q8TDZ6|ENSEMBL:ENSP00000253054|REFSEQ:NP_004868|H-INV:HIT000090538|VEGA:OTTHUMP00000076747 Tax_Id=9606 Gene_Symbol=GMFG Glia maturation factor gamma	16.801	89790.6	82394	0	0	0	0	0	0
IPI00028444	IPI00028444	>IPI:IPI00028444.2|SWISS-PROT:O60240|ENSEMBL:ENSP00000300055;ENSP00000402167|REFSEQ:NP_001138783;NP_002657|H-INV:HIT000058052|VEGA:OTTHUMP00000176757;OTTHUMP00000194689 Tax_Id=9606 Gene_Symbol=PLIN1 Perilipin-1	55.99	264118	397735	3.1152e+06	533526	80296	110169	155800	811611
IPI00028520;IPI00221298;IPI00910368	IPI00028520;IPI00221298;IPI00910368	>IPI:IPI00028520.2|SWISS-PROT:P49821-1|TREMBL:Q53G70|ENSEMBL:ENSP00000322450|REFSEQ:NP_009034|H-INV:HIT000001839 Tax_Id=9606 Gene_Symbol=NDUFV1 Isoform 1 of NADH dehydrogenase [ubiquinone] flavoprotein 1, mitochondrial;>IPI:IPI00221298.1|SWISS-PROT:P49821-	50.817	37387.7	40413.3	44094.8	69014.7	16638.8	59203.3	0	0
IPI00028564;IPI00798277;IPI00026544;IPI00556028	IPI00028564	>IPI:IPI00028564.1|SWISS-PROT:P32455|TREMBL:B4E1L5;D3DT26;Q5D1D5|ENSEMBL:ENSP00000359504|REFSEQ:NP_002044|H-INV:HIT000195792|VEGA:OTTHUMP00000012352 Tax_Id=9606 Gene_Symbol=GBP1 Interferon-induced guanylate-binding protein 1	67.902	590494	689114	0	0	353094	567196	0	0
IPI00028600;IPI00556124	IPI00028600;IPI00556124	>IPI:IPI00028600.1|SWISS-PROT:P49862-1|TREMBL:A8K0U5;B8K1J4|ENSEMBL:ENSP00000304791;ENSP00000375683|REFSEQ:NP_005037;NP_644806|H-INV:HIT000079231|VEGA:OTTHUMP00000077158;OTTHUMP00000077159 Tax_Id=9606 Gene_Symbol=KLK7 Isoform 1 of Kallikrein-7;>IPI:IPI0055	27.524	1.10351e+06	716841	0	0	455334	425777	61203	275585
IPI00028635;IPI00383680;IPI00552972;IPI00936387;IPI00941764;IPI00552146;IPI00552307	IPI00028635;IPI00383680;IPI00552972;IPI00936387;IPI00941764	>IPI:IPI00028635.5|SWISS-PROT:P04844|TREMBL:B2RE46|ENSEMBL:ENSP00000237530|REFSEQ:NP_002942|H-INV:HIT000283859|VEGA:OTTHUMP00000030900 Tax_Id=9606 Gene_Symbol=RPN2 Dolichyl-diphosphooligosaccharide--protein glycosyltransferase subunit 2;>IPI:IPI00383680.3|	69.283	0	0	43722.2	271637	83988.6	63007.6	116224	176830
IPI00028888;IPI00220684;IPI00220683;IPI00220685;IPI00903278;IPI00915340	IPI00028888;IPI00220684;IPI00220683;IPI00220685;IPI00903278;IPI00915340	>IPI:IPI00028888.1|SWISS-PROT:Q14103-1|ENSEMBL:ENSP00000313199|REFSEQ:NP_112738|H-INV:HIT000101661|VEGA:OTTHUMP00000160798 Tax_Id=9606 Gene_Symbol=HNRNPD Isoform 1 of Heterogeneous nuclear ribonucleoprotein D0;>IPI:IPI00220684.1|SWISS-PROT:Q14103-3|ENSEMBL	38.434	5.31038e+06	5.3e+06	5.99356e+06	6.54682e+06	960066	2.29474e+06	3.12923e+06	1.21027e+06
IPI00394896;IPI00028946;IPI00922617	IPI00394896;IPI00028946;IPI00922617	>IPI:IPI00394896.2|SWISS-PROT:O95197-5|ENSEMBL:ENSP00000340903|REFSEQ:NP_958833 Tax_Id=9606 Gene_Symbol=RTN3 Isoform 5 of Reticulon-3;>IPI:IPI00028946.2|SWISS-PROT:O95197-3|TREMBL:B7Z361|ENSEMBL:ENSP00000346492|REFSEQ:NP_006045 Tax_Id=9606 Gene_Symbol=RTN3	26.452	286713	94239.7	0	0	159772	333136	254353	45742
IPI00029012	IPI00029012	>IPI:IPI00029012.1|SWISS-PROT:Q14152|TREMBL:B4DYS1;Q05BS0;Q24JU4;Q3B770;Q6P1R0;Q7Z5T5|ENSEMBL:ENSP00000358140|REFSEQ:NP_003741|H-INV:HIT000042275|VEGA:OTTHUMP00000020589 Tax_Id=9606 Gene_Symbol=EIF3A Eukaryotic translation initiation factor 3 subunit A	166.57	212434	213626	287397	257858	721495	1.00967e+06	264948	124961
IPI00514856;IPI00181306;IPI00029019;IPI00946257;IPI00005416;IPI00646016	IPI00514856;IPI00181306;IPI00029019;IPI00946257	>IPI:IPI00514856.4|SWISS-PROT:Q14157-2|TREMBL:B4DYY5|ENSEMBL:ENSP00000355343;ENSP00000389445|REFSEQ:NP_055662|VEGA:OTTHUMP00000034204 Tax_Id=9606 Gene_Symbol=UBAP2L Isoform 1 of Ubiquitin-associated protein 2-like;>IPI:IPI00181306.3|SWISS-PROT:Q14157-3|TRE	114.53	73909.6	36500.5	60058.3	64209.1	47348.6	46629.2	73536.3	6932.1
IPI00029048;IPI00879002;IPI00386569	IPI00029048;IPI00879002	>IPI:IPI00029048.2|SWISS-PROT:Q14166|ENSEMBL:ENSP00000216129;ENSP00000385837|REFSEQ:NP_055955|H-INV:HIT000030116|VEGA:OTTHUMP00000028800;OTTHUMP00000198249 Tax_Id=9606 Gene_Symbol=TTLL12 Tubulin--tyrosine ligase-like protein 12;>IPI:IPI00879002.1|TREMBL:B1	74.403	779601	364728	38934.9	765684	970123	462259	496597	455787
IPI00847381;IPI00029061	IPI00847381;IPI00029061	>IPI:IPI00847381.1|REFSEQ:NP_001087195 Tax_Id=9606 Gene_Symbol=SEPP1 selenoprotein P isoform 2;>IPI:IPI00029061.3|SWISS-PROT:P49908|REFSEQ:NP_001078955;NP_005401|H-INV:HIT000384931 Tax_Id=9606 Gene_Symbol=SEPP1 Selenoprotein P	45.729	5300.28	59543.7	0	0	6992.49	22989.6	0	0
IPI00029079;IPI00945620;IPI00887759	IPI00029079;IPI00945620;IPI00887759	>IPI:IPI00029079.5|SWISS-PROT:P49915|TREMBL:A8K639;B4DUT7;Q53F90|ENSEMBL:ENSP00000419851|REFSEQ:NP_003866|H-INV:HIT000035715|VEGA:OTTHUMP00000173293 Tax_Id=9606 Gene_Symbol=GMPS GMP synthase [glutamine-hydrolyzing];>IPI:IPI00945620.1|TREMBL:B4DXV7|ENSEMBL:	76.715	407336	77257.6	105450	8336.07	39505.2	542096	242438	73046
IPI00029111;IPI00872788	IPI00029111;IPI00872788	>IPI:IPI00029111.3|TREMBL:B3SXQ8;Q6DEN2;Q8IXW6|ENSEMBL:ENSP00000343690 Tax_Id=9606 Gene_Symbol=DPYSL3 Collapsin response mediator protein 4 long variant;>IPI:IPI00872788.1|SWISS-PROT:Q14195|TREMBL:B4DLZ4|ENSEMBL:ENSP00000381526|REFSEQ:NP_001378|H-INV:HIT00	73.91	3.48668e+06	4.30471e+06	1.65216e+06	1.11649e+07	279398	3.61396e+06	1.16293e+06	3.08622e+06
IPI00029168	IPI00029168	>IPI:IPI00029168.1|SWISS-PROT:P08519|TREMBL:Q1HP67;Q8N696;Q9UIR5;Q9UIR6;Q9UIR8;Q9UKJ7|ENSEMBL:ENSP00000321334;ENSP00000321466;ENSP00000395608|REFSEQ:NP_005568|H-INV:HIT000083593|VEGA:OTTHUMP00000017543 Tax_Id=9606 Gene_Symbol=LPA Apolipoprotein(a)	501.31	39026.4	33436.3	165640	262345	290000	279369	286447	494091
IPI00029184;IPI00922048;IPI00644966	IPI00029184;IPI00922048;IPI00644966	>IPI:IPI00029184.1|SWISS-PROT:Q9GZV7|TREMBL:Q5T3J0|ENSEMBL:ENSP00000255039|REFSEQ:NP_068589|H-INV:HIT000059501|VEGA:OTTHUMP00000031987 Tax_Id=9606 Gene_Symbol=HAPLN2 Hyaluronan and proteoglycan link protein 2;>IPI:IPI00922048.1|TREMBL:B7Z1Z4 Tax_Id=9606 Ge	37.775	0	0	13867.2	37081.5	0	0	0	0
IPI00029260	IPI00029260	>IPI:IPI00029260.2|SWISS-PROT:P08571|TREMBL:B2R888|ENSEMBL:ENSP00000304236;ENSP00000385519|REFSEQ:NP_000582;NP_001035110|H-INV:HIT000293210|VEGA:OTTHUMP00000159892 Tax_Id=9606 Gene_Symbol=CD14 Monocyte differentiation antigen CD14	40.076	1.01888e+06	363503	104349	3971.8	156588	197560	0	0
IPI00029266;IPI00068430	IPI00029266;IPI00068430	>IPI:IPI00029266.1|SWISS-PROT:P62304|ENSEMBL:ENSP00000400591|REFSEQ:NP_003085|H-INV:HIT000334313|VEGA:OTTHUMP00000034219 Tax_Id=9606 Gene_Symbol=SNRPE Small nuclear ribonucleoprotein E;>IPI:IPI00068430.1|SWISS-PROT:Q5VYJ4|ENSEMBL:ENSP00000356177|VEGA:OTTHU	10.803	0	233251	162682	218037	85179.5	351617	369925	338998
IPI00029444;IPI00304163;IPI00796436;IPI00797519;IPI00796944	IPI00029444;IPI00304163;IPI00796436;IPI00797519	>IPI:IPI00029444.1|SWISS-PROT:Q9HB07|TREMBL:B4DE37;Q86UA3|ENSEMBL:ENSP00000267103|REFSEQ:NP_067653|H-INV:HIT000076376|VEGA:OTTHUMP00000167677 Tax_Id=9606 Gene_Symbol=C12orf10 UPF0160 protein MYG1, mitochondrial;>IPI:IPI00304163.4|TREMBL:Q96CT6|VEGA:OTTHUMP	42.445	1381600	850447	902498	409383	603417	999641	146064	231890
IPI00029468;IPI00908883;IPI00029469;IPI00917682	IPI00029468;IPI00908883;IPI00029469;IPI00917682	>IPI:IPI00029468.1|SWISS-PROT:P61163|TREMBL:B4DMT4;B4DXP9|ENSEMBL:ENSP00000358921|REFSEQ:NP_005727|H-INV:HIT000323909|VEGA:OTTHUMP00000020366 Tax_Id=9606 Gene_Symbol=ACTR1A Alpha-centractin;>IPI:IPI00908883.2|TREMBL:B4DM97|ENSEMBL:ENSP00000406028 Tax_Id=96	42.613	0	22271.5	0	0	422484	455193	202730	229540
IPI00872359;IPI00029485;IPI00873712;IPI00917681;IPI00935906;IPI00916757;IPI00219114;IPI00914026;IPI00917166;IPI00555695;IPI00917852;IPI00917189;IPI00465112;IPI00916359	IPI00872359;IPI00029485;IPI00873712;IPI00917681;IPI00935906;IPI00916757;IPI00219114;IPI00914026;IPI00917166	>IPI:IPI00872359.1|TREMBL:A8MY36|ENSEMBL:ENSP00000377571 Tax_Id=9606 Gene_Symbol=DCTN1 Putative uncharacterized protein DCTN1;>IPI:IPI00029485.2|SWISS-PROT:Q14203-1|TREMBL:Q6MZZ3|ENSEMBL:ENSP00000354791|REFSEQ:NP_004073|H-INV:HIT000055347|VEGA:OTTHUMP00000	142.08	0	5425.81	181605	51491.3	675162	421213	94141.9	32981.4
IPI00029557;IPI00909181	IPI00029557;IPI00909181	>IPI:IPI00029557.3|SWISS-PROT:Q9HAV7|ENSEMBL:ENSP00000264954|REFSEQ:NP_079472|H-INV:HIT000039788|VEGA:OTTHUMP00000115578 Tax_Id=9606 Gene_Symbol=GRPEL1 GrpE protein homolog 1, mitochondrial;>IPI:IPI00909181.1|TREMBL:B4DWV5|ENSEMBL:ENSP00000393295 Tax_Id=96	24.279	0	4380.01	0	0	106376	115818	23774.3	80989.8
IPI00103509;IPI00894154;IPI00029561;IPI00894261;IPI00555877;IPI00894559	IPI00103509;IPI00894154;IPI00029561;IPI00894261;IPI00555877;IPI00894559	>IPI:IPI00103509.4|TREMBL:Q8WXC9|ENSEMBL:ENSP00000302321|VEGA:OTTHUMP00000201633 Tax_Id=9606 Gene_Symbol=NDUFA10 NADH dehydrogenase ubiquinone 1 alpha subcomplex;>IPI:IPI00894154.1|ENSEMBL:ENSP00000385697|VEGA:OTTHUMP00000201634 Tax_Id=9606 Gene_Symbol=NDU	48.562	0	31552	34083.8	23571.8	54509.6	24741.2	0	0
IPI00029568	IPI00029568	>IPI:IPI00029568.1|SWISS-PROT:P26022|ENSEMBL:ENSP00000295927|REFSEQ:NP_002843|H-INV:HIT000052243|VEGA:OTTHUMP00000173325 Tax_Id=9606 Gene_Symbol=PTX3 Pentraxin-related protein PTX3	42.019	0	63254.7	0	0	0	0	0	0
IPI00029601;IPI00062884;IPI00746806;IPI00791680;IPI00792087	IPI00029601;IPI00062884;IPI00746806;IPI00791680	>IPI:IPI00029601.6|SWISS-PROT:Q14247|TREMBL:Q53HG7;Q76MU0|ENSEMBL:ENSP00000301843|REFSEQ:NP_005222|H-INV:HIT000197014|VEGA:OTTHUMP00000165962 Tax_Id=9606 Gene_Symbol=CTTN Src substrate cortactin;>IPI:IPI00062884.4|TREMBL:B3KRK4;Q96H99|ENSEMBL:ENSP000003171	61.585	0	686370	856499	58315.2	1.0887e+06	132793	507381	1.11452e+06
IPI00029623;IPI00867679;IPI00888766	IPI00029623;IPI00867679	>IPI:IPI00029623.1|SWISS-PROT:P60900|TREMBL:B4DQR4;B4DXJ9|ENSEMBL:ENSP00000261479|REFSEQ:NP_002782|H-INV:HIT000271674|VEGA:OTTHUMP00000027935;OTTHUMP00000178843 Tax_Id=9606 Gene_Symbol=PSMA6 Proteasome subunit alpha type-6;>IPI:IPI00867679.1|TREMBL:Q9BZ93|	27.399	8127600	801413	4.71612e+06	2.81332e+06	4.69697e+06	3.53465e+06	1.9352e+06	334727
IPI00029629	IPI00029629	>IPI:IPI00029629.3|SWISS-PROT:Q14258|TREMBL:D3DTY9;Q59GW5|ENSEMBL:ENSP00000323889|REFSEQ:NP_005073|H-INV:HIT000052708|VEGA:OTTHUMP00000182051;OTTHUMP00000182052 Tax_Id=9606 Gene_Symbol=TRIM25 E3 ubiquitin/ISG15 ligase TRIM25	70.989	8126.88	318287	33772.4	60800.1	71519	113324	66885.7	63514.6
IPI00029631	IPI00029631	>IPI:IPI00029631.1|SWISS-PROT:P84090|ENSEMBL:ENSP00000216520|REFSEQ:NP_004441|H-INV:HIT000220996|VEGA:OTTHUMP00000028472 Tax_Id=9606 Gene_Symbol=ERH Enhancer of rudimentary homolog	12.259	151147	818052	54535.4	173313	126240	249022	870399	530625
IPI00029658;IPI00220814;IPI00220815;IPI00220813;IPI00893517;IPI00908496;IPI00894239;IPI00893769;IPI00894009;IPI00893884;IPI00894496	IPI00029658;IPI00220814;IPI00220815;IPI00220813;IPI00893517;IPI00908496;IPI00894239;IPI00893769;IPI00894009;IPI00893884	>IPI:IPI00029658.1|SWISS-PROT:Q12805-1|TREMBL:A8KAJ3;B2R6M6;Q59G97|ENSEMBL:ENSP00000347596;ENSP00000378057;ENSP00000378058|REFSEQ:NP_001034437;NP_001034438;NP_004096|H-INV:HIT000336012|VEGA:OTTHUMP00000159697;OTTHUMP00000201001 Tax_Id=9606 Gene_Symbol=EFEM	54.64	162241	1.1033e+06	581159	223324	527970	39585.5	113188	670615
IPI00029699	IPI00029699	>IPI:IPI00029699.1|SWISS-PROT:P34096|TREMBL:Q53XB4|ENSEMBL:ENSP00000307096;ENSP00000381081;ENSP00000381085;ENSP00000381087|REFSEQ:NP_002928;NP_919412|H-INV:HIT000301402|VEGA:OTTHUMP00000164022;OTTHUMP00000164023;OTTHUMP00000164024 Tax_Id=9606 Gene_Symbol=R	16.84	18944.6	405433	61193.1	74372.1	38680	22282.8	1218.23	53169.7
IPI00029715	IPI00029715	>IPI:IPI00029715.4|SWISS-PROT:Q06278|TREMBL:B4DNI5;B4DVF1;Q9BYF0|ENSEMBL:ENSP00000363832|REFSEQ:NP_001150|H-INV:HIT000192045|VEGA:OTTHUMP00000205961 Tax_Id=9606 Gene_Symbol=AOX1 Aldehyde oxidase	147.92	5822.71	69546.7	86388	161163	107882	786.814	66753.7	1460.27
IPI00029733;IPI00514814;IPI00909130;IPI00887673	IPI00029733;IPI00514814	>IPI:IPI00029733.1|SWISS-PROT:Q04828|ENSEMBL:ENSP00000370254;ENSP00000401327;ENSP00000412248|REFSEQ:NP_001344|H-INV:HIT000096067;HIT000196637|VEGA:OTTHUMP00000018992 Tax_Id=9606 Gene_Symbol=AKR1C1 Aldo-keto reductase family 1 member C1;>IPI:IPI00514814.2|T	36.788	9.15389e+06	7.12482e+06	1.74757e+07	1.03366e+07	2.72437e+06	1.0097e+07	6.40074e+06	1.16209e+06
IPI00029739;IPI00942414;IPI00218999;IPI00515041	IPI00029739	>IPI:IPI00029739.5|SWISS-PROT:P08603-1|TREMBL:A8K5T0;Q14006|ENSEMBL:ENSP00000356399|REFSEQ:NP_000177|VEGA:OTTHUMP00000033598 Tax_Id=9606 Gene_Symbol=CFH Isoform 1 of Complement factor H	139.09	8.25914e+06	2.67014e+06	3.11949e+06	1.03509e+07	3.55668e+06	3.55727e+06	4.92445e+06	5.61799e+06
IPI00029741;IPI00790921	IPI00029741;IPI00790921	>IPI:IPI00029741.1|SWISS-PROT:P18084|TREMBL:D3DNA1|ENSEMBL:ENSP00000296181|REFSEQ:NP_002204|H-INV:HIT000321816|VEGA:OTTHUMP00000172531 Tax_Id=9606 Gene_Symbol=ITGB5 Integrin beta-5;>IPI:IPI00790921.1|VEGA:OTTHUMP00000172530 Tax_Id=9606 Gene_Symbol=ITGB5 21	88.053	112580	75041.8	59634.4	1007.47	0	0	77917.6	55549.2
IPI00915363;IPI00942970;IPI00029750;IPI00903204;IPI00915463;IPI00943336;IPI00847986	IPI00915363;IPI00942970;IPI00029750;IPI00903204;IPI00915463;IPI00943336;IPI00847986	>IPI:IPI00915363.1|ENSEMBL:ENSP00000414321|REFSEQ:NP_001135757 Tax_Id=9606 Gene_Symbol=RPS24 ribosomal protein S24 isoform d;>IPI:IPI00942970.1|ENSEMBL:ENSP00000394975 Tax_Id=9606 Gene_Symbol=RPS24 16 kDa protein;>IPI:IPI00029750.1|SWISS-PROT:P62847-1|TREM	32.43	38911.7	799002	163234	104855	305218	306638	1.11711e+06	645165
IPI00029772;IPI00095889	IPI00029772;IPI00095889	>IPI:IPI00029772.2|SWISS-PROT:Q12882|ENSEMBL:ENSP00000359211|REFSEQ:NP_000101|H-INV:HIT000217887|VEGA:OTTHUMP00000037640 Tax_Id=9606 Gene_Symbol=DPYD Dihydropyrimidine dehydrogenase [NADP+];>IPI:IPI00095889.2|TREMBL:A8MQU0;Q32NB0;Q96HL6|ENSEMBL:ENSP0000030	111.4	1028.43	44381.9	0	0	0	0	0	0
IPI00029863;IPI00879231;IPI00879937;IPI00879608;IPI00877925;CON__P28800	IPI00029863;IPI00879231;IPI00879937;IPI00879608;IPI00877925	>IPI:IPI00029863.4|VEGA:OTTHUMP00000182675 Tax_Id=9606 Gene_Symbol=- 55 kDa protein;>IPI:IPI00879231.1|SWISS-PROT:P08697|ENSEMBL:ENSP00000321853;ENSP00000371493|REFSEQ:NP_000925;NP_001159392|H-INV:HIT000296502|VEGA:OTTHUMP00000115656 Tax_Id=9606 Gene_Symbo	55.064	236364	641544	398186	571132	295414	17368.3	246052	167040
IPI00513726;IPI00514114;IPI00163202;IPI00029928;IPI00515021;IPI00472548;IPI00925620;IPI00926971;IPI00514508;IPI00926794;IPI00829923;IPI00926323;IPI00177942;IPI00902812;IPI00902994;IPI00514196;IPI00301099;IPI00902912;IPI00446835;IPI00926593;IPI00926339	IPI00513726;IPI00514114;IPI00163202;IPI00029928;IPI00515021;IPI00472548;IPI00925620;IPI00926971;IPI00514508;IPI00926794;IPI00829923;IPI00926323;IPI00177942;IPI00902812;IPI00902994;IPI00514196;IPI00301099;IPI00902912;IPI00446835;IPI00926593;IPI00926339	>IPI:IPI00513726.1|SWISS-PROT:P15502-9|ENSEMBL:ENSP00000351807 Tax_Id=9606 Gene_Symbol=ELN Isoform 9 of Elastin;>IPI:IPI00514114.1|SWISS-PROT:P15502-3|ENSEMBL:ENSP00000406736 Tax_Id=9606 Gene_Symbol=ELN Isoform 3 of Elastin;>IPI:IPI00163202.3|SWISS-PROT:P1	69.093	0	0	55626.9	1164.61	0	0	21089.7	704293
IPI00029997;IPI00643842	IPI00029997	>IPI:IPI00029997.1|SWISS-PROT:O95336|ENSEMBL:ENSP00000252603|REFSEQ:NP_036220|H-INV:HIT000036464|VEGA:OTTHUMP00000077808 Tax_Id=9606 Gene_Symbol=PGLS 6-phosphogluconolactonase	27.547	1.58057e+06	3.17391e+06	2.17067e+06	159337	3.6735e+06	3.77664e+06	7.73089e+06	6.19111e+06
IPI00030116;IPI00941001;IPI00643166	IPI00030116;IPI00941001;IPI00643166	>IPI:IPI00030116.2|TREMBL:B3KN28;B4DX94|ENSEMBL:ENSP00000412545 Tax_Id=9606 Gene_Symbol=PGM3 cDNA FLJ55543, highly similar to Phosphoacetylglucosamine mutase;>IPI:IPI00941001.1|SWISS-PROT:O95394|ENSEMBL:ENSP00000283977|REFSEQ:NP_056414|H-INV:HIT000072789 T	62.911	153288	188150	455610	528566	606875	467687	95237.9	38491.8
IPI00216230;IPI00030131;IPI00791301;IPI00873716;IPI00181409;IPI00830089	IPI00216230;IPI00030131;IPI00791301;IPI00873716;IPI00181409;IPI00830089	>IPI:IPI00216230.3|SWISS-PROT:P42166|ENSEMBL:ENSP00000266732|REFSEQ:NP_003267|VEGA:OTTHUMP00000168828 Tax_Id=9606 Gene_Symbol=TMPO Lamina-associated polypeptide 2, isoform alpha;>IPI:IPI00030131.3|SWISS-PROT:P42167-1|ENSEMBL:ENSP00000261210|REFSEQ:NP_00102	75.491	464355	309310	1.22879e+06	1.56091e+06	798234	333377	452802	706136
IPI00872387;IPI00871827;IPI00472171;IPI00030179;IPI00794746;IPI00953028;IPI00940164;IPI00941488;IPI00878826;IPI00790291;IPI00793342	IPI00872387;IPI00871827;IPI00472171;IPI00030179;IPI00794746;IPI00953028;IPI00940164	>IPI:IPI00872387.1|TREMBL:A8MY04|ENSEMBL:ENSP00000381447 Tax_Id=9606 Gene_Symbol=- Putative uncharacterized protein RPL7P32 (Fragment);>IPI:IPI00871827.1|TREMBL:A8MVV7|ENSEMBL:ENSP00000379733 Tax_Id=9606 Gene_Symbol=RPL7P32;RPL7 Putative uncharacterized pr	32.418	5.20376e+06	4.61608e+06	946203	1.19229e+06	4.40647e+06	4.71531e+06	1.69669e+06	580219
IPI00030182	IPI00030182	>IPI:IPI00030182.1|SWISS-PROT:Q14353|ENSEMBL:ENSP00000252288|REFSEQ:NP_000147|H-INV:HIT000302135|VEGA:OTTHUMP00000076728 Tax_Id=9606 Gene_Symbol=GAMT Guanidinoacetate N-methyltransferase	26.318	0	0	32932.8	75667.4	0	0	54791.8	198185
IPI00219445;IPI00030243;IPI00922362;IPI00795743	IPI00219445;IPI00030243;IPI00922362;IPI00795743	>IPI:IPI00219445.1|SWISS-PROT:P61289-2|ENSEMBL:ENSP00000293362|REFSEQ:NP_789839|VEGA:OTTHUMP00000181231 Tax_Id=9606 Gene_Symbol=PSME3 Isoform 2 of Proteasome activator complex subunit 3;>IPI:IPI00030243.1|SWISS-PROT:P61289-1|TREMBL:B3KQ25;Q6FHK7|ENSEMBL:EN	30.886	116659	110010	14005.4	13955.3	38334.2	32505.4	0	0
IPI00030275;IPI00646055	IPI00030275;IPI00646055	>IPI:IPI00030275.5|SWISS-PROT:Q12931|TREMBL:B4DR68;D3DUC8;Q53FS6;Q53G55;Q59EK6;Q5CAQ4;Q8N9Z3;Q9BV61|ENSEMBL:ENSP00000246957|REFSEQ:NP_057376|H-INV:HIT000038485|VEGA:OTTHUMP00000081621;OTTHUMP00000159796 Tax_Id=9606 Gene_Symbol=TRAP1 Heat shock protein 75 k	80.109	0	0	0	0	10766.5	24377.4	0	0
IPI00030320	IPI00030320	>IPI:IPI00030320.4|SWISS-PROT:P26196|TREMBL:B2R858;Q8IV96|ENSEMBL:ENSP00000264018|REFSEQ:NP_004388|H-INV:HIT000101075 Tax_Id=9606 Gene_Symbol=DDX6 Probable ATP-dependent RNA helicase DDX6	54.416	69415.4	80231.6	76474	123164	116138	109503	105150	115166
IPI00030362;IPI00645979	IPI00030362;IPI00645979	>IPI:IPI00030362.1|SWISS-PROT:Q04941|ENSEMBL:ENSP00000365505|REFSEQ:NP_002659|H-INV:HIT000277278|VEGA:OTTHUMP00000023277 Tax_Id=9606 Gene_Symbol=PLP2 Proteolipid protein 2;>IPI:IPI00645979.1|TREMBL:A6NDT7|ENSEMBL:ENSP00000365500|VEGA:OTTHUMP00000023278 Tax	16.691	470727	278596	55806.8	135242	275490	671675	129616	280368
IPI00030363;IPI00062003	IPI00030363;IPI00062003	>IPI:IPI00030363.1|SWISS-PROT:P24752|ENSEMBL:ENSP00000265838|REFSEQ:NP_000010|H-INV:HIT000102073 Tax_Id=9606 Gene_Symbol=ACAT1 Acetyl-CoA acetyltransferase, mitochondrial;>IPI:IPI00062003.1|TREMBL:Q96FG8|ENSEMBL:ENSP00000299355 Tax_Id=9606 Gene_Symbol=ACAT	45.199	412070	382396	919271	1.339e+06	582320	503649	532967	3.17601e+06
IPI00030702;IPI00909577;IPI00792971;IPI00921820	IPI00030702;IPI00909577;IPI00792971;IPI00921820	>IPI:IPI00030702.1|SWISS-PROT:P50213-1|TREMBL:B4DJB4;D3DW83;Q53GF8|ENSEMBL:ENSP00000299518|REFSEQ:NP_005521|H-INV:HIT000217793|VEGA:OTTHUMP00000176009;OTTHUMP00000184906 Tax_Id=9606 Gene_Symbol=IDH3A Isoform 1 of Isocitrate dehydrogenase [NAD] subunit alph	39.591	895122	1.36825e+06	708547	101222	693042	1.27178e+06	281499	324104
IPI00030706	IPI00030706	>IPI:IPI00030706.1|SWISS-PROT:O95433|TREMBL:B4DUR9|ENSEMBL:ENSP00000216479|REFSEQ:NP_036243|H-INV:HIT000245523|VEGA:OTTHUMP00000028484 Tax_Id=9606 Gene_Symbol=AHSA1 Activator of 90 kDa heat shock protein ATPase homolog 1	38.274	45519.5	49140.9	7050.75	9170.35	7389.55	22619.8	1951.47	4215.07
IPI00030730;IPI00872071;IPI00446834;IPI00640414;IPI00895850;IPI00654711;IPI00896393	IPI00030730;IPI00872071;IPI00446834	>IPI:IPI00030730.2|TREMBL:B3KT14;Q1ET62;Q1ET63;Q1ET65;Q1ET66;Q2TAB3|ENSEMBL:ENSP00000346760;ENSP00000378796 Tax_Id=9606 Gene_Symbol=SULT1A4;SULT1A3 Phenol sulfotransferase 1A5*1A possible alternative splicing form;>IPI:IPI00872071.1|SWISS-PROT:P50224-1|TRE	34.779	625329	717716	473291	294109	243748	365691	117109	126575
IPI00030739;IPI00514397;IPI00645213	IPI00030739;IPI00514397;IPI00645213	>IPI:IPI00030739.1|SWISS-PROT:O95445|ENSEMBL:ENSP00000365081;ENSP00000372930;ENSP00000389591;ENSP00000394610;ENSP00000398944;ENSP00000401684;ENSP00000405730|REFSEQ:NP_061974|VEGA:OTTHUMP00000014760;OTTHUMP00000029364;OTTHUMP00000029802;OTTHUMP00000174512;O	21.253	2.12894e+06	2.02535e+06	466954	1.30035e+06	1.34562e+06	906511	701871	4291.85
IPI00030781;IPI00795482;IPI00218188;IPI00915952;IPI00797149;IPI00916196;IPI00915841;IPI00916320;IPI00916067	IPI00030781;IPI00795482;IPI00218188	>IPI:IPI00030781.1|SWISS-PROT:P42224-1|TREMBL:D3DPI7|ENSEMBL:ENSP00000354394;ENSP00000386244|REFSEQ:NP_009330|H-INV:HIT000306637|VEGA:OTTHUMP00000163552;OTTHUMP00000205845 Tax_Id=9606 Gene_Symbol=STAT1 Isoform Alpha of Signal transducer and activator of tr	87.334	8.20766e+06	9.74049e+06	351403	757578	9.00207e+06	8.74414e+06	1.05502e+06	665726
IPI00031008;IPI00220213;IPI00867560;IPI00220212;IPI00220211;IPI00220214;IPI00220216	IPI00031008;IPI00220213;IPI00867560;IPI00220212;IPI00220211;IPI00220214;IPI00220216	>IPI:IPI00031008.2|SWISS-PROT:P24821-1|TREMBL:Q4LE33|ENSEMBL:ENSP00000265131|REFSEQ:NP_002151|H-INV:HIT000323670|VEGA:OTTHUMP00000022738 Tax_Id=9606 Gene_Symbol=TNC Isoform 1 of Tenascin;>IPI:IPI00220213.2|SWISS-PROT:P24821-4|TREMBL:C9J848|ENSEMBL:ENSP0000	240.85	0	222151	0	0	125570	308661	16529	34661.7
IPI00031023;IPI00908582	IPI00031023;IPI00908582	>IPI:IPI00031023.1|SWISS-PROT:Q13045|TREMBL:B4DIX0;B4DNA8;Q59H95|ENSEMBL:ENSP00000324573|REFSEQ:NP_002009|H-INV:HIT000039889|VEGA:OTTHUMP00000065689;OTTHUMP00000183282 Tax_Id=9606 Gene_Symbol=FLII Protein flightless-1 homolog;>IPI:IPI00908582.1|TREMBL:B4DI	144.75	448030	1.57098e+06	7.21533e+06	5.98286e+06	2.97048e+06	2.38901e+06	9.67024e+06	1.71312e+06
IPI00414384;IPI00031107;IPI00936508	IPI00414384;IPI00031107;IPI00936508	>IPI:IPI00414384.1|SWISS-PROT:Q6YN16-1|ENSEMBL:ENSP00000381785|REFSEQ:NP_115679|H-INV:HIT000250697|VEGA:OTTHUMP00000021935 Tax_Id=9606 Gene_Symbol=HSDL2 Isoform 1 of Hydroxysteroid dehydrogenase-like protein 2;>IPI:IPI00031107.1|SWISS-PROT:Q6YN16-2|TREMBL:	45.394	0	152754	156138	472289	49799.2	29191.7	144950	232089
IPI00031121;IPI00853537	IPI00031121;IPI00853537	>IPI:IPI00031121.2|SWISS-PROT:P16870|TREMBL:B3KR42;B3KXD3;B4DFN4;D3DP33|ENSEMBL:ENSP00000261510;ENSP00000386104|REFSEQ:NP_001864|H-INV:HIT000321643|VEGA:OTTHUMP00000196776 Tax_Id=9606 Gene_Symbol=CPE Carboxypeptidase E precursor;>IPI:IPI00853537.1|TREMBL:C	63.674	317470	0	0	0	0	0	0	0
IPI00031131;IPI00791304;IPI00929530	IPI00031131;IPI00791304;IPI00929530	>IPI:IPI00031131.4|SWISS-PROT:Q9HDC9-1|ENSEMBL:ENSP00000217456|REFSEQ:NP_065392|H-INV:HIT000059095|VEGA:OTTHUMP00000030464 Tax_Id=9606 Gene_Symbol=C20orf3 Isoform 1 of Adipocyte plasma membrane-associated protein;>IPI:IPI00791304.3|TREMBL:A2A2F9|ENSEMBL:EN	46.48	272580	140888	22678.1	222259	50278.3	139629	1.65648e+06	1.10377e+06
IPI00102896;IPI00873632;IPI00031169;IPI00798089;IPI00794027;IPI00943589	IPI00102896;IPI00873632;IPI00031169;IPI00798089;IPI00794027;IPI00943589	>IPI:IPI00102896.1|SWISS-PROT:Q8WUD1|TREMBL:D3DS24;Q5HYI5|ENSEMBL:ENSP00000302005;ENSP00000380869|REFSEQ:NP_116235|H-INV:HIT000056248|VEGA:OTTHUMP00000195135 Tax_Id=9606 Gene_Symbol=RAB2B Ras-related protein Rab-2B;>IPI:IPI00873632.1|ENSEMBL:ENSP0000037992	24.214	513750	40633	14142.8	273558	239536	145052	469960	502265
IPI00031397;IPI00029737;IPI00219897;IPI00908902;IPI00917636	IPI00031397;IPI00029737;IPI00219897;IPI00908902;IPI00917636	>IPI:IPI00031397.3|SWISS-PROT:O95573|TREMBL:B2RBE0;B3KMA6;B3KN05;Q6PIM8|ENSEMBL:ENSP00000350012;ENSP00000375918|REFSEQ:NP_004448;NP_976251|H-INV:HIT000052591|VEGA:OTTHUMP00000164212;OTTHUMP00000203810 Tax_Id=9606 Gene_Symbol=ACSL3 Long-chain-fatty-acid--Co	80.419	790200	273.158	2626.21	1611.9	18348.6	8524.7	0	0
IPI00031420	IPI00031420	>IPI:IPI00031420.3|SWISS-PROT:O60701|TREMBL:B3KUU2;B4DN25;Q9NQ81;Q9NQ82;Q9NQ83;Q9NY20|ENSEMBL:ENSP00000319501|REFSEQ:NP_003350|H-INV:HIT000064943|VEGA:OTTHUMP00000125211 Tax_Id=9606 Gene_Symbol=UGDH UDP-glucose 6-dehydrogenase	55.023	0	133439	464040	46437.2	534605	353745	0	0
IPI00031425	IPI00031425	>IPI:IPI00031425.1|SWISS-PROT:P42357|TREMBL:B4DLH8;B4DQC1;B4E0V8;Q2PH55;Q2PH56;Q2PH57;Q2PH58;Q2PH59;Q2PH60;Q2PH61;Q4VB95|ENSEMBL:ENSP00000261208|REFSEQ:NP_002099|H-INV:HIT000100610|VEGA:OTTHUMP00000168804 Tax_Id=9606 Gene_Symbol=HAL Histidine ammonia-lyase	72.697	0	467016	62667.8	151271	634870	531510	0	0
IPI00031461;IPI00940148;IPI00640006;IPI00645255;IPI00514395;IPI00513929	IPI00031461;IPI00940148;IPI00640006;IPI00645255	>IPI:IPI00031461.2|TREMBL:B4DLV7;Q5SX90|ENSEMBL:ENSP00000369470;ENSP00000369474|VEGA:OTTHUMP00000019015 Tax_Id=9606 Gene_Symbol=GDI2 cDNA FLJ60299, highly similar to Rab GDP dissociation inhibitor beta;>IPI:IPI00940148.1|SWISS-PROT:P50395|TREMBL:Q6IAT1|ENS	51.153	3608500	1.13687e+07	6.24517e+06	3.6505e+06	656419	4.68176e+06	8.84331e+06	148357
IPI00031522;IPI00908351	IPI00031522	>IPI:IPI00031522.2|SWISS-PROT:P40939|TREMBL:B4DDZ5;B4DRH6;Q53T69;Q53TA2;Q9UQC5|ENSEMBL:ENSP00000370023|REFSEQ:NP_000173|H-INV:HIT000034217|VEGA:OTTHUMP00000122457 Tax_Id=9606 Gene_Symbol=HADHA Trifunctional enzyme subunit alpha, mitochondrial	82.999	0	2.94723e+06	4.02872e+06	1.60374e+06	2.94471e+06	900824	965533	1.29674e+06
IPI00031547	IPI00031547	>IPI:IPI00031547.2|SWISS-PROT:P32926|TREMBL:Q7Z2Z5|ENSEMBL:ENSP00000257189|REFSEQ:NP_001935|H-INV:HIT000196368|VEGA:OTTHUMP00000073249;OTTHUMP00000162828 Tax_Id=9606 Gene_Symbol=DSG3 Desmoglein-3	107.53	0	245315	10482.7	42296.2	237613	657726	317637	104485
IPI00031549;IPI00218928	IPI00031549;IPI00218928	>IPI:IPI00031549.5|SWISS-PROT:Q14574-1|TREMBL:A8K6T3;Q9HAX1|ENSEMBL:ENSP00000353608|REFSEQ:NP_001932|H-INV:HIT000101070|VEGA:OTTHUMP00000073153 Tax_Id=9606 Gene_Symbol=DSC3 Isoform 3A of Desmocollin-3;>IPI:IPI00218928.2|SWISS-PROT:Q14574-2|ENSEMBL:ENSP0000	99.968	0	741433	388906	579074	748953	1.95498e+06	298207	871964
IPI00031556;IPI00830039	IPI00031556;IPI00830039	>IPI:IPI00031556.7|SWISS-PROT:P26368-1|TREMBL:B5BU25|ENSEMBL:ENSP00000307863|REFSEQ:NP_009210|VEGA:OTTHUMP00000078216 Tax_Id=9606 Gene_Symbol=U2AF2 Isoform 1 of Splicing factor U2AF 65 kDa subunit;>IPI:IPI00830039.1|SWISS-PROT:P26368-2|ENSEMBL:ENSP00000388	53.5	238160	44378.1	0	0	132385	49292.2	0	0
IPI00031564;IPI00916612;IPI00903238;IPI00917299;IPI00020301;IPI00916717	IPI00031564;IPI00916612;IPI00903238	>IPI:IPI00031564.1|SWISS-PROT:O75223-1|ENSEMBL:ENSP00000275428|REFSEQ:NP_076956|H-INV:HIT000029784|VEGA:OTTHUMP00000025183;OTTHUMP00000158746 Tax_Id=9606 Gene_Symbol=GGCT Isoform 1 of Gamma-glutamylcyclotransferase;>IPI:IPI00916612.1|TREMBL:B8ZZN4|ENSEMBL:	21.007	2599600	75885.2	715486	2.03013e+06	317138	1.55865e+06	1.85495e+06	2.71211e+06
IPI00031583;IPI00941161	IPI00031583;IPI00941161	>IPI:IPI00031583.4|TREMBL:Q86TB8|ENSEMBL:ENSP00000411698 Tax_Id=9606 Gene_Symbol=USO1 Putative uncharacterized protein DKFZp451D234;>IPI:IPI00941161.1|SWISS-PROT:O60763|ENSEMBL:ENSP00000264904|REFSEQ:NP_003706|H-INV:HIT000101921 Tax_Id=9606 Gene_Symbol=USO	109.19	0	257272	287368	667682	47402.3	192402	262483	377420
IPI00031618;IPI00845258;IPI00796836	IPI00031618;IPI00845258;IPI00796836	>IPI:IPI00031618.3|SWISS-PROT:Q5TDH0-3 Tax_Id=9606 Gene_Symbol=DDI2 Isoform 3 of Protein DDI1 homolog 2;>IPI:IPI00845258.1|SWISS-PROT:Q5TDH0-1|ENSEMBL:ENSP00000417748|REFSEQ:NP_115717|VEGA:OTTHUMP00000002491 Tax_Id=9606 Gene_Symbol=DDI2 Isoform 1 of Protei	46.571	0	255272	342067	198148	82788.6	327418	758731	281777
IPI00031691;IPI00719047;IPI00795717;IPI00789747;IPI00910195;IPI00909133	IPI00031691;IPI00719047;IPI00795717;IPI00789747	>IPI:IPI00031691.1|SWISS-PROT:P32969|TREMBL:Q53Z07|ENSEMBL:ENSP00000346022;ENSP00000400467|REFSEQ:NP_000652;NP_001020092|H-INV:HIT000262209;HIT000284757|VEGA:OTTHUMP00000125205;OTTHUMP00000176545;OTTHUMP00000176575 Tax_Id=9606 Gene_Symbol=RPL9 60S ribosoma	21.863	2619200	250014	388814	451736	419197	694220	170028	681646
IPI00031697;IPI00908304	IPI00031697;IPI00908304	>IPI:IPI00031697.1|SWISS-PROT:Q9BVC6|TREMBL:B2R9T9|ENSEMBL:ENSP00000227525|REFSEQ:NP_076997|H-INV:HIT000030310 Tax_Id=9606 Gene_Symbol=TMEM109 Transmembrane protein 109;>IPI:IPI00908304.1|TREMBL:B4E1S3|ENSEMBL:ENSP00000403489 Tax_Id=9606 Gene_Symbol=TMEM10	26.21	0	149099	595156	663330	172334	68476.4	31248.8	441233
IPI00031708;IPI00793664;IPI00794773;IPI00794247	IPI00031708;IPI00793664	>IPI:IPI00031708.1|SWISS-PROT:P16930|TREMBL:D3DW95;Q53XA7|ENSEMBL:ENSP00000261755;ENSP00000385080|REFSEQ:NP_000128|H-INV:HIT000279813|VEGA:OTTHUMP00000176045;OTTHUMP00000185572 Tax_Id=9606 Gene_Symbol=FAH Fumarylacetoacetase;>IPI:IPI00793664.1|VEGA:OTTHUMP	46.374	72815.6	93739	138388	659113	101056	107986	113429	278114
IPI00031801;IPI00219148;IPI00219147	IPI00031801;IPI00219148;IPI00219147	>IPI:IPI00031801.4|SWISS-PROT:P16989-1|ENSEMBL:ENSP00000228251|REFSEQ:NP_003642|H-INV:HIT000037186|VEGA:OTTHUMP00000166640 Tax_Id=9606 Gene_Symbol=CSDA Isoform 1 of DNA-binding protein A;>IPI:IPI00219148.2|SWISS-PROT:P16989-3 Tax_Id=9606 Gene_Symbol=CSDA I	40.089	99175.8	103423	0	0	24575.8	35745.6	0	0
IPI00031836;IPI00877819	IPI00031836;IPI00877819	>IPI:IPI00031836.3|SWISS-PROT:Q9Y295|TREMBL:Q9UFA5|ENSEMBL:ENSP00000329715|REFSEQ:NP_004138|H-INV:HIT000066260|VEGA:OTTHUMP00000028883 Tax_Id=9606 Gene_Symbol=DRG1 Developmentally-regulated GTP-binding protein 1;>IPI:IPI00877819.1|TREMBL:C9JI78|ENSEMBL:ENS	40.542	13156.1	83176.3	21839	5431.33	33620.4	22087	0	0
IPI00032003	IPI00032003	>IPI:IPI00032003.1|SWISS-PROT:P50402|TREMBL:Q6FI02|ENSEMBL:ENSP00000358857|REFSEQ:NP_000108|H-INV:HIT000029882|VEGA:OTTHUMP00000031938 Tax_Id=9606 Gene_Symbol=EMD Emerin	28.994	207883	546961	840377	569736	761183	361443	164079	1.27767e+06
IPI00782974;IPI00032056	IPI00782974;IPI00032056	>IPI:IPI00782974.1|SWISS-PROT:Q53F19-1|ENSEMBL:ENSP00000373657|REFSEQ:NP_001107590 Tax_Id=9606 Gene_Symbol=C17orf85 Isoform 1 of Uncharacterized protein C17orf85;>IPI:IPI00032056.4|SWISS-PROT:Q53F19-2|ENSEMBL:ENSP00000158149;ENSP00000410057|REFSEQ:NP_06102	70.592	61152.7	9443.92	102978	94867.6	100145	4946.9	2.21558e+06	93083
IPI00792191;IPI00032103;IPI00216279;IPI00953505	IPI00792191;IPI00032103;IPI00216279;IPI00953505	>IPI:IPI00792191.1|TREMBL:B4DPI3|ENSEMBL:ENSP00000388809|VEGA:OTTHUMP00000176251 Tax_Id=9606 Gene_Symbol=GATM cDNA FLJ56372, highly similar to Glycine amidinotransferase, mitochondrial;>IPI:IPI00032103.3|SWISS-PROT:P50440-1|TREMBL:B4DH99|ENSEMBL:ENSP000003	54.197	0	0	0	0	98726.5	71874.9	0	0
IPI00032134;IPI00375668;IPI00790112;IPI00657847;IPI00794378;IPI00793975	IPI00032134;IPI00375668;IPI00790112;IPI00657847;IPI00794378	>IPI:IPI00032134.2|SWISS-PROT:P50452|TREMBL:B2R9H3;B4DTW2|ENSEMBL:ENSP00000331368;ENSP00000381072|REFSEQ:NP_002631;NP_942130|H-INV:HIT000193602|VEGA:OTTHUMP00000067000;OTTHUMP00000072877 Tax_Id=9606 Gene_Symbol=SERPINB8 Serpin B8;>IPI:IPI00375668.2|TREMBL:	42.766	359530	101183	11011.7	5116.29	540877	288958	0	0
IPI00032140;IPI00910487	IPI00032140;IPI00910487	>IPI:IPI00032140.4|SWISS-PROT:P50454|TREMBL:A8K259;Q9NPA9|ENSEMBL:ENSP00000350894|REFSEQ:NP_001226|H-INV:HIT000036818 Tax_Id=9606 Gene_Symbol=SERPINH1 Serpin H1;>IPI:IPI00910487.1|TREMBL:B4DN87|ENSEMBL:ENSP00000392359 Tax_Id=9606 Gene_Symbol=SERPINH1 cDNA	46.44	8.32954e+06	4.42359e+06	184789	498299	1.87633e+06	1.38867e+06	247595	508077
IPI00032179;IPI00844156;CON__P41361	IPI00032179	>IPI:IPI00032179.3|SWISS-PROT:P01008|TREMBL:Q9UE54|ENSEMBL:ENSP00000356671|REFSEQ:NP_000479|H-INV:HIT000070696|VEGA:OTTHUMP00000035393 Tax_Id=9606 Gene_Symbol=SERPINC1 Antithrombin-III	52.602	4.33482e+06	1.25781e+07	2.24452e+06	6.05186e+06	4.65498e+06	2.75139e+06	1.45568e+06	3.50442e+06
IPI00032220;IPI00908365	IPI00032220	>IPI:IPI00032220.3|SWISS-PROT:P01019|TREMBL:A7L3A3;A7L3A4;A7L3A5;B0ZBE2;B2R5S1;B4E1B3;Q53GY3;Q53YY1;Q59EP2;Q86U78|ENSEMBL:ENSP00000355627|REFSEQ:NP_000020|H-INV:HIT000191381|VEGA:OTTHUMP00000035878 Tax_Id=9606 Gene_Symbol=AGT Angiotensinogen	53.154	1.60593e+06	717594	4.74168e+06	314202	280241	2.27474e+06	1.59335e+06	46071
IPI00032230;IPI00922914;IPI00643553;IPI00215716;IPI00921919;IPI00641850;IPI00646111;IPI00942218;IPI00639855	IPI00032230;IPI00922914;IPI00643553;IPI00215716;IPI00921919;IPI00641850;IPI00646111	>IPI:IPI00032230.2|SWISS-PROT:Q9Y2J2-1|ENSEMBL:ENSP00000341138;ENSP00000343158|REFSEQ:NP_036439|H-INV:HIT000000704|VEGA:OTTHUMP00000162300 Tax_Id=9606 Gene_Symbol=EPB41L3 Isoform A of Band 4.1-like protein 3;>IPI:IPI00922914.1|TREMBL:B3KT50;B7Z2D7;B7Z4I5;B	120.68	28406.6	46091.1	1.65516e+06	831107	200346	139272	62471.4	94829.7
IPI00032291;IPI00816741	IPI00032291;IPI00816741	>IPI:IPI00032291.2|SWISS-PROT:P01031|ENSEMBL:ENSP00000223642|REFSEQ:NP_001726|H-INV:HIT000195837|VEGA:OTTHUMP00000022001 Tax_Id=9606 Gene_Symbol=C5 Complement C5;>IPI:IPI00816741.1|TREMBL:Q59GS8|ENSEMBL:ENSP00000394199 Tax_Id=9606 Gene_Symbol=C5 Complement	188.3	247656	1.27728e+06	2.26637e+06	1.02029e+06	290573	100355	124765	736932
IPI00032311	IPI00032311	>IPI:IPI00032311.4|SWISS-PROT:P18428|TREMBL:Q8TCF0|ENSEMBL:ENSP00000217407|REFSEQ:NP_004130|H-INV:HIT000293133|VEGA:OTTHUMP00000030965 Tax_Id=9606 Gene_Symbol=LBP Lipopolysaccharide-binding protein	53.383	64149.6	12602.1	87184.8	168055	59699.8	102257	52594.5	22776.8
IPI00032313	IPI00032313	>IPI:IPI00032313.1|SWISS-PROT:P26447|TREMBL:D3DV46|ENSEMBL:ENSP00000346294;ENSP00000357703;ENSP00000357704;ENSP00000357705|REFSEQ:NP_002952;NP_062427|H-INV:HIT000085895|VEGA:OTTHUMP00000015467;OTTHUMP00000015468;OTTHUMP00000015469;OTTHUMP00000032895 Tax_Id	11.728	58052.2	5.71665e+06	5.39634e+06	7.15844e+06	6.19872e+06	8.48893e+06	1.36165e+07	1.63463e+07
IPI00032314;IPI00878749	IPI00032314;IPI00878749	>IPI:IPI00032314.2|SWISS-PROT:Q14657|ENSEMBL:ENSP00000349923|REFSEQ:NP_006005|H-INV:HIT000050633|VEGA:OTTHUMP00000032119 Tax_Id=9606 Gene_Symbol=LAGE3 L antigen family member 3;>IPI:IPI00878749.1|TREMBL:B0S8I7|ENSEMBL:ENSP00000383988|VEGA:OTTHUMP0000019877	14.804	3308.82	3865.44	7662.67	14234	7729.7	11631.4	15404.5	6235.72
IPI00032325;IPI00794081	IPI00032325;IPI00794081	>IPI:IPI00032325.1|SWISS-PROT:P01040|TREMBL:Q6IB90|ENSEMBL:ENSP00000264474|REFSEQ:NP_005204|H-INV:HIT000321153|VEGA:OTTHUMP00000172443 Tax_Id=9606 Gene_Symbol=CSTA Cystatin-A;>IPI:IPI00794081.1|TREMBL:C9J0E4|ENSEMBL:ENSP00000418891|VEGA:OTTHUMP00000172444	11.006	0	0	0	0	180650	196136	0	0
IPI00032460	IPI00032460	>IPI:IPI00032460.3|SWISS-PROT:Q9Y333|TREMBL:Q6FGG1|ENSEMBL:ENSP00000364813;ENSP00000372883;ENSP00000403345;ENSP00000406280;ENSP00000414006;ENSP00000414634|REFSEQ:NP_067000|VEGA:OTTHUMP00000014843;OTTHUMP00000029159;OTTHUMP00000029570;OTTHUMP00000193055;OTT	10.834	172129	157367	153818	179324	445879	280543	17643.3	334504
IPI00916822;IPI00032473;IPI00300952;IPI00916407;IPI00909552;IPI00384234;IPI00917407;IPI00916666	IPI00916822;IPI00032473;IPI00300952;IPI00916407;IPI00909552;IPI00384234;IPI00917407;IPI00916666	>IPI:IPI00916822.1|TREMBL:C9J9R3|ENSEMBL:ENSP00000386893|VEGA:OTTHUMP00000206157 Tax_Id=9606 Gene_Symbol=PPIL3 Peptidyl-prolyl cis-trans isomerase;>IPI:IPI00032473.1|SWISS-PROT:Q9H2H8-2|ENSEMBL:ENSP00000286175;ENSP00000387012|REFSEQ:NP_115861|H-INV:HIT0000	20.272	15233.2	39180.4	175291	91747.8	97009.7	220534	409068	142208
IPI00032506	IPI00032506	>IPI:IPI00032506.2|SWISS-PROT:Q9BXV9|ENSEMBL:ENSP00000306320|REFSEQ:NP_115879|VEGA:OTTHUMP00000028374 Tax_Id=9606 Gene_Symbol=C14orf142 Uncharacterized protein C14orf142	10.859	59027.2	19422.8	53383.7	74364.7	148681	55041.9	93371.8	70925.5
IPI00910088;IPI00032516;IPI00910344;IPI00219794;IPI00002552	IPI00910088;IPI00032516;IPI00910344;IPI00219794;IPI00002552	>IPI:IPI00910088.1|TREMBL:B3KNH5;Q4TTY5;Q59EK3|ENSEMBL:ENSP00000388996|REFSEQ:NP_001123996 Tax_Id=9606 Gene_Symbol=AP1M1 adaptor-related protein complex 1, mu 1 subunit isoform 1;>IPI:IPI00032516.5|SWISS-PROT:Q9BXS5|TREMBL:B4DDG7|ENSEMBL:ENSP00000291439|RE	49.84	130105	3995.84	55609.1	408146	141459	92955.8	76742.9	82910.6
IPI00032561	IPI00032561	>IPI:IPI00032561.1|SWISS-PROT:Q9Y376|TREMBL:A8K8L7;Q53RN7;Q7Z4X0|ENSEMBL:ENSP00000258418;ENSP00000386238;ENSP00000386642|REFSEQ:NP_001124321;NP_001124322;NP_057373|H-INV:HIT000038831|VEGA:OTTHUMP00000164293;OTTHUMP00000204438;OTTHUMP00000204439 Tax_Id=9606	39.869	161132	117250	0	0	12601.9	58485.7	143307	93870.4
IPI00428967;IPI00032825;IPI00926851	IPI00428967;IPI00032825;IPI00926851	>IPI:IPI00428967.2|TREMBL:Q6JUT2|ENSEMBL:ENSP00000282382|REFSEQ:NP_001157940|VEGA:OTTHUMP00000162866 Tax_Id=9606 Gene_Symbol=TMED7-TICAM2;TICAM2;TMED7 TRAM adaptor with GOLD domain isoform 1;>IPI:IPI00032825.2|SWISS-PROT:Q9Y3B3|TREMBL:B4E2C1;Q3B7W7|ENSEMBL	46.172	37184.4	59275.5	0	0	0	0	0	0
IPI00032826;IPI00892521;IPI00168839;IPI00218038;IPI00847961;IPI00892883;IPI00793211;IPI00869264;IPI00892885	IPI00032826;IPI00892521;IPI00168839;IPI00218038;IPI00847961;IPI00892883	>IPI:IPI00032826.1|SWISS-PROT:P50502|TREMBL:B4E0U6;B7ZA40;Q0IJ56;Q1XBU6;Q2TU77|ENSEMBL:ENSP00000216218|REFSEQ:NP_003923|H-INV:HIT000053854|VEGA:OTTHUMP00000028873;OTTHUMP00000199376 Tax_Id=9606 Gene_Symbol=ST13 Hsc70-interacting protein;>IPI:IPI00892521.1|	41.331	2.38373e+06	4.14109e+06	8.01834e+06	3.89982e+06	3.99845e+06	3.6486e+06	4.07281e+06	2.95751e+06
IPI00032830;IPI00217330	IPI00032830;IPI00217330	>IPI:IPI00032830.2|SWISS-PROT:Q9Y3B8-1|TREMBL:B2R532;Q9BTR4|ENSEMBL:ENSP00000265881|REFSEQ:NP_056338|H-INV:HIT000071685 Tax_Id=9606 Gene_Symbol=REXO2 Isoform 1 of Oligoribonuclease, mitochondrial (Fragment);>IPI:IPI00217330.2|SWISS-PROT:Q9Y3B8-2 Tax_Id=960	26.832	33848.8	35130.9	53074.5	127618	0	0	33563	73418.3
IPI00032851;IPI00792095;IPI00791413;IPI00792696;IPI00790808	IPI00032851;IPI00792095;IPI00791413;IPI00792696;IPI00790808	>IPI:IPI00032851.1|SWISS-PROT:P61923|TREMBL:Q53FU3|ENSEMBL:ENSP00000262061|REFSEQ:NP_057141|H-INV:HIT000071691|VEGA:OTTHUMP00000167801 Tax_Id=9606 Gene_Symbol=COPZ1 Coatomer subunit zeta-1;>IPI:IPI00792095.1|TREMBL:B4DDX8|ENSEMBL:ENSP00000410620|VEGA:OTTHU	20.198	0	0	204952	30139.4	168746	1.37875e+06	256288	263512
IPI00450472;IPI00032957	IPI00450472;IPI00032957	>IPI:IPI00450472.3|TREMBL:B0QYN7;Q7KZS0|ENSEMBL:ENSP00000384361;ENSP00000416215|VEGA:OTTHUMP00000081642;OTTHUMP00000198131 Tax_Id=9606 Gene_Symbol=UBE2I Ubiquitin carrier protein;>IPI:IPI00032957.1|SWISS-PROT:P63279|TREMBL:A8K503;D3DU69|ENSEMBL:ENSP0000032	20.457	175524	363909	104271	22563.6	425479	233491	75724.9	20983.7
IPI00032995	IPI00032995	>IPI:IPI00032995.1|SWISS-PROT:Q9NS86|TREMBL:B3KTN5;B4DWZ7;Q6NSL4|ENSEMBL:ENSP00000254770|REFSEQ:NP_061167|H-INV:HIT000246431|VEGA:OTTHUMP00000025397;OTTHUMP00000159664 Tax_Id=9606 Gene_Symbol=LANCL2 LanC-like protein 2	50.854	78674	159973	245017	342435	192653	151535	278621	64200.2
IPI00033022;IPI00514550;IPI00181352;IPI00218889;IPI00413140;IPI00887273;IPI00888758;IPI00657691;IPI00816287;IPI00556437;IPI00641436;IPI00895844;IPI00221332;IPI00480085;IPI00444873;IPI00942160;IPI00914615;IPI00399414	IPI00033022;IPI00514550;IPI00181352;IPI00218889;IPI00413140;IPI00887273;IPI00888758;IPI00657691;IPI00816287;IPI00556437	>IPI:IPI00033022.2|SWISS-PROT:P50570-1|ENSEMBL:ENSP00000352721|REFSEQ:NP_001005360|H-INV:HIT000095833|VEGA:OTTHUMP00000076396 Tax_Id=9606 Gene_Symbol=DNM2 Isoform 1 of Dynamin-2;>IPI:IPI00514550.1|TREMBL:Q8N1K8|ENSEMBL:ENSP00000373905|REFSEQ:NP_001005361|V	98.063	2.69952e+06	1.8359e+06	2.64077e+06	824619	938371	387371	71737.5	1.89113e+06
IPI00941534;IPI00033025;IPI00816201;IPI00873656;IPI00787607;IPI00900267;IPI00878026;IPI00878886;IPI00248126;IPI00884240;IPI00642666	IPI00941534;IPI00033025;IPI00816201;IPI00873656	>IPI:IPI00941534.1|SWISS-PROT:Q16181-1|TREMBL:A8K3D0;Q3LIE9;Q59EY4|ENSEMBL:ENSP00000381992;ENSP00000387913|REFSEQ:NP_001779|VEGA:OTTHUMP00000207204 Tax_Id=9606 Gene_Symbol=SEPT7 Isoform 1 of Septin-7;>IPI:IPI00033025.9|ENSEMBL:ENSP00000344868 Tax_Id=9606 G	50.808	5.41246e+06	4.78638e+06	4.26366e+06	4.10652e+06	4.49111e+06	124445	748016	235295
IPI00033030;IPI00470921;IPI00911048	IPI00033030;IPI00470921;IPI00911048	>IPI:IPI00033030.2|SWISS-PROT:Q16186|ENSEMBL:ENSP00000253003;ENSP00000391398|REFSEQ:NP_008933;NP_783163|H-INV:HIT000282409|VEGA:OTTHUMP00000031471 Tax_Id=9606 Gene_Symbol=ADRM1 Proteasomal ubiquitin receptor ADRM1;>IPI:IPI00470921.4|TREMBL:Q68E00|ENSEMBL:E	42.153	12940	32320.2	3314.05	33628.4	37048.1	11455.8	35415	39777.2
IPI00033130;IPI00640965;IPI00647006	IPI00033130;IPI00640965;IPI00647006	>IPI:IPI00033130.3|SWISS-PROT:Q9UBE0|TREMBL:B4DY66|ENSEMBL:ENSP00000270225|REFSEQ:NP_005491|H-INV:HIT000064009|VEGA:OTTHUMP00000078003 Tax_Id=9606 Gene_Symbol=SAE1 SUMO-activating enzyme subunit 1;>IPI:IPI00640965.1|TREMBL:B3KMQ2|ENSEMBL:ENSP00000416557|RE	38.449	925605	549723	427277	280924	320914	355998	557300	135953
IPI00033143	IPI00033143	>IPI:IPI00033143.1|SWISS-PROT:Q9UBQ5|TREMBL:B4DQ48;B4DVD7;B7ZAM9|ENSEMBL:ENSP00000248342|REFSEQ:NP_037366|H-INV:HIT000066213|VEGA:OTTHUMP00000078390 Tax_Id=9606 Gene_Symbol=EIF3K Eukaryotic translation initiation factor 3 subunit K	25.059	62938.7	200901	176326	92065.3	63136.3	27127.2	32584	12630.6
IPI00643202;IPI00033583	IPI00643202;IPI00033583	>IPI:IPI00643202.3|TREMBL:Q3SYB4|ENSEMBL:ENSP00000372218|VEGA:OTTHUMP00000180649 Tax_Id=9606 Gene_Symbol=SERPINB12 SERPINB12 protein;>IPI:IPI00033583.3|SWISS-PROT:Q96P63|TREMBL:Q3SYB5|ENSEMBL:ENSP00000269491|REFSEQ:NP_536722|H-INV:HIT000079229|VEGA:OTTHUMP	48.445	177492	806449	538078	507316	638577	431838	105322	919320
IPI00033600;IPI00893539;IPI00395771;IPI00893764;IPI00894184;IPI00759705;IPI00893943;IPI00759816;IPI00893774	IPI00033600;IPI00893539;IPI00395771;IPI00893764;IPI00894184;IPI00759705;IPI00893943;IPI00759816;IPI00893774	>IPI:IPI00033600.1|SWISS-PROT:Q15435-1|ENSEMBL:ENSP00000234038;ENSP00000385657|REFSEQ:NP_002703|H-INV:HIT000288687|VEGA:OTTHUMP00000164571;OTTHUMP00000200382 Tax_Id=9606 Gene_Symbol=PPP1R7 Isoform 1 of Protein phosphatase 1 regulatory subunit 7;>IPI:IPI008	41.564	692376	37249	191077	152653	271674	18514.9	752956	376042
IPI00034049;IPI00399170	IPI00034049;IPI00399170	>IPI:IPI00034049.1|SWISS-PROT:Q92900-1|ENSEMBL:ENSP00000406512|VEGA:OTTHUMP00000077963 Tax_Id=9606 Gene_Symbol=UPF1 Isoform 1 of Regulator of nonsense transcripts 1;>IPI:IPI00399170.1|SWISS-PROT:Q92900-2|TREMBL:B3KY55;O60385|ENSEMBL:ENSP00000262803|REFSEQ:	124.34	0	0	990.596	4334.27	25486.4	8785.75	10452.5	25364.6
IPI00034181;IPI00218599;IPI00953469	IPI00034181;IPI00218599;IPI00953469	>IPI:IPI00034181.1|SWISS-PROT:O75884-1|TREMBL:D3DW31|ENSEMBL:ENSP00000336866|REFSEQ:NP_006597|H-INV:HIT000037412|VEGA:OTTHUMP00000030360 Tax_Id=9606 Gene_Symbol=RBBP9 Isoform 1 of Putative hydrolase RBBP9;>IPI:IPI00218599.1|SWISS-PROT:O75884-2 Tax_Id=9606	21	261853	10419.2	73312	101461	110632	87352.4	127983	108332
IPI00034319;IPI00554634;IPI00554556;IPI00945375	IPI00034319;IPI00554634;IPI00554556;IPI00945375	>IPI:IPI00034319.2|SWISS-PROT:O60888-2|ENSEMBL:ENSP00000363624;ENSP00000391509|REFSEQ:NP_001014433|VEGA:OTTHUMP00000029371;OTTHUMP00000178745 Tax_Id=9606 Gene_Symbol=CUTA Isoform A of Protein CutA;>IPI:IPI00554634.1|SWISS-PROT:O60888-1|ENSEMBL:ENSP00000400	20.925	128121	97924.8	190040	13712.7	1118.05	22378.7	46256.7	31928.2
IPI00037448;IPI00550682;IPI00514020;IPI00026486	IPI00037448;IPI00550682;IPI00514020	>IPI:IPI00037448.3|SWISS-PROT:Q9UBQ7|TREMBL:Q5T945|ENSEMBL:ENSP00000313432|REFSEQ:NP_036335|H-INV:HIT000295600|VEGA:OTTHUMP00000021379 Tax_Id=9606 Gene_Symbol=GRHPR Glyoxylate reductase/hydroxypyruvate reductase;>IPI:IPI00550682.1|TREMBL:Q5M7Z5 Tax_Id=9606	35.668	4.92591e+06	4.78869e+06	7.71243e+06	7.90482e+06	751344	951992	3.30121e+06	3.71448e+06
IPI00037599;IPI00789400;IPI00791184;IPI00953927;IPI00140998;IPI00791838	IPI00037599;IPI00789400;IPI00791184;IPI00953927;IPI00140998;IPI00791838	>IPI:IPI00037599.3|SWISS-PROT:Q12800-1|ENSEMBL:ENSP00000257915|REFSEQ:NP_005644|VEGA:OTTHUMP00000167518 Tax_Id=9606 Gene_Symbol=TFCP2 Isoform 1 of Alpha-globin transcription factor CP2;>IPI:IPI00789400.1|VEGA:OTTHUMP00000167519 Tax_Id=9606 Gene_Symbol=TFCP	57.255	20748.7	5517.36	0	0	12223.4	10732.5	0	0
IPI00219037;IPI00045109;IPI00216730	IPI00219037;IPI00045109;IPI00216730	>IPI:IPI00219037.5|SWISS-PROT:P16104|ENSEMBL:ENSP00000364310|REFSEQ:NP_002096|H-INV:HIT000321469 Tax_Id=9606 Gene_Symbol=H2AFX Histone H2A.x;>IPI:IPI00045109.3|SWISS-PROT:Q96QV6|ENSEMBL:ENSP00000297012|REFSEQ:NP_734466|H-INV:HIT000260279|VEGA:OTTHUMP000000	15.144	18018.9	28939	0	0	5698.77	7157.95	0	0
IPI00045219;IPI00657938;IPI00923429	IPI00045219;IPI00657938;IPI00923429	>IPI:IPI00045219.2|SWISS-PROT:Q96RF0-1|TREMBL:B4E2B3|ENSEMBL:ENSP00000317332|REFSEQ:NP_443102|H-INV:HIT000078908|VEGA:OTTHUMP00000122476 Tax_Id=9606 Gene_Symbol=SNX18 Isoform 1 of Sorting nexin-18;>IPI:IPI00657938.1|SWISS-PROT:Q96RF0-2|ENSEMBL:ENSP00000370	68.894	50002.5	30264.7	68589.3	98736.2	70844.2	23417.6	364905	179310
IPI00045839;IPI00163381;IPI00761114;IPI00644560	IPI00045839;IPI00163381;IPI00761114;IPI00644560	>IPI:IPI00045839.3|SWISS-PROT:Q32P28-3|TREMBL:B4DTG8|ENSEMBL:ENSP00000236040|REFSEQ:NP_001139761|VEGA:OTTHUMP00000008736 Tax_Id=9606 Gene_Symbol=LEPRE1 Isoform 3 of Prolyl 3-hydroxylase 1;>IPI:IPI00163381.4|SWISS-PROT:Q32P28-1|TREMBL:B4DNM8;Q68CW0|ENSEMBL:	90.615	30913.8	3648.59	6441.81	18927.6	15137.6	32518.4	2410.5	18983.9
IPI00792866;IPI00792336;IPI00052885;IPI00419919;IPI00796934;IPI00173589	IPI00792866;IPI00792336;IPI00052885;IPI00419919;IPI00796934;IPI00173589	>IPI:IPI00792866.1|VEGA:OTTHUMP00000176112 Tax_Id=9606 Gene_Symbol=- 27 kDa protein;>IPI:IPI00792336.1|VEGA:OTTHUMP00000176110 Tax_Id=9606 Gene_Symbol=- 26 kDa protein;>IPI:IPI00052885.7|VEGA:OTTHUMP00000176111 Tax_Id=9606 Gene_Symbol=- 23 kDa protein;>IPI	27.349	340067	842566	147183	50554.1	1.86942e+06	2.63185e+06	12965.4	171446
IPI00056334	IPI00056334	>IPI:IPI00056334.5|SWISS-PROT:Q969G5|ENSEMBL:ENSP00000307292|REFSEQ:NP_659477|H-INV:HIT000299854|VEGA:OTTHUMP00000164535 Tax_Id=9606 Gene_Symbol=PRKCDBP Protein kinase C delta-binding protein	27.626	133383	17411.3	891226	1.47488e+06	319767	540748	1.78553e+06	2.49366e+06
IPI00056357	IPI00056357	>IPI:IPI00056357.3|SWISS-PROT:Q969H8|ENSEMBL:ENSP00000262947|REFSEQ:NP_061980|H-INV:HIT000034822|VEGA:OTTHUMP00000076167 Tax_Id=9606 Gene_Symbol=C19orf10 UPF0556 protein C19orf10	18.795	57994.8	439689	389170	781284	816374	102867	89951.9	499971
IPI00304171;IPI00059366;IPI00744148;IPI00910098;IPI00148096;IPI00220994;IPI00514864	IPI00304171;IPI00059366;IPI00744148;IPI00910098;IPI00148096	>IPI:IPI00304171.6|SWISS-PROT:O75367-1|ENSEMBL:ENSP00000353806|REFSEQ:NP_613258|VEGA:OTTHUMP00000159413 Tax_Id=9606 Gene_Symbol=H2AFY Isoform 2 of Core histone macro-H2A.1;>IPI:IPI00059366.4|SWISS-PROT:O75367-3|ENSEMBL:ENSP00000302572;ENSP00000378410|REFSE	39.617	6.00471e+06	1.38641e+06	2.73433e+06	8.28262e+06	7.94122e+06	6.86618e+06	2.2069e+06	5.86959e+06
IPI00059762;IPI00642838	IPI00059762;IPI00642838	>IPI:IPI00059762.5|SWISS-PROT:Q5VWZ2-1|TREMBL:A8K677;B3KVW3|ENSEMBL:ENSP00000355895|REFSEQ:NP_620149|H-INV:HIT000049184|VEGA:OTTHUMP00000035229 Tax_Id=9606 Gene_Symbol=LYPLAL1 Isoform 1 of Lysophospholipase-like protein 1;>IPI:IPI00642838.3|SWISS-PROT:Q5VW	26.316	0	0	111326	614585	269012	137844	120026	17117.8
IPI00060181;IPI00552365;IPI00031091;IPI00916914;IPI00915909;IPI00917888	IPI00060181;IPI00552365	>IPI:IPI00060181.1|SWISS-PROT:Q96C19|ENSEMBL:ENSP00000365147|REFSEQ:NP_077305|H-INV:HIT000090812|VEGA:OTTHUMP00000002319 Tax_Id=9606 Gene_Symbol=EFHD2 EF-hand domain-containing protein D2;>IPI:IPI00552365.7|TREMBL:C9JTI6;Q5JYW8|ENSEMBL:ENSP00000365142;ENSP	26.697	775081	560576	128229	41205.1	245214	56382.5	644808	139613
IPI00060423;IPI00336091;IPI00909154	IPI00060423;IPI00336091;IPI00909154	>IPI:IPI00060423.4|SWISS-PROT:Q96CG8-1|ENSEMBL:ENSP00000330523|REFSEQ:NP_612464|H-INV:HIT000036598|VEGA:OTTHUMP00000177961 Tax_Id=9606 Gene_Symbol=CTHRC1 Isoform 1 of Collagen triple helix repeat-containing protein 1;>IPI:IPI00336091.3|SWISS-PROT:Q96CG8-2|	26.224	224742	418485	322365	776557	26216.5	656693	742317	470312
IPI00060715	IPI00060715	>IPI:IPI00060715.1|SWISS-PROT:Q96CX2|TREMBL:B3KY04|ENSEMBL:ENSP00000317141;ENSP00000366694|REFSEQ:NP_612453|H-INV:HIT000242918|VEGA:OTTHUMP00000018517 Tax_Id=9606 Gene_Symbol=KCTD12 BTB/POZ domain-containing protein KCTD12	35.7	414602	623800	1.7623e+06	1.1018e+06	167666	370556	770628	1.28902e+06
IPI00062037	IPI00062037	>IPI:IPI00062037.1|SWISS-PROT:Q96FJ2|ENSEMBL:ENSP00000240343|REFSEQ:NP_542408|H-INV:HIT000035065|VEGA:OTTHUMP00000181714;OTTHUMP00000181715 Tax_Id=9606 Gene_Symbol=DYNLL2 Dynein light chain 2, cytoplasmic	10.35	94275	215983	510270	554349	2085.64	434041	178676	209953
IPI00062120	IPI00062120	>IPI:IPI00062120.1|SWISS-PROT:Q96FQ6|TREMBL:D3DV52|ENSEMBL:ENSP00000357692;ENSP00000357693;ENSP00000357694;ENSP00000357695|REFSEQ:NP_525127|H-INV:HIT000332269|VEGA:OTTHUMP00000015465;OTTHUMP00000015466;OTTHUMP00000032893;OTTHUMP00000032894 Tax_Id=9606 Gene	11.801	20434.6	196245	112053	88933.6	493700	901868	37087.9	150164
IPI00062266;IPI00402502;IPI00792054	IPI00062266;IPI00402502;IPI00792054	>IPI:IPI00062266.5|SWISS-PROT:Q96FV2|ENSEMBL:ENSP00000290216|REFSEQ:NP_612364|H-INV:HIT000087482|VEGA:OTTHUMP00000181950 Tax_Id=9606 Gene_Symbol=SCRN2 Secernin-2;>IPI:IPI00402502.2|TREMBL:B7Z8S7;Q9BU04|ENSEMBL:ENSP00000383935|REFSEQ:NP_001138495|VEGA:OTTHU	46.564	64706.4	726.615	861710	798191	261297	229431	547730	81128.7
IPI00219774;IPI00063234;IPI00788668;IPI00789242;IPI00925126	IPI00219774;IPI00063234;IPI00788668;IPI00789242;IPI00925126	>IPI:IPI00219774.3|SWISS-PROT:P13861|TREMBL:A8KAH7|ENSEMBL:ENSP00000265563;ENSP00000394041|REFSEQ:NP_004148|H-INV:HIT000321476|VEGA:OTTHUMP00000164821;OTTHUMP00000210266 Tax_Id=9606 Gene_Symbol=PRKAR2A cAMP-dependent protein kinase type II-alpha regulatory	45.518	152734	218878	274703	1.27908e+06	813176	78182.3	1.95341e+06	2.00845e+06
IPI00063827;IPI00910706;IPI00747859;IPI00910875;IPI00167615;IPI00908954	IPI00063827;IPI00910706;IPI00747859;IPI00910875	>IPI:IPI00063827.1|SWISS-PROT:Q96IU4-1|ENSEMBL:ENSP00000354841;ENSP00000378455;ENSP00000420065|REFSEQ:NP_001139786;NP_116139|H-INV:HIT000264740|VEGA:OTTHUMP00000171421;OTTHUMP00000171423 Tax_Id=9606 Gene_Symbol=ABHD14B Isoform 1 of Abhydrolase domain-conta	22.345	623293	1.32517e+06	8.48743e+06	3.1355e+06	757260	1.92076e+06	1.54626e+06	1.37042e+06
IPI00065063	IPI00065063	>IPI:IPI00065063.3|SWISS-PROT:Q96LJ7|TREMBL:D3DS71|ENSEMBL:ENSP00000288111;ENSP00000380027|REFSEQ:NP_001129522;NP_612461|H-INV:HIT000079346|VEGA:OTTHUMP00000028176;OTTHUMP00000164786 Tax_Id=9606 Gene_Symbol=DHRS1 Dehydrogenase/reductase SDR family member 1	33.909	210332	80047.8	0	0	0	0	0	0
IPI00065276;IPI00332071;IPI00787285;IPI00385430;IPI00794238	IPI00065276;IPI00332071;IPI00787285;IPI00385430;IPI00794238	>IPI:IPI00065276.2|SWISS-PROT:Q9BZE9-2|ENSEMBL:ENSP00000306625|H-INV:HIT000014017 Tax_Id=9606 Gene_Symbol=ASPSCR1 Isoform 2 of Tether containing UBX domain for GLUT4;>IPI:IPI00332071.4|SWISS-PROT:Q9BZE9-1|ENSEMBL:ENSP00000302176|REFSEQ:NP_076988|VEGA:OTTHU	69.989	34279.1	181137	130960	324449	251091	490425	1.13104e+06	1.61967e+06
IPI00069693	IPI00069693	>IPI:IPI00069693.4|TREMBL:A6NIH1|ENSEMBL:ENSP00000350479|H-INV:HIT000296893 Tax_Id=9606 Gene_Symbol=- Putative uncharacterized protein RPL14P1	23.4	0	0	0	0	0	0	39186	29796.5
IPI00069750;IPI00100716;IPI00856076;IPI00797595;IPI00855912;IPI00788826	IPI00069750;IPI00100716;IPI00856076;IPI00797595;IPI00855912;IPI00788826	>IPI:IPI00069750.2|SWISS-PROT:Q9UHX1-1|ENSEMBL:ENSP00000322016|REFSEQ:NP_510965|H-INV:HIT000069845|VEGA:OTTHUMP00000178417 Tax_Id=9606 Gene_Symbol=PUF60 Isoform 1 of Poly(U)-binding-splicing factor PUF60;>IPI:IPI00100716.2|SWISS-PROT:Q9UHX1-2|ENSEMBL:ENSP0	59.875	0	91449	169209	281508	49479.2	84824.1	150097	12131
IPI00099550;IPI00071180	IPI00099550;IPI00071180	>IPI:IPI00099550.1|SWISS-PROT:Q9UMX0-1|TREMBL:B3KNI2;B3KNI8|ENSEMBL:ENSP00000365576|REFSEQ:NP_038466|H-INV:HIT000072641|VEGA:OTTHUMP00000021544 Tax_Id=9606 Gene_Symbol=UBQLN1 Isoform 1 of Ubiquilin-1;>IPI:IPI00071180.1|SWISS-PROT:Q9UMX0-2|TREMBL:Q59FJ2|ENS	62.518	0	311144	157778	122973	329655	230786	65362.9	95214.8
IPI00071509;IPI00218528;IPI00888683	IPI00071509;IPI00218528;IPI00888683	>IPI:IPI00071509.1|SWISS-PROT:Q13835-1|ENSEMBL:ENSP00000263946;ENSP00000295597|REFSEQ:NP_000290|VEGA:OTTHUMP00000033849 Tax_Id=9606 Gene_Symbol=PKP1 Isoform 2 of Plakophilin-1;>IPI:IPI00218528.1|SWISS-PROT:Q13835-2|TREMBL:B4DRX5;Q14BN3|ENSEMBL:ENSP00000356	82.86	0	910451	591867	1.15037e+06	2.53724e+06	2.70777e+06	156914	1.2318e+06
IPI00072044;IPI00761072;IPI00061507;IPI00760666	IPI00072044;IPI00761072;IPI00061507;IPI00760666	>IPI:IPI00072044.3|SWISS-PROT:Q9H0W9-1|TREMBL:A8K718|ENSEMBL:ENSP00000346403 Tax_Id=9606 Gene_Symbol=C11orf54 Isoform 1 of Ester hydrolase C11orf54;>IPI:IPI00761072.1|SWISS-PROT:Q9H0W9-2 Tax_Id=9606 Gene_Symbol=C11orf54 Isoform 2 of Ester hydrolase C11orf5	35.117	148410	55620.3	3.45402e+06	1.3432e+06	1.90234e+06	1.2797e+06	537228	1.42624e+06
IPI00072377;IPI00301311;IPI00896523;IPI00844040;IPI00917753;IPI00735319;IPI00880116;IPI00888355;IPI00887938;IPI00941150;IPI00942549	IPI00072377;IPI00301311;IPI00896523;IPI00844040;IPI00917753;IPI00735319	>IPI:IPI00072377.1|SWISS-PROT:Q01105-1|TREMBL:Q5VXV3|ENSEMBL:ENSP00000361777|REFSEQ:NP_001116293|H-INV:HIT000101488|VEGA:OTTHUMP00000022285 Tax_Id=9606 Gene_Symbol=SET Isoform 1 of Protein SET;>IPI:IPI00301311.1|SWISS-PROT:Q01105-2|TREMBL:B2RCX0|ENSEMBL:EN	33.488	330000	2.01874e+06	5.86542e+06	7.81625e+06	1.96322e+06	3.39271e+06	672906	1.37108e+06
IPI00072917;IPI00022200;IPI00220701;IPI00072918;IPI00946286;IPI00941465;IPI00871621;IPI00917583;IPI00853061	IPI00072917;IPI00022200;IPI00220701;IPI00072918;IPI00946286;IPI00941465;IPI00871621	>IPI:IPI00072917.2|TREMBL:B7ZW00;C9JNG9|ENSEMBL:ENSP00000295546;ENSP00000389539|VEGA:OTTHUMP00000202894 Tax_Id=9606 Gene_Symbol=COL6A3 COL6A3 protein;>IPI:IPI00022200.3|SWISS-PROT:P12111-1|ENSEMBL:ENSP00000295550|REFSEQ:NP_004360|H-INV:HIT000321715|VEGA:OT	322	42421000	960419	1.51084e+08	6.33708e+07	6.18823e+07	8.35804e+07	6.84031e+07	1.34408e+07
IPI00073096;IPI00232492	IPI00073096;IPI00232492	>IPI:IPI00073096.3|SWISS-PROT:Q14134-1|TREMBL:B7Z5V5;B7Z5V8;B7Z8U9;Q0P6H7;Q53G41|ENSEMBL:ENSP00000343129|REFSEQ:NP_036233|H-INV:HIT000037961|VEGA:OTTHUMP00000179137 Tax_Id=9606 Gene_Symbol=TRIM29 Isoform Alpha of Tripartite motif-containing protein 29;>IPI	65.834	3812300	838413	57678	82850.6	887952	1.94367e+06	1.27547e+06	850714
IPI00073772;IPI00644994	IPI00073772;IPI00644994	>IPI:IPI00073772.5|SWISS-PROT:P09467|TREMBL:A8QID0;B2RE74;Q2TU34|ENSEMBL:ENSP00000364475;ENSP00000408025|REFSEQ:NP_000498;NP_001121100|H-INV:HIT000331175|VEGA:OTTHUMP00000021694 Tax_Id=9606 Gene_Symbol=FBP1 Fructose-1,6-bisphosphatase 1;>IPI:IPI00644994.1|	36.814	0	82586.7	24696.9	29679.4	64107.1	101891	8015.42	22194.7
IPI00479905;IPI00074489	IPI00479905;IPI00074489	>IPI:IPI00479905.5|SWISS-PROT:O96000|TREMBL:A8K761|ENSEMBL:ENSP00000268668|REFSEQ:NP_004539|H-INV:HIT000068144|VEGA:OTTHUMP00000081280;OTTHUMP00000158897 Tax_Id=9606 Gene_Symbol=NDUFB10 NADH dehydrogenase [ubiquinone] 1 beta subcomplex subunit 10;>IPI:IPI0	20.776	0	35580.9	179374	206776	0	0	0	0
IPI00916600;IPI00916768;IPI00794543;IPI00075248;IPI00386621;IPI00945782;IPI00915959	IPI00916600;IPI00916768;IPI00794543;IPI00075248;IPI00386621;IPI00945782	>IPI:IPI00916600.1|ENSEMBL:ENSP00000387065|VEGA:OTTHUMP00000202342 Tax_Id=9606 Gene_Symbol=CALM1;CALM2;CALM3 22 kDa protein;>IPI:IPI00916768.2|ENSEMBL:ENSP00000411440|VEGA:OTTHUMP00000202341 Tax_Id=9606 Gene_Symbol=CALM1;CALM2;CALM3 21 kDa protein;>IPI:IPI	21.689	25257000	422418	1.02053e+07	2.65009e+06	305584	1.09921e+07	5.97208e+06	5.35634e+06
IPI00216457;IPI00255316;IPI00291764;IPI00220855;IPI00339274;IPI00081836;IPI00552873;IPI00102165;IPI00930144	IPI00216457;IPI00255316;IPI00291764;IPI00220855;IPI00339274;IPI00081836;IPI00552873;IPI00102165;IPI00930144	>IPI:IPI00216457.7|SWISS-PROT:Q6FI13|ENSEMBL:ENSP00000358155;ENSP00000358158|REFSEQ:NP_001035807;NP_003507|VEGA:OTTHUMP00000013922;OTTHUMP00000014042 Tax_Id=9606 Gene_Symbol=HIST2H2AA3;HIST2H2AA4 Histone H2A type 2-A;>IPI:IPI00255316.5|SWISS-PROT:P20671|EN	14.095	0	1.83379e+06	2.72565e+06	2.97117e+06	997407	2.6361e+06	988996	4.42193e+06
IPI00090327;IPI00922387;IPI00514681	IPI00090327;IPI00922387;IPI00514681	>IPI:IPI00090327.1|SWISS-PROT:Q9NRW7|TREMBL:A0AR27;B7Z360;B7Z5E4;B7Z7G7;D3DUZ9;Q53FR8|ENSEMBL:ENSP00000358126|REFSEQ:NP_009190|H-INV:HIT000050947|VEGA:OTTHUMP00000014482 Tax_Id=9606 Gene_Symbol=VPS45 Vacuolar protein sorting-associated protein 45;>IPI:IPI0	65.076	0	6837.34	6373.88	1044.78	16199.5	13901	4007.39	10131.6
IPI00093057;IPI00794067	IPI00093057;IPI00794067	>IPI:IPI00093057.6|SWISS-PROT:P36551|TREMBL:B4DSD5|ENSEMBL:ENSP00000264193|REFSEQ:NP_000088|H-INV:HIT000050822|VEGA:OTTHUMP00000171990 Tax_Id=9606 Gene_Symbol=CPOX Coproporphyrinogen-III oxidase, mitochondrial;>IPI:IPI00794067.1|VEGA:OTTHUMP00000171993 Tax	50.151	0	41531.5	10797.6	65899.8	83655.8	151964	169896	275478
IPI00096066;IPI00945507;IPI00921931;IPI00155466;IPI00164300;IPI00888064	IPI00096066;IPI00945507;IPI00921931;IPI00155466;IPI00164300;IPI00888064	>IPI:IPI00096066.2|SWISS-PROT:Q96I99|TREMBL:Q3ZCW5|ENSEMBL:ENSP00000307432|REFSEQ:NP_003839|H-INV:HIT000271850|VEGA:OTTHUMP00000171787 Tax_Id=9606 Gene_Symbol=SUCLG2 Succinyl-CoA ligase [GDP-forming] subunit beta, mitochondrial;>IPI:IPI00945507.1|TREMBL:C9	46.51	0	441328	237853	139889	131121	434728	916387	557817
IPI00097495;IPI00647041	IPI00097495;IPI00647041	>IPI:IPI00097495.5|SWISS-PROT:Q9BYX2|TREMBL:B4DQ05;B9A6J7;Q8WYT1|ENSEMBL:ENSP00000364207|REFSEQ:NP_060891|H-INV:HIT000083241|VEGA:OTTHUMP00000021773 Tax_Id=9606 Gene_Symbol=TBC1D2 TBC1 domain family, member 2, isoform CRA_c;>IPI:IPI00647041.3|TREMBL:B3KY99	105.41	0	141404	45207.5	226852	74666.2	107733	117134	83700.5
IPI00926925;IPI00829595;IPI00098902;IPI00926312;IPI00910683;IPI00386497;IPI00927344;IPI00643720;IPI00921408;IPI00921283	IPI00926925;IPI00829595;IPI00098902;IPI00926312;IPI00910683	>IPI:IPI00926925.1|TREMBL:A2VCT3;A5XEI1|ENSEMBL:ENSP00000414662|VEGA:OTTHUMP00000207707 Tax_Id=9606 Gene_Symbol=OGDH OGDH protein;>IPI:IPI00829595.2|TREMBL:A2VCT2;B4DF00|ENSEMBL:ENSP00000388183;ENSP00000407403|VEGA:OTTHUMP00000207705 Tax_Id=9606 Gene_Symbo	117.66	419970	1.64424e+06	657308	386006	653800	2.6512e+06	659257	211668
IPI00100151;IPI00788157	IPI00100151;IPI00788157	>IPI:IPI00100151.4|SWISS-PROT:Q9H0D6-1|TREMBL:B3KMC9;B4DZC3;B4E0B9|ENSEMBL:ENSP00000366396|REFSEQ:NP_036387|H-INV:HIT000025437|VEGA:OTTHUMP00000030403 Tax_Id=9606 Gene_Symbol=XRN2 Isoform 1 of 5-3 exoribonuclease 2;>IPI:IPI00788157.1|SWISS-PROT:Q9H0D6-2	108.58	14218	57096.2	0	0	2777.91	15193.6	0	0
IPI00654582;IPI00100154;IPI00167490	IPI00654582;IPI00100154;IPI00167490	>IPI:IPI00654582.3|TREMBL:Q59FB9|ENSEMBL:ENSP00000371646 Tax_Id=9606 Gene_Symbol=TOLLIP Toll interacting protein variant (Fragment);>IPI:IPI00100154.1|SWISS-PROT:Q9H0E2|TREMBL:B3KR28;B3KXC6;Q6FIE9|ENSEMBL:ENSP00000314733|REFSEQ:NP_061882|H-INV:HIT000025431	38.894	0	262324	332591	280634	995568	1.03813e+06	457194	739430
IPI00100160;IPI00604431;IPI00915424	IPI00100160;IPI00604431	>IPI:IPI00100160.3|SWISS-PROT:Q86VP6-1|TREMBL:A8K8U1;B3KM30;B3KMG3|ENSEMBL:ENSP00000299218|REFSEQ:NP_060918|H-INV:HIT000000546|VEGA:OTTHUMP00000168390 Tax_Id=9606 Gene_Symbol=CAND1 Isoform 1 of Cullin-associated NEDD8-dissociated protein 1;>IPI:IPI00604431	136.37	906640	658591	579644	1.60999e+06	666025	1.26164e+06	3.18747e+06	2.34279e+06
IPI00807412;IPI00619911;IPI00100192;IPI00647805;IPI00915809;IPI00915947	IPI00807412;IPI00619911;IPI00100192;IPI00647805	>IPI:IPI00807412.1|SWISS-PROT:Q9H0P0-4|ENSEMBL:ENSP00000242210|REFSEQ:NP_001002010|VEGA:OTTHUMP00000202847 Tax_Id=9606 Gene_Symbol=NT5C3 Isoform 2 of Cytosolic 5-nucleotidase 3;>IPI:IPI00619911.1|SWISS-PROT:Q9H0P0-1|ENSEMBL:ENSP00000371039;ENSP00000379456	37.948	0	0	0	0	0	0	0	0
IPI00397571;IPI00100197;IPI00376904;IPI00022830	IPI00397571;IPI00100197;IPI00376904;IPI00022830	>IPI:IPI00397571.1|SWISS-PROT:Q9UNZ2-5|TREMBL:Q53FF5|ENSEMBL:ENSP00000418529|VEGA:OTTHUMP00000029976 Tax_Id=9606 Gene_Symbol=NSFL1C Isoform 3 of NSFL1 cofactor p47;>IPI:IPI00100197.3|SWISS-PROT:Q9UNZ2-1|TREMBL:Q53FE8|ENSEMBL:ENSP00000216879|REFSEQ:NP_05722	40.816	1151200	1.36425e+06	347900	1.00079e+06	1.10329e+06	299979	236412	1.65816e+06
IPI00100933;IPI00903152	IPI00100933;IPI00903152	>IPI:IPI00100933.1|SWISS-PROT:Q96BW5-1|TREMBL:D3DRU0|ENSEMBL:ENSP00000298942;ENSP00000342390;ENSP00000367239|REFSEQ:NP_001001484;NP_109589|H-INV:HIT000053440|VEGA:OTTHUMP00000019213;OTTHUMP00000019214 Tax_Id=9606 Gene_Symbol=PTER Isoform 1 of Phosphotriest	39.017	0	305936	1.40737e+06	1.26789e+06	452615	33835.2	1.30685e+06	72655.5
IPI00100980;IPI00922156;IPI00910301	IPI00100980;IPI00922156	>IPI:IPI00100980.9|SWISS-PROT:Q9NZN4|TREMBL:B4DLA1;B4DNU6;B4DU62;B7ZAY3;Q8NCJ3|ENSEMBL:ENSP00000263277|REFSEQ:NP_055416|H-INV:HIT000036704|VEGA:OTTHUMP00000076432 Tax_Id=9606 Gene_Symbol=EHD2 EH domain-containing protein 2;>IPI:IPI00922156.1|TREMBL:B3KUH4	61.161	423930	1.62654e+06	7.84443e+06	1.30816e+07	1.45536e+06	834230	5.0923e+06	3.28096e+06
IPI00101037	IPI00101037	>IPI:IPI00101037.3|SWISS-PROT:Q96D15|ENSEMBL:ENSP00000270645|REFSEQ:NP_065701|H-INV:HIT000085190|VEGA:OTTHUMP00000077957 Tax_Id=9606 Gene_Symbol=RCN3 Reticulocalbin-3	37.493	149202	76120	0	0	3840.73	27625.9	0	0
IPI00552634;IPI00101095;IPI00375962	IPI00552634;IPI00101095;IPI00375962	>IPI:IPI00552634.1|TREMBL:Q5JX81|ENSEMBL:ENSP00000217195;ENSP00000382581|REFSEQ:NP_001034229|VEGA:OTTHUMP00000030114 Tax_Id=9606 Gene_Symbol=C20orf27 hypothetical protein LOC54976;>IPI:IPI00101095.3|SWISS-PROT:Q9GZN8|TREMBL:D3DVX8|ENSEMBL:ENSP00000369097;E	21.645	34633.2	78082	136774	132935	161850	161337	387420	18398.1
IPI00657888;IPI00101782;IPI00383767;IPI00893044;IPI00657652	IPI00657888;IPI00101782;IPI00383767;IPI00893044;IPI00657652	>IPI:IPI00657888.1|SWISS-PROT:Q96IJ6-2|ENSEMBL:ENSP00000363027|VEGA:OTTHUMP00000064860 Tax_Id=9606 Gene_Symbol=GMPPA Isoform 2 of Mannose-1-phosphate guanyltransferase alpha;>IPI:IPI00101782.3|SWISS-PROT:Q96IJ6-1|ENSEMBL:ENSP00000315925;ENSP00000340760;ENS	52.017	190599	15922.9	254020	69272.2	115255	28537.6	49653.2	146860
IPI00101968;IPI00396437;IPI00456925;IPI00925098;IPI00910949;IPI00924475;IPI00947133;IPI00947279;IPI00925926;IPI00924873;IPI00925506;IPI00926332;IPI00924490;IPI00926516;IPI00926741;IPI00952997	IPI00101968;IPI00396437;IPI00456925;IPI00925098;IPI00910949;IPI00924475;IPI00947133	>IPI:IPI00101968.3|SWISS-PROT:Q9UJU6-3|ENSEMBL:ENSP00000407950;ENSP00000417653|REFSEQ:NP_001116428 Tax_Id=9606 Gene_Symbol=DBNL Isoform 3 of Drebrin-like protein;>IPI:IPI00396437.3|SWISS-PROT:Q9UJU6-2|TREMBL:B4DXL9|ENSEMBL:ENSP00000258780;ENSP00000419992|R	49.042	765797	292128	532583	1.41822e+06	624995	77258	1.28387e+06	182864
IPI00102281	IPI00102281	>IPI:IPI00102281.3|SWISS-PROT:Q53RT3|ENSEMBL:ENSP00000315383|REFSEQ:NP_690005|H-INV:HIT000012608|VEGA:OTTHUMP00000205193 Tax_Id=9606 Gene_Symbol=ASPRV1 Retroviral-like aspartic protease 1	36.991	6.20391e+06	7.68313e+06	60858.6	512283	1.76016e+06	698956	89597.7	1.13614e+06
IPI00103242;IPI00646687;IPI00794787;IPI00871285	IPI00103242;IPI00646687;IPI00794787;IPI00871285	>IPI:IPI00103242.5|SWISS-PROT:Q8WVV4-1|TREMBL:A8K2U5|ENSEMBL:ENSP00000362238|VEGA:OTTHUMP00000023626 Tax_Id=9606 Gene_Symbol=POF1B Isoform 1 of Protein POF1B;>IPI:IPI00646687.2|SWISS-PROT:Q8WVV4-2|ENSEMBL:ENSP00000262753;ENSP00000362242|REFSEQ:NP_079197|VE	68.695	494227	880199	0	0	180416	188887	14171.8	356040
IPI00103415	IPI00103415	>IPI:IPI00103415.1|SWISS-PROT:P51692|TREMBL:Q59H39;Q8WW55|ENSEMBL:ENSP00000293328|REFSEQ:NP_036580|H-INV:HIT000261790|VEGA:OTTHUMP00000181372;OTTHUMP00000198374 Tax_Id=9606 Gene_Symbol=STAT5B Signal transducer and activator of transcription 5B	89.865	2478.14	21695.2	13103.8	17207.3	12348.3	7986.2	7562.58	6459.88
IPI00103467	IPI00103467	>IPI:IPI00103467.4|SWISS-PROT:P30837|TREMBL:B4DLJ0|ENSEMBL:ENSP00000366927|REFSEQ:NP_000683|H-INV:HIT000030521|VEGA:OTTHUMP00000021399 Tax_Id=9606 Gene_Symbol=ALDH1B1 Aldehyde dehydrogenase X, mitochondrial	57.238	192966	256957	156634	419834	201209	242331	174925	51247.5
IPI00103940	IPI00103940	>IPI:IPI00103940.4|SWISS-PROT:Q14728|ENSEMBL:ENSP00000332646;ENSP00000347619|REFSEQ:NP_001111;NP_001139541|H-INV:HIT000286496|VEGA:OTTHUMP00000151166 Tax_Id=9606 Gene_Symbol=MFSD10 Major facilitator superfamily domain-containing protein 10	48.339	32496.4	20941	0	0	12936.2	1944.7	0	0
IPI00103994;IPI00871954;IPI00939672	IPI00103994;IPI00871954;IPI00939672	>IPI:IPI00103994.4|SWISS-PROT:Q9P2J5|TREMBL:B2RCM2;B4DER1;Q6NVI4|ENSEMBL:ENSP00000377954|REFSEQ:NP_064502|H-INV:HIT000001067 Tax_Id=9606 Gene_Symbol=LARS Leucyl-tRNA synthetase, cytoplasmic;>IPI:IPI00871954.2|TREMBL:A2RRR4;B3KXA9;B4E266;Q2TU79;Q9H8E3;Q9HAM	134.46	347602	304898	20471.5	516.153	181417	320850	0	0
IPI00759642;IPI00953368;IPI00104074;IPI00759525;IPI00513892	IPI00759642;IPI00953368;IPI00104074;IPI00759525;IPI00513892	>IPI:IPI00759642.1|SWISS-PROT:Q86VB7-2 Tax_Id=9606 Gene_Symbol=CD163 Isoform 2 of Scavenger receptor cysteine-rich type 1 protein M130;>IPI:IPI00953368.1|SWISS-PROT:Q86VB7-4|TREMBL:C9JIG2|ENSEMBL:ENSP00000403885|VEGA:OTTHUMP00000166497 Tax_Id=9606 Gene_Sym	125.97	206743	590750	691861	418968	919869	68828.5	1.07933e+06	1.01208e+06
IPI00105407	IPI00105407	>IPI:IPI00105407.1|SWISS-PROT:O60218|ENSEMBL:ENSP00000352584|REFSEQ:NP_064695|H-INV:HIT000034010|VEGA:OTTHUMP00000024738;OTTHUMP00000207788 Tax_Id=9606 Gene_Symbol=AKR1B10 Aldo-keto reductase family 1 member B10	36.02	2.5959e+06	105731	57473	164606	7.33514e+06	246886	76389.6	45157.1
IPI00105598;IPI00790498	IPI00105598	>IPI:IPI00105598.3|SWISS-PROT:O00231|TREMBL:B4DTS5;Q53FT5|ENSEMBL:ENSP00000261712|REFSEQ:NP_002806|H-INV:HIT000058008|VEGA:OTTHUMP00000163703;OTTHUMP00000180923 Tax_Id=9606 Gene_Symbol=PSMD11 Proteasome 26S non-ATPase subunit 11 variant (Fragment)	47.534	2.46191e+06	2.22061e+06	2.25825e+06	2.42216e+06	1.27126e+06	2.51413e+06	577574	1.58051e+06
IPI00106642	IPI00106642	>IPI:IPI00106642.4|SWISS-PROT:Q9HCN8|TREMBL:Q86U75|ENSEMBL:ENSP00000248958|REFSEQ:NP_071327|H-INV:HIT000390902|VEGA:OTTHUMP00000028570;OTTHUMP00000198554 Tax_Id=9606 Gene_Symbol=SDF2L1 Dihydropyrimidinase-like 2	67.017	75841.2	74628.5	928.407	96045.2	67443.9	90187.8	195626	123320
IPI00303882;IPI00943550;IPI00106668	IPI00303882;IPI00943550;IPI00106668	>IPI:IPI00303882.2|SWISS-PROT:O60664-1|ENSEMBL:ENSP00000221957|REFSEQ:NP_005808|H-INV:HIT000038601|VEGA:OTTHUMP00000078160 Tax_Id=9606 Gene_Symbol=PLIN3 Isoform B of Perilipin-3;>IPI:IPI00943550.1|REFSEQ:NP_001157661 Tax_Id=9606 Gene_Symbol=PLIN3 mannose 6	47.046	3.04775e+06	3.07676e+06	170470	6.14931e+06	6.06954e+06	2.00555e+06	2.14427e+06	636769
IPI00107104;IPI00640930	IPI00107104;IPI00640930	>IPI:IPI00107104.1|SWISS-PROT:Q9BVG4|TREMBL:Q9P0N4|ENSEMBL:ENSP00000362456|REFSEQ:NP_057584|H-INV:HIT000030231|VEGA:OTTHUMP00000023585 Tax_Id=9606 Gene_Symbol=CXorf26 UPF0368 protein Cxorf26;>IPI:IPI00640930.2|TREMBL:A6NDF3|ENSEMBL:ENSP00000362455|VEGA:OTT	26.056	30873.3	134459	95509.1	138302	62316.8	2276.11	22040.9	154318
IPI00549205;IPI00305282;IPI00107531;IPI00658205;IPI00894448;IPI00878541	IPI00549205;IPI00305282;IPI00107531;IPI00658205;IPI00894448;IPI00878541	>IPI:IPI00549205.1|SWISS-PROT:Q92878-2 Tax_Id=9606 Gene_Symbol=RAD50 Isoform 2 of DNA repair protein RAD50;>IPI:IPI00305282.2|SWISS-PROT:Q92878-1|TREMBL:Q32P42|ENSEMBL:ENSP00000265335|REFSEQ:NP_005723|H-INV:HIT000220756|VEGA:OTTHUMP00000065927 Tax_Id=9606	154.59	34221.9	205956	31975.2	28842.8	167158	197681	70827.2	39441.7
IPI00465238;IPI00107728;IPI00872797;IPI00952729	IPI00465238;IPI00107728;IPI00872797;IPI00952729	>IPI:IPI00465238.3|SWISS-PROT:Q7Z3J2-1|ENSEMBL:ENSP00000251143|REFSEQ:NP_064710|H-INV:HIT000053468|VEGA:OTTHUMP00000081129 Tax_Id=9606 Gene_Symbol=C16orf62 Isoform 1 of UPF0505 protein C16orf62;>IPI:IPI00107728.4|TREMBL:B3KT69|ENSEMBL:ENSP00000395973|VEGA:	111.26	118898	123322	0	0	0	0	0	0
IPI00140420;IPI00910438;IPI00945024	IPI00140420;IPI00910438	>IPI:IPI00140420.4|SWISS-PROT:Q7KZF4|TREMBL:B2R5U1;B3KU67;Q59FF0|ENSEMBL:ENSP00000346762|REFSEQ:NP_055205|H-INV:HIT000037857|VEGA:OTTHUMP00000024914 Tax_Id=9606 Gene_Symbol=SND1 Staphylococcal nuclease domain-containing protein 1;>IPI:IPI00910438.1|TREMBL:	102	7524.67	67061.1	205441	197019	382186	55946	201882	195316
IPI00798011;IPI00909492;IPI00793687;IPI00299147;IPI00140827;IPI00299149;IPI00434968;IPI00827816;IPI00790142;IPI00745893	IPI00798011;IPI00909492;IPI00793687;IPI00299147;IPI00140827;IPI00299149;IPI00434968;IPI00827816;IPI00790142;IPI00745893	>IPI:IPI00798011.1|TREMBL:A8MU27|ENSEMBL:ENSP00000380990|VEGA:OTTHUMP00000115277 Tax_Id=9606 Gene_Symbol=SUMO3 Putative uncharacterized protein SUMO3;>IPI:IPI00909492.1|TREMBL:B4DUW4|ENSEMBL:ENSP00000409666 Tax_Id=9606 Gene_Symbol=SUMO3 cDNA FLJ57440, mode	16.956	1.91001e+06	2.06786e+06	945746	2.16185e+06	1.33968e+06	805257	1.32394e+06	56965.1
IPI00141318;IPI00939370;IPI00883950;IPI00604713	IPI00141318;IPI00939370;IPI00883950;IPI00604713	>IPI:IPI00141318.2|SWISS-PROT:Q07065-1|ENSEMBL:ENSP00000367265|REFSEQ:NP_006816|H-INV:HIT000323075|VEGA:OTTHUMP00000169048 Tax_Id=9606 Gene_Symbol=CKAP4 Isoform 1 of Cytoskeleton-associated protein 4;>IPI:IPI00939370.1|TREMBL:Q6NWZ1 Tax_Id=9606 Gene_Symbol	66.022	643692	389689	109136	180242	996891	1.11002e+06	498769	567105
IPI00143921;IPI00783221;IPI00445699	IPI00143921;IPI00783221;IPI00445699	>IPI:IPI00143921.9|SWISS-PROT:Q7Z4H8-1|ENSEMBL:ENSP00000315386|REFSEQ:NP_714916 Tax_Id=9606 Gene_Symbol=KDELC2 Isoform 1 of KDEL motif-containing protein 2;>IPI:IPI00783221.5|SWISS-PROT:Q7Z4H8-2|TREMBL:B2R8W4|ENSEMBL:ENSP00000413429 Tax_Id=9606 Gene_Symbol	58.572	202315	145488	82765.4	15678.8	0	0	0	0
IPI00147874;IPI00514997;IPI00514469	IPI00147874	>IPI:IPI00147874.1|SWISS-PROT:Q9NR45|ENSEMBL:ENSP00000210444|REFSEQ:NP_061819|H-INV:HIT000029276|VEGA:OTTHUMP00000021769 Tax_Id=9606 Gene_Symbol=NANS Sialic acid synthase	40.307	76134.7	509351	80004	412780	933245	612478	245203	1.31266e+06
IPI00148063	IPI00148063	>IPI:IPI00148063.1|SWISS-PROT:Q9NRV9|ENSEMBL:ENSP00000014930|REFSEQ:NP_057071|H-INV:HIT000293088|VEGA:OTTHUMP00000166782 Tax_Id=9606 Gene_Symbol=HEBP1 Heme-binding protein 1	21.097	121282	116346	190714	438395	184056	17854.4	984792	217155
IPI00216047;IPI00150057;IPI00234252;IPI00797830;IPI00793678;IPI00793183	IPI00216047;IPI00150057	>IPI:IPI00216047.3|SWISS-PROT:Q8TAQ2-1|ENSEMBL:ENSP00000267064|REFSEQ:NP_003066|H-INV:HIT000040150|VEGA:OTTHUMP00000168107 Tax_Id=9606 Gene_Symbol=SMARCC2 Isoform 1 of SWI/SNF complex subunit SMARCC2;>IPI:IPI00150057.6|SWISS-PROT:Q8TAQ2-2|TREMBL:B4DF22|ENS	132.88	0	0	44148.3	39492.7	0	0	0	0
IPI00150196	IPI00150196	>IPI:IPI00150196.2|SWISS-PROT:Q8WWY7|ENSEMBL:ENSP00000361871|REFSEQ:NP_543145|H-INV:HIT000083555|VEGA:OTTHUMP00000043835 Tax_Id=9606 Gene_Symbol=WFDC12 WAP four-disulfide core domain protein 12	12.05	129457	813411	153546	96680.8	335076	1.09229e+06	213134	191341
IPI00152303;IPI00929676;IPI00929626	IPI00152303;IPI00929676;IPI00929626	>IPI:IPI00152303.7|SWISS-PROT:Q8TBX8|TREMBL:B3KWP7|ENSEMBL:ENSP00000347032|REFSEQ:NP_001139730;NP_079055|H-INV:HIT000082586|VEGA:OTTHUMP00000168184;OTTHUMP00000168185 Tax_Id=9606 Gene_Symbol=PIP4K2C Phosphatidylinositol-5-phosphate 4-kinase type-2 gamma;>I	47.285	136735	160238	110658	68256.5	84103.2	119524	151609	92123.1
IPI00647885;IPI00218831;IPI00152326;IPI00640363;IPI00008770;IPI00470739;IPI00644555	IPI00647885;IPI00218831;IPI00152326;IPI00640363;IPI00008770;IPI00470739	>IPI:IPI00647885.1|ENSEMBL:ENSP00000358838|VEGA:OTTHUMP00000013348 Tax_Id=9606 Gene_Symbol=GSTM1 28 kDa protein;>IPI:IPI00218831.4|SWISS-PROT:P09488-1|TREMBL:Q16041|ENSEMBL:ENSP00000311469|REFSEQ:NP_000552|H-INV:HIT000321296|VEGA:OTTHUMP00000013346 Tax_Id=	27.617	347505	166390	362033	292385	526796	598480	815350	323389
IPI00152377	IPI00152377	>IPI:IPI00152377.1|SWISS-PROT:Q8TCJ2|ENSEMBL:ENSP00000295770|REFSEQ:NP_849193|H-INV:HIT000084193|VEGA:OTTHUMP00000161258;OTTHUMP00000170532 Tax_Id=9606 Gene_Symbol=STT3B Dolichyl-diphosphooligosaccharide--protein glycosyltransferase subunit STT3B	93.673	68245.7	265770	0	0	108890	79459.9	0	0
IPI00152540;IPI00795801;IPI00788676;IPI00795327	IPI00152540;IPI00795801;IPI00788676;IPI00795327	>IPI:IPI00152540.3|SWISS-PROT:Q6YHK3-1|ENSEMBL:ENSP00000287097|REFSEQ:NP_598000|VEGA:OTTHUMP00000016748 Tax_Id=9606 Gene_Symbol=CD109 Isoform 1 of CD109 antigen;>IPI:IPI00795801.1|SWISS-PROT:Q6YHK3-4|REFSEQ:NP_001153059 Tax_Id=9606 Gene_Symbol=CD109 Isofor	161.69	1.00933e+06	283963	44548.9	139366	375462	412873	1.03631e+06	620070
IPI00152695;IPI00877677	IPI00152695;IPI00877677	>IPI:IPI00152695.2|SWISS-PROT:Q6UXN9|ENSEMBL:ENSP00000296490|REFSEQ:NP_079498|H-INV:HIT000291945|VEGA:OTTHUMP00000197255 Tax_Id=9606 Gene_Symbol=WDR82 WD repeat-containing protein 82;>IPI:IPI00877677.1|VEGA:OTTHUMP00000171558 Tax_Id=9606 Gene_Symbol=WDR82	35.079	138286	68820	0	0	68483.7	129090	0	0
IPI00152900	IPI00152900	>IPI:IPI00152900.2|SWISS-PROT:Q8WZA0|TREMBL:B4E2N0|ENSEMBL:ENSP00000366418;ENSP00000366430;ENSP00000383695|REFSEQ:NP_115744|H-INV:HIT000059826|VEGA:OTTHUMP00000001733;OTTHUMP00000001734 Tax_Id=9606 Gene_Symbol=LZIC cDNA FLJ55829, highly similar to Homo sap	23.925	77082.6	72308.2	0	0	0	0	0	0
IPI00154451;IPI00941928;IPI00640677;IPI00178649;IPI00180322;IPI00647775;IPI00878647	IPI00154451;IPI00941928;IPI00640677;IPI00178649;IPI00180322;IPI00647775;IPI00878647	>IPI:IPI00154451.9|TREMBL:B4DQX2|ENSEMBL:ENSP00000408068 Tax_Id=9606 Gene_Symbol=MMS19 cDNA FLJ55586, highly similar to MMS19-like protein;>IPI:IPI00941928.1|SWISS-PROT:Q96T76-1|TREMBL:B3KPE5;B4E2I3;D3DR55|ENSEMBL:ENSP00000359818;ENSP00000412698|REFSEQ:NP_	115.75	94816.5	31689.5	15112.5	23753.6	33768.3	45794.4	16183.1	8737.97
IPI00154742;IPI00719452;IPI00744476;IPI00450309;IPI00827875;IPI00658130;IPI00784935;IPI00830047;IPI00642632;IPI00815938	IPI00154742;IPI00719452;IPI00744476;IPI00450309;IPI00827875;IPI00658130;IPI00784935;IPI00830047	>IPI:IPI00154742.6|SWISS-PROT:P01842|TREMBL:Q6PJR7;Q8N355;Q8TCJ5|ENSEMBL:ENSP00000374856;ENSP00000374857|H-INV:HIT000266256|VEGA:OTTHUMP00000028519;OTTHUMP00000028662;OTTHUMP00000199425;OTTHUMP00000199426 Tax_Id=9606 Gene_Symbol=IGLV3-21;IGLC3;IGLV2-11;IGL	24.792	1.09746e+06	2.61755e+06	659855	2.50686e+06	1.55552e+06	540850	15311.1	2.79768e+06
IPI00300386;IPI00414289;IPI00156282;IPI00921488;IPI00556522	IPI00300386;IPI00414289;IPI00156282;IPI00921488;IPI00556522	>IPI:IPI00300386.7|SWISS-PROT:Q13098-6|TREMBL:C9JFE4|ENSEMBL:ENSP00000313569 Tax_Id=9606 Gene_Symbol=GPS1 Putative uncharacterized protein GPS1;>IPI:IPI00414289.1|SWISS-PROT:Q13098-7|TREMBL:A8K070|ENSEMBL:ENSP00000347251;ENSP00000376167|REFSEQ:NP_997657 Ta	59.942	198653	170974	0	0	8595.06	4098.97	0	0
[truncated: 918 more rows]
