# Supplementary material for: Quantitative tandem mass-spectrometry of skin tissue reveals putative psoriatic arthritis biomarkers
Source: Clin Proteomics. 2015 Jan 13;12(1):1. doi: 10.1186/1559-0275-12-1 (PMC4304122; doi:10.1186/1559-0275-12-1)
Supplement: Supplementary file 2 — Additional file 2: Table S2: Unfiltered list of elevated proteins in lesional and non-lesional PsA skin, as identified by LC-MS/MS. The red font represents data and calculations ycorresponding to PsA lesional skin, while the blue font indicates the PsA non-lesional skin data points and calculations. Proteins commonly elevated in the lesional and non-lesional PsA groups are depicted in the last column. (XLSX 44 KB) [file 12014_2014_86_MOESM2_ESM.xlsx]

## Sheet: PsA.A.vs.PsC.A-2.csv
Protein.IDs	Majority.protein.IDs	Fasta.headers	PsA.L.avg	PsA.N.avg	PsC.L.avg	PsC.N.avg	pval.PsA.L.vs.PsC.L	FDR	Protein.IDs	Majority.protein.IDs	Fasta.headers	PsA.A.avg	PsA.N.avg	PsC.L.avg	PsC.N.avg	pval.PsA.N.vs.PsC.N	FDR	Common Proteins
IPI00384407;IPI00829979;IPI00888695;IPI00739205;IPI00940246;IPI00941582	IPI00384407;IPI00829979;IPI00888695;IPI00739205;IPI00940246;IPI00941582	>IPI:IPI00384407.1|TREMBL:Q9UL92 Tax_Id=9606 Gene_Symbol=- Myosin-reactive immunoglobulin heavy chain variable region (Fragment);>IPI:IPI00829979.2|TREMBL:A6NH92|ENSEMBL:ENSP00000375008|REFSEQ:XP_002344852;XP_002347495|VEGA:OTTHUMP00000201410 Tax_Id=9606 G	13.3557	12.7358	11.8306	12.1317	9.94949e-05	0.124412	IPI00219445;IPI00030243;IPI00922362;IPI00795743	IPI00219445;IPI00030243;IPI00922362;IPI00795743	>IPI:IPI00219445.1|SWISS-PROT:P61289-2|ENSEMBL:ENSP00000293362|REFSEQ:NP_789839|VEGA:OTTHUMP00000181231 Tax_Id=9606 Gene_Symbol=PSME3 Isoform 2 of Proteasome activator complex subunit 3;>IPI:IPI00030243.1|SWISS-PROT:P61289-1|TREMBL:B3KQ25;Q6FHK7|ENSEMBL:EN	11.6377	9.54545	10.4716	0	5.96288e-05	0.0911779	>IPI:IPI00022394.2|SWISS-PROT:P02747|ENSEMBL:ENSP00000363768;ENSP00000363770;ENSP00000363771|REFSEQ:NP_001107573;NP_758957|H-INV:HIT000294840|VEGA:OTTHUMP00000002932;OTTHUMP00000002933;OTTHUMP00000037922 Tax_Id=9606 Gene_Symbol=C1QC Complement C1q subcompo
IPI00022394	IPI00022394	>IPI:IPI00022394.2|SWISS-PROT:P02747|ENSEMBL:ENSP00000363768;ENSP00000363770;ENSP00000363771|REFSEQ:NP_001107573;NP_758957|H-INV:HIT000294840|VEGA:OTTHUMP00000002932;OTTHUMP00000002933;OTTHUMP00000037922 Tax_Id=9606 Gene_Symbol=C1QC Complement C1q subcompo	12.3366	11.4262	0	0	0.000316834	0.124412	IPI00386755;IPI00872773	IPI00386755;IPI00872773	>IPI:IPI00386755.2|SWISS-PROT:Q96HE7|ENSEMBL:ENSP00000379042|REFSEQ:NP_055399|H-INV:HIT000066492|VEGA:OTTHUMP00000028328;OTTHUMP00000178990 Tax_Id=9606 Gene_Symbol=ERO1L ERO1-like protein alpha;>IPI:IPI00872773.1|ENSEMBL:ENSP00000352044 Tax_Id=9606 Gene_Sy	13.2026	12.5764	11.5396	0	0.000121469	0.0911779	>IPI:IPI00796170.1|ENSEMBL:ENSP00000377303|REFSEQ:NP_002901|VEGA:OTTHUMP00000025998 Tax_Id=9606 Gene_Symbol=RENBP renin binding protein;>IPI:IPI00937516.1|SWISS-PROT:P51606|ENSEMBL:ENSP00000218151|H-INV:HIT000100420 Tax_Id=9606 Gene_Symbol=RENBP N-acylgluc
IPI00026546;IPI00873066	IPI00026546;IPI00873066	>IPI:IPI00026546.1|SWISS-PROT:P68402|TREMBL:Q6IBR6|ENSEMBL:ENSP00000304006|REFSEQ:NP_002563|H-INV:HIT000282479 Tax_Id=9606 Gene_Symbol=PAFAH1B2 Platelet-activating factor acetylhydrolase IB subunit beta;>IPI:IPI00873066.1|TREMBL:A8DPS5;A8DPS6;A8DPS7|ENSEMB	13.8281	12.6472	12.3349	12.2175	0.000361862	0.124412	IPI00001159	IPI00001159	>IPI:IPI00001159.10|SWISS-PROT:Q92616|TREMBL:B4DM32|ENSEMBL:ENSP00000300648|REFSEQ:NP_006827|H-INV:HIT000042355|VEGA:OTTHUMP00000169516 Tax_Id=9606 Gene_Symbol=GCN1L1 Translational activator GCN1	10.6924	9.58053	8.63576	0	0.000269603	0.0911779	>IPI:IPI00037448.3|SWISS-PROT:Q9UBQ7|TREMBL:Q5T945|ENSEMBL:ENSP00000313432|REFSEQ:NP_036335|H-INV:HIT000295600|VEGA:OTTHUMP00000021379 Tax_Id=9606 Gene_Symbol=GRHPR Glyoxylate reductase/hydroxypyruvate reductase;>IPI:IPI00550682.1|TREMBL:Q5M7Z5 Tax_Id=9606
IPI00465238;IPI00107728;IPI00872797;IPI00952729	IPI00465238;IPI00107728;IPI00872797;IPI00952729	>IPI:IPI00465238.3|SWISS-PROT:Q7Z3J2-1|ENSEMBL:ENSP00000251143|REFSEQ:NP_064710|H-INV:HIT000053468|VEGA:OTTHUMP00000081129 Tax_Id=9606 Gene_Symbol=C16orf62 Isoform 1 of UPF0505 protein C16orf62;>IPI:IPI00107728.4|TREMBL:B3KT69|ENSEMBL:ENSP00000395973|VEGA:	11.7043	0	0	0	0.000496769	0.124412	IPI00009949;IPI00643536;IPI00643918;IPI00827831	IPI00009949;IPI00643536;IPI00643918;IPI00827831	>IPI:IPI00009949.2|SWISS-PROT:Q92530|TREMBL:B4DUJ0;D3DVW3|ENSEMBL:ENSP00000327704;ENSP00000338039|REFSEQ:NP_006805;NP_848693|H-INV:HIT000279688|VEGA:OTTHUMP00000029955 Tax_Id=9606 Gene_Symbol=PSMF1 Proteasome inhibitor PI31 subunit;>IPI:IPI00643536.2|TREMB	0.346574	15.4454	0	12.859	0.000288451	0.0911779	>IPI:IPI00744598.2|TREMBL:Q9Y5S4;Q9Y5S5|ENSEMBL:ENSP00000406383 Tax_Id=9606 Gene_Symbol=POLE DNA polymerase;>IPI:IPI00939602.1|SWISS-PROT:Q07864|TREMBL:Q9UNF3|ENSEMBL:ENSP00000322570|REFSEQ:NP_006222|H-INV:HIT000191980|VEGA:OTTHUMP00000169953 Tax_Id=9606 G
IPI00025329;IPI00175212	IPI00025329;IPI00175212	>IPI:IPI00025329.1|SWISS-PROT:P84098|TREMBL:Q53G49;Q8IWR8|ENSEMBL:ENSP00000225430|REFSEQ:NP_000972|H-INV:HIT000335238 Tax_Id=9606 Gene_Symbol=RPL19 60S ribosomal protein L19;>IPI:IPI00175212.6|ENSEMBL:ENSP00000384740 Tax_Id=9606 Gene_Symbol=- 23 kDa protei	13.8116	13.6943	11.9224	11.5208	0.00056386	0.124412	IPI00011126;IPI00848107;IPI00895901;IPI00889191	IPI00011126	>IPI:IPI00011126.6|SWISS-PROT:P62191|TREMBL:B4DR63;Q53HB3;Q53XL8;Q6NW36|ENSEMBL:ENSP00000261303|REFSEQ:NP_002793|H-INV:HIT000029694|VEGA:OTTHUMP00000028280 Tax_Id=9606 Gene_Symbol=PSMC1 26S protease regulatory subunit 4	13.2034	10.8585	11.3821	0	0.000346011	0.0911779	>IPI:IPI00641231.1|TREMBL:B1ALD9|ENSEMBL:ENSP00000369073|VEGA:OTTHUMP00000018271 Tax_Id=9606 Gene_Symbol=POSTN Periostin, osteoblast specific factor;>IPI:IPI00007960.4|SWISS-PROT:Q15063-1|TREMBL:C0IMJ1|ENSEMBL:ENSP00000369071|REFSEQ:NP_006466|VEGA:OTTHUMP0
IPI00032830;IPI00217330	IPI00032830;IPI00217330	>IPI:IPI00032830.2|SWISS-PROT:Q9Y3B8-1|TREMBL:B2R532;Q9BTR4|ENSEMBL:ENSP00000265881|REFSEQ:NP_056338|H-INV:HIT000071685 Tax_Id=9606 Gene_Symbol=REXO2 Isoform 1 of Oligoribonuclease, mitochondrial (Fragment);>IPI:IPI00217330.2|SWISS-PROT:Q9Y3B8-2 Tax_Id=960	10.4483	11.3181	0	10.8126	0.000566249	0.124412	IPI00022445	IPI00022445	>IPI:IPI00022445.1|SWISS-PROT:P02775|TREMBL:D3JV41;D3JV42;D3JV43|ENSEMBL:ENSP00000296028|REFSEQ:NP_002695|H-INV:HIT000040491|VEGA:OTTHUMP00000160477 Tax_Id=9606 Gene_Symbol=PPBP Platelet basic protein	14.2336	14.326	12.8998	13.2066	0.000382619	0.0911779	>IPI:IPI00829640.1|TREMBL:Q6GMW4 Tax_Id=9606 Gene_Symbol=IGLV3-21;IGLC3;IGLV2-11;IGLV1-44;IGLC2;IGL@;LOC100290557;LOC100293277;IGLC1;IGLV1-40;LOC100293440;IGLV2-14;LOC100290481 IGL@ protein
IPI00289795;IPI00215899;IPI00902601;IPI00910459;IPI00955050	IPI00289795;IPI00215899;IPI00902601;IPI00910459;IPI00955050	>IPI:IPI00289795.1|SWISS-PROT:P78539-1|TREMBL:A8K065|ENSEMBL:ENSP00000367794|REFSEQ:NP_006298|H-INV:HIT000038894|VEGA:OTTHUMP00000023141 Tax_Id=9606 Gene_Symbol=SRPX Isoform 1 of Sushi repeat-containing protein SRPX;>IPI:IPI00215899.1|SWISS-PROT:P78539-2|E	8.56962	0	0	0	0.000842322	0.124412	IPI00926846;IPI00335280;IPI00925376;IPI00373788;IPI00910461;IPI00927031;IPI00927442	IPI00926846;IPI00335280;IPI00925376;IPI00373788;IPI00910461;IPI00927031;IPI00927442	>IPI:IPI00926846.1|ENSEMBL:ENSP00000406816|VEGA:OTTHUMP00000206443 Tax_Id=9606 Gene_Symbol=hCG_2024410;RPE 25 kDa protein;>IPI:IPI00335280.3|SWISS-PROT:Q96AT9-1|ENSEMBL:ENSP00000352401|REFSEQ:NP_954699|H-INV:HIT000086469|VEGA:OTTHUMP00000206409 Tax_Id=9606	5.5432	11.0621	12.0617	0	0.000512352	0.0911779	>IPI:IPI00219445.1|SWISS-PROT:P61289-2|ENSEMBL:ENSP00000293362|REFSEQ:NP_789839|VEGA:OTTHUMP00000181231 Tax_Id=9606 Gene_Symbol=PSME3 Isoform 2 of Proteasome activator complex subunit 3;>IPI:IPI00030243.1|SWISS-PROT:P61289-1|TREMBL:B3KQ25;Q6FHK7|ENSEMBL:EN
IPI00910977;IPI00746782;IPI00943076;IPI00165360;IPI00942726;IPI00877618	IPI00910977;IPI00746782;IPI00943076;IPI00165360;IPI00942726;IPI00877618	>IPI:IPI00910977.1|TREMBL:B3KP52|ENSEMBL:ENSP00000380318|REFSEQ:NP_066949 Tax_Id=9606 Gene_Symbol=MPST mercaptopyruvate sulfurtransferase isoform 1;>IPI:IPI00746782.1|TREMBL:Q59HD5|ENSEMBL:ENSP00000385289 Tax_Id=9606 Gene_Symbol=MPST 3-mercaptopyruvate sul	12.3417	12.0728	0	10.388	0.000877315	0.124412	IPI00917259;IPI00024689;IPI00909780;IPI00428490;IPI00915781;IPI00909619;IPI00915988	IPI00917259;IPI00024689;IPI00909780;IPI00428490;IPI00915781;IPI00909619;IPI00915988	>IPI:IPI00917259.1|TREMBL:B4E220|ENSEMBL:ENSP00000395059 Tax_Id=9606 Gene_Symbol=FAM188B cDNA FLJ51453, highly similar to Aquaporin-1;>IPI:IPI00024689.6|SWISS-PROT:P29972|TREMBL:B2R6P2;B4DNW4;B4F4P6|ENSEMBL:ENSP00000311165|REFSEQ:NP_932766|H-INV:HIT0001964	0	11.8597	11.4715	0	0.000571565	0.0911779
IPI00152900	IPI00152900	>IPI:IPI00152900.2|SWISS-PROT:Q8WZA0|TREMBL:B4E2N0|ENSEMBL:ENSP00000366418;ENSP00000366430;ENSP00000383695|REFSEQ:NP_115744|H-INV:HIT000059826|VEGA:OTTHUMP00000001733;OTTHUMP00000001734 Tax_Id=9606 Gene_Symbol=LZIC cDNA FLJ55829, highly similar to Homo sap	11.2207	0	0	0	0.000907029	0.124412	IPI00555917;IPI00220031;IPI00335634;IPI00922610;IPI00220030;IPI00890738	IPI00555917;IPI00220031;IPI00335634;IPI00922610;IPI00220030;IPI00890738	>IPI:IPI00555917.3|TREMBL:Q59GS5|ENSEMBL:ENSP00000366463 Tax_Id=9606 Gene_Symbol=PXN Paxillin variant (Fragment);>IPI:IPI00220031.1|SWISS-PROT:P49023-3|ENSEMBL:ENSP00000267257|VEGA:OTTHUMP00000169496 Tax_Id=9606 Gene_Symbol=PXN Isoform Gamma of Paxillin;>I	5.21679	10.8443	10.6906	0	0.000677042	0.0911779
IPI00179438;IPI00954039;IPI00219298	IPI00179438;IPI00954039;IPI00219298	>IPI:IPI00179438.5|SWISS-PROT:P98082-1|TREMBL:B2RAW0;B4DNN1|ENSEMBL:ENSP00000313391|REFSEQ:NP_001334|H-INV:HIT000220301 Tax_Id=9606 Gene_Symbol=DAB2 Isoform 1 of Disabled homolog 2;>IPI:IPI00954039.1|SWISS-PROT:P98082-3 Tax_Id=9606 Gene_Symbol=DAB2 Isoform	9.76656	0	0	8.71879	0.000978129	0.124412	IPI00021907;IPI00943158;IPI00216475;IPI00793055;IPI00216477;IPI00789377;IPI00791623;IPI00216474;IPI00871491;IPI00718832;IPI00446097	IPI00021907;IPI00943158;IPI00216475;IPI00793055;IPI00216477;IPI00789377;IPI00791623	>IPI:IPI00021907.2|SWISS-PROT:P02686-1|TREMBL:A6NP45|ENSEMBL:ENSP00000346545;ENSP00000348273|REFSEQ:NP_001020272|VEGA:OTTHUMP00000163776 Tax_Id=9606 Gene_Symbol=MBP Isoform 1 of Myelin basic protein;>IPI:IPI00943158.1|ENSEMBL:ENSP00000372026 Tax_Id=9606 Ge	12.4464	20.0048	13.6996	15.9719	0.000698774	0.0911779
IPI00007800	IPI00007800	>IPI:IPI00007800.1|SWISS-PROT:Q9UKU9|TREMBL:B2R780;Q8N2J9|ENSEMBL:ENSP00000362524|REFSEQ:NP_036230|H-INV:HIT000252318|VEGA:OTTHUMP00000022159 Tax_Id=9606 Gene_Symbol=ANGPTL2 Angiopoietin-related protein 2	12.9535	0	0	0	0.00112548	0.124412	IPI00292532	IPI00292532	>IPI:IPI00292532.6|SWISS-PROT:P49913|ENSEMBL:ENSP00000296435|REFSEQ:NP_004336|H-INV:HIT000054108|VEGA:OTTHUMP00000164805;OTTHUMP00000171029 Tax_Id=9606 Gene_Symbol=CAMP Cathelicidin antimicrobial peptide precursor	10.3226	9.57271	10.8645	0	0.000707	0.0911779
IPI00028414	IPI00028414	>IPI:IPI00028414.3|SWISS-PROT:O60234|TREMBL:Q6IB37;Q8TDZ6|ENSEMBL:ENSP00000253054|REFSEQ:NP_004868|H-INV:HIT000090538|VEGA:OTTHUMP00000076747 Tax_Id=9606 Gene_Symbol=GMFG Glia maturation factor gamma	11.3623	0	0	0	0.00120422	0.124412	IPI00005739	IPI00005739	>IPI:IPI00005739.1|SWISS-PROT:O15263|ENSEMBL:ENSP00000303532|REFSEQ:NP_004933;XP_002342852|H-INV:HIT000327983|VEGA:OTTHUMP00000159651;OTTHUMP00000176947;OTTHUMP00000176996 Tax_Id=9606 Gene_Symbol=DEFB4A;LOC100289462 Beta-defensin 2	14.7675	14.5611	15.1987	0	0.000849541	0.0911779
IPI00021435;IPI00879409;IPI00927053	IPI00021435;IPI00879409;IPI00927053	>IPI:IPI00021435.3|SWISS-PROT:P35998|TREMBL:B7Z571;B7Z5E2;Q75L23|ENSEMBL:ENSP00000292644;ENSP00000391211|REFSEQ:NP_002794|H-INV:HIT000031017|VEGA:OTTHUMP00000024424;OTTHUMP00000211710 Tax_Id=9606 Gene_Symbol=PSMC2 26S protease regulatory subunit 7;>IPI:IPI	13.0511	12.7666	11.6749	12.5398	0.00124291	0.124412	IPI00387116	IPI00387116	>IPI:IPI00387116.1|SWISS-PROT:P01621 Tax_Id=9606 Gene_Symbol=- Ig kappa chain V-III region NG9 (Fragment)	7.53956	14.9632	0	0	0.000954734	0.0911779
IPI00796170;IPI00937516;IPI00646161	IPI00796170;IPI00937516;IPI00646161	>IPI:IPI00796170.1|ENSEMBL:ENSP00000377303|REFSEQ:NP_002901|VEGA:OTTHUMP00000025998 Tax_Id=9606 Gene_Symbol=RENBP renin binding protein;>IPI:IPI00937516.1|SWISS-PROT:P51606|ENSEMBL:ENSP00000218151|H-INV:HIT000100420 Tax_Id=9606 Gene_Symbol=RENBP N-acylgluc	10.7977	12.7839	0	0	0.00130995	0.124412	IPI00025285	IPI00025285	>IPI:IPI00025285.3|SWISS-PROT:O75348|TREMBL:Q6IB33|ENSEMBL:ENSP00000363162|REFSEQ:NP_004879|H-INV:HIT000286984|VEGA:OTTHUMP00000022758 Tax_Id=9606 Gene_Symbol=ATP6V1G1 V-type proton ATPase subunit G 1	13.0348	11.9119	12.536	0	0.000967807	0.0911779
IPI00329563;IPI00386520	IPI00329563;IPI00386520	>IPI:IPI00329563.10|SWISS-PROT:O14933-1|ENSEMBL:ENSP00000287156|REFSEQ:NP_004214 Tax_Id=9606 Gene_Symbol=UBE2L6 Isoform 1 of Ubiquitin/ISG15-conjugating enzyme E2 L6;>IPI:IPI00386520.3|SWISS-PROT:O14933-2|ENSEMBL:ENSP00000341980;ENSP00000378545|REFSEQ:NP_9	12.3255	0	0	0	0.00131658	0.124412	IPI00419880;IPI00472119;IPI00736161;IPI00942312	IPI00419880;IPI00472119;IPI00736161	>IPI:IPI00419880.6|SWISS-PROT:P61247|TREMBL:A8K4W0;B7Z3M5;D3DP05;Q6NXR8|ENSEMBL:ENSP00000346050|REFSEQ:NP_000997|H-INV:HIT000030591 Tax_Id=9606 Gene_Symbol=RPS3A 40S ribosomal protein S3a;>IPI:IPI00472119.2|ENSEMBL:ENSP00000412809|VEGA:OTTHUMP00000175846 T	14.8718	14.4005	14.5375	14.0471	0.000987331	0.0911779
IPI00022052;IPI00447485	IPI00022052;IPI00447485	>IPI:IPI00022052.1|SWISS-PROT:O76076|ENSEMBL:ENSP00000190983;ENSP00000361959|REFSEQ:NP_003872|H-INV:HIT000282680|VEGA:OTTHUMP00000031770;OTTHUMP00000063227 Tax_Id=9606 Gene_Symbol=WISP2 WNT1-inducible-signaling pathway protein 2;>IPI:IPI00447485.1|TREMBL:Q	13.159	13.1997	12.2274	11.4574	0.00172281	0.149682	IPI00914566;IPI00914971;IPI00902799;IPI00382869;IPI00455004	IPI00914566;IPI00914971;IPI00902799	>IPI:IPI00914566.2|SWISS-PROT:P14324|TREMBL:D3DV91|ENSEMBL:ENSP00000349078;ENSP00000357340|REFSEQ:NP_001129293;NP_001995|H-INV:HIT000277475|VEGA:OTTHUMP00000015807;OTTHUMP00000015808 Tax_Id=9606 Gene_Symbol=FDPS Farnesyl pyrophosphate synthase;>IPI:IPI0091	12.9001	14.6166	13.8218	10.0965	0.00108529	0.0911779
IPI00828156	IPI00828156	>IPI:IPI00828156.1|TREMBL:A2NKM6 Tax_Id=9606 Gene_Symbol=- NANUC-1 heavy chain (Fragment)	12.0681	11.1602	10.1433	11.0864	0.0019462	0.154996	IPI00163505;IPI00215801;IPI00942853;IPI00746554;IPI00647282;IPI00514831;IPI00644764	IPI00163505;IPI00215801;IPI00942853;IPI00746554;IPI00647282;IPI00514831;IPI00644764	>IPI:IPI00163505.2|SWISS-PROT:Q14498-1|TREMBL:A2RRD3;B3KWX7;B4DLM0;B4E1M7;B7Z4L7;Q68DD9;Q6MZY7;Q7Z3L0|ENSEMBL:ENSP00000253363|REFSEQ:NP_909122|VEGA:OTTHUMP00000030795 Tax_Id=9606 Gene_Symbol=RBM39 Isoform 1 of RNA-binding protein 39;>IPI:IPI00215801.1|SWIS	10.9299	9.74869	9.80128	0	0.00113188	0.0911779
IPI00910771;IPI00893197;IPI00293102;IPI00935879;IPI00217296;IPI00941236;IPI00852637;IPI00217297;IPI00640101;IPI00853351;IPI00927771;IPI00853207;IPI00470813;IPI00880122;IPI00925818;IPI00925006	IPI00910771;IPI00893197;IPI00293102;IPI00935879;IPI00217296;IPI00941236;IPI00852637;IPI00217297;IPI00640101;IPI00853351;IPI00927771;IPI00853207;IPI00470813;IPI00880122;IPI00925818;IPI00925006	>IPI:IPI00910771.3|TREMBL:B4DZF8;B7ZBP7|ENSEMBL:ENSP00000394338;ENSP00000416522|VEGA:OTTHUMP00000206380 Tax_Id=9606 Gene_Symbol=PPP2R4 cDNA FLJ54705, highly similar to Serine/threonine-protein phosphatase 2A regulatory subunit B;>IPI:IPI00893197.1|SWISS-P	12.5706	6.47709	0	0	0.00202244	0.154996	IPI00644378	IPI00644378	>IPI:IPI00644378.1|TREMBL:O95086|VEGA:OTTHUMP00000080345 Tax_Id=9606 Gene_Symbol=CLN3 CLN3 protein	13.609	13.2945	12.6621	12.2247	0.00117744	0.0911779
IPI00935516	IPI00935516	>IPI:IPI00935516.1|SWISS-PROT:O75506|ENSEMBL:ENSP00000392896|REFSEQ:NP_001528|H-INV:HIT000296226|VEGA:OTTHUMP00000080737;OTTHUMP00000107495 Tax_Id=9606 Gene_Symbol=HSBP1 Heat shock factor-binding protein 1	11.3297	0	0	0	0.00213386	0.154996	IPI00910602;IPI00923396	IPI00910602;IPI00923396	>IPI:IPI00910602.1|SWISS-PROT:P12036-1|TREMBL:Q16070|ENSEMBL:ENSP00000311997|REFSEQ:NP_066554|H-INV:HIT000000562|VEGA:OTTHUMP00000028592;OTTHUMP00000199266 Tax_Id=9606 Gene_Symbol=NEFH Isoform 1 of Neurofilament heavy polypeptide;>IPI:IPI00923396.1|SWISS-P	5.52864	16.1672	9.81478	8.70272	0.00120949	0.0911779
IPI00479116	IPI00479116	>IPI:IPI00479116.1|SWISS-PROT:P22792|ENSEMBL:ENSP00000319464;ENSP00000402232|REFSEQ:NP_001073982|H-INV:HIT000092405|VEGA:OTTHUMP00000174073;OTTHUMP00000209122;OTTHUMP00000209123 Tax_Id=9606 Gene_Symbol=CPN2 Carboxypeptidase N subunit 2	13.3238	11.0667	0	10.1313	0.00228661	0.154996	IPI00943181;IPI00384051;IPI00746205	IPI00943181;IPI00384051;IPI00746205	>IPI:IPI00943181.1|TREMBL:C9JE52|ENSEMBL:ENSP00000416650 Tax_Id=9606 Gene_Symbol=PSME2 Putative uncharacterized protein PSME2;>IPI:IPI00384051.6|SWISS-PROT:Q9UL46|TREMBL:A8MZ76;Q2TNB3;Q6FHK9|ENSEMBL:ENSP00000380090 Tax_Id=9606 Gene_Symbol=PSME2 Putative un	11.6317	13.9449	13.1035	0	0.00124164	0.0911779
IPI00037448;IPI00550682;IPI00514020;IPI00026486	IPI00037448;IPI00550682;IPI00514020	>IPI:IPI00037448.3|SWISS-PROT:Q9UBQ7|TREMBL:Q5T945|ENSEMBL:ENSP00000313432|REFSEQ:NP_036335|H-INV:HIT000295600|VEGA:OTTHUMP00000021379 Tax_Id=9606 Gene_Symbol=GRHPR Glyoxylate reductase/hydroxypyruvate reductase;>IPI:IPI00550682.1|TREMBL:Q5M7Z5 Tax_Id=9606	15.3959	15.8707	13.648	15.0688	0.00230867	0.154996	IPI00718888;IPI00218371;IPI00219616;IPI00219617;IPI00955441;IPI00917032;IPI00552495;IPI00642461;IPI00947377;IPI00643000;IPI00947401;IPI00947213	IPI00718888;IPI00218371;IPI00219616;IPI00219617;IPI00955441;IPI00917032;IPI00552495;IPI00642461;IPI00947377;IPI00643000;IPI00947401;IPI00947213	>IPI:IPI00718888.1|SWISS-PROT:P11908-2|ENSEMBL:ENSP00000381504|REFSEQ:NP_001034180 Tax_Id=9606 Gene_Symbol=PRPS2 Isoform 2 of Ribose-phosphate pyrophosphokinase 2;>IPI:IPI00218371.4|SWISS-PROT:P21108|ENSEMBL:ENSP00000390134|REFSEQ:NP_787082|H-INV:HIT000195	12.2645	12.1639	10.9639	0	0.00125786	0.0911779
IPI00220232;IPI00005979;IPI00654843	IPI00220232;IPI00005979;IPI00654843	>IPI:IPI00220232.1|SWISS-PROT:Q9UI10-2|ENSEMBL:ENSP00000394869|REFSEQ:NP_751945 Tax_Id=9606 Gene_Symbol=EIF2B4 Isoform 2 of Translation initiation factor eIF-2B subunit delta;>IPI:IPI00005979.2|SWISS-PROT:Q9UI10-1|TREMBL:Q9HBP7|ENSEMBL:ENSP00000233552|REFS	10.7425	0	0	0	0.00264722	0.155737	IPI00937635	IPI00937635	>IPI:IPI00937635.1|REFSEQ:XP_002342225;XP_002347777 Tax_Id=9606 Gene_Symbol=LOC100287039;LOC100289704 hypothetical protein XP_002342225	9.83511	9.79902	10.7993	0	0.00132487	0.0911779
IPI00909582;IPI00019912;IPI00847995	IPI00909582;IPI00019912;IPI00847995	>IPI:IPI00909582.1|TREMBL:B4DNV1;B4DSD0|ENSEMBL:ENSP00000411960 Tax_Id=9606 Gene_Symbol=HSD17B4 cDNA FLJ55431, highly similar to Peroxisomal multifunctional enzyme type 2;>IPI:IPI00019912.3|SWISS-PROT:P51659|TREMBL:B2R659;B3KSP2;B4DDM5;B4DVS5|ENSEMBL:ENSP0	14.9588	13.6346	12.2384	12.478	0.0029238	0.155737	IPI00012578	IPI00012578	>IPI:IPI00012578.1|SWISS-PROT:O00629|TREMBL:D3DNM2|ENSEMBL:ENSP00000334373|REFSEQ:NP_002259|H-INV:HIT000051166|VEGA:OTTHUMP00000173408 Tax_Id=9606 Gene_Symbol=KPNA4 Importin subunit alpha-4	11.103	11.2772	10.0317	0	0.00136324	0.0911779
IPI00183274;IPI00220527;IPI00183530;IPI00299095	IPI00183274;IPI00220527;IPI00183530;IPI00299095	>IPI:IPI00183274.3|TREMBL:A6NKH4|ENSEMBL:ENSP00000326668|REFSEQ:NP_690039|VEGA:OTTHUMP00000175875 Tax_Id=9606 Gene_Symbol=SNX1 sorting nexin 1 isoform c;>IPI:IPI00220527.5|SWISS-PROT:Q13596-2|ENSEMBL:ENSP00000261889|REFSEQ:NP_683758|VEGA:OTTHUMP00000175876	10.1454	12.0481	0	11.8206	0.00302401	0.155737	IPI00022447	IPI00022447	>IPI:IPI00022447.3|SWISS-PROT:Q92604|TREMBL:Q53YL2|ENSEMBL:ENSP00000355963;ENSP00000355964|REFSEQ:NP_055688|H-INV:HIT000042342|VEGA:OTTHUMP00000035214;OTTHUMP00000035215 Tax_Id=9606 Gene_Symbol=LPGAT1 Acyl-CoA:lysophosphatidylglycerol acyltransferase 1	0	11.3882	0	10.4844	0.00141361	0.0911779
IPI00293434;IPI00878369;IPI00942616;IPI00788736;IPI00790432;IPI00789296	IPI00293434;IPI00878369;IPI00942616;IPI00788736;IPI00790432;IPI00789296	>IPI:IPI00293434.2|SWISS-PROT:P37108|ENSEMBL:ENSP00000267884|REFSEQ:NP_003125|H-INV:HIT000299445|VEGA:OTTHUMP00000176183 Tax_Id=9606 Gene_Symbol=SRP14 Signal recognition particle 14 kDa protein;>IPI:IPI00878369.2|TREMBL:C9J8B3|ENSEMBL:ENSP00000397549|VEGA:	13.2765	10.5398	11.3649	10.9613	0.00315393	0.155737	IPI00853068	IPI00853068	>IPI:IPI00853068.2|TREMBL:P78461;Q6J1Z9;Q86YL2;Q86YQ1;Q86YQ4;Q9NQT3|ENSEMBL:ENSP00000380899;ENSP00000380908|VEGA:OTTHUMP00000194924;OTTHUMP00000194926 Tax_Id=9606 Gene_Symbol=HBA2;HBA1 Hemoglobin alpha-2	16.1205	16.3193	16.3351	12.3642	0.00158625	0.0955579
IPI00024107;IPI00218467;IPI00218468	IPI00024107;IPI00218467;IPI00218468	>IPI:IPI00024107.1|SWISS-PROT:P37840-1|ENSEMBL:ENSP00000338345;ENSP00000378437;ENSP00000378442|REFSEQ:NP_000336;NP_001139526;NP_001139527|H-INV:HIT000281569|VEGA:OTTHUMP00000161559;OTTHUMP00000161560;OTTHUMP00000161561 Tax_Id=9606 Gene_Symbol=SNCA Isoform	12.8276	14.3097	0	12.0554	0.00315773	0.155737	IPI00642816;IPI00216125;IPI00419797	IPI00642816;IPI00216125;IPI00419797	>IPI:IPI00642816.2|SWISS-PROT:P49458|TREMBL:A8K0N0;Q8WVW9|ENSEMBL:ENSP00000305230;ENSP00000315139|REFSEQ:NP_003124;XP_001720178|H-INV:HIT000033795|VEGA:OTTHUMP00000035860 Tax_Id=9606 Gene_Symbol=SRP9;SRP9L1 Signal recognition particle 9 kDa protein;>IPI:IP	11.6777	11.939	13.0218	9.68493	0.00166228	0.0955579
IPI00002134;IPI00909766	IPI00002134;IPI00909766	>IPI:IPI00002134.4|SWISS-PROT:Q16401|TREMBL:A8K4T6|ENSEMBL:ENSP00000210313|REFSEQ:NP_005038|H-INV:HIT000036727|VEGA:OTTHUMP00000021990 Tax_Id=9606 Gene_Symbol=PSMD5 26S proteasome non-ATPase regulatory subunit 5;>IPI:IPI00909766.1|TREMBL:B4DZM8|ENSEMBL:ENS	13.1681	12.3607	10.902	12.6733	0.00316325	0.155737	IPI00216047;IPI00150057;IPI00234252;IPI00797830;IPI00793678;IPI00793183	IPI00216047;IPI00150057	>IPI:IPI00216047.3|SWISS-PROT:Q8TAQ2-1|ENSEMBL:ENSP00000267064|REFSEQ:NP_003066|H-INV:HIT000040150|VEGA:OTTHUMP00000168107 Tax_Id=9606 Gene_Symbol=SMARCC2 Isoform 1 of SWI/SNF complex subunit SMARCC2;>IPI:IPI00150057.6|SWISS-PROT:Q8TAQ2-2|TREMBL:B4DF22|ENS	0	10.6396	0	0	0.00166671	0.0955579
IPI00295485;IPI00828021	IPI00295485;IPI00828021	>IPI:IPI00295485.1|SWISS-PROT:O95757|TREMBL:B4DZR0;Q53ZP9|ENSEMBL:ENSP00000390499 Tax_Id=9606 Gene_Symbol=HSPA4L Heat shock 70 kDa protein 4L;>IPI:IPI00828021.3|TREMBL:A2ICT2;B3KNM0;B4DXT2|ENSEMBL:ENSP00000296464|REFSEQ:NP_055093|H-INV:HIT000052430|VEGA:OT	11.6533	0	0	0	0.00343482	0.163058	IPI00333068;IPI00909730;IPI00926706;IPI00927330	IPI00333068;IPI00909730;IPI00926706	>IPI:IPI00333068.4|SWISS-PROT:Q92747|TREMBL:Q53GB6;Q59GQ0|ENSEMBL:ENSP00000262942|REFSEQ:NP_006400|H-INV:HIT000095831|VEGA:OTTHUMP00000025213;OTTHUMP00000206032 Tax_Id=9606 Gene_Symbol=ARPC1A Actin-related protein 2/3 complex subunit 1A;>IPI:IPI00909730.1|	6.8197	10.7736	11.9462	0	0.001737	0.0960314
IPI00243742;IPI00216070;IPI00220332	IPI00243742;IPI00216070;IPI00220332	>IPI:IPI00243742.7|SWISS-PROT:P08590|ENSEMBL:ENSP00000292327;ENSP00000379210|REFSEQ:NP_000249|H-INV:HIT000034579|VEGA:OTTHUMP00000164785;OTTHUMP00000165922;OTTHUMP00000170952 Tax_Id=9606 Gene_Symbol=MYL3 Myosin light chain 3;>IPI:IPI00216070.3|SWISS-PROT:P	13.1211	6.20969	12.2391	14.8385	0.00362393	0.163058	IPI00479905;IPI00074489	IPI00479905;IPI00074489	>IPI:IPI00479905.5|SWISS-PROT:O96000|TREMBL:A8K761|ENSEMBL:ENSP00000268668|REFSEQ:NP_004539|H-INV:HIT000068144|VEGA:OTTHUMP00000081280;OTTHUMP00000158897 Tax_Id=9606 Gene_Symbol=NDUFB10 NADH dehydrogenase [ubiquinone] 1 beta subcomplex subunit 10;>IPI:IPI0	5.2398	12.1683	0	0	0.00185938	0.0968879
IPI00640817;IPI00018342;IPI00515036	IPI00640817;IPI00018342	>IPI:IPI00640817.1|TREMBL:Q53EY8;Q5T9B7|ENSEMBL:ENSP00000223836|VEGA:OTTHUMP00000022219 Tax_Id=9606 Gene_Symbol=AK1 Adenylate kinase 1;>IPI:IPI00018342.5|SWISS-PROT:P00568|TREMBL:Q6FGX9|ENSEMBL:ENSP00000362249;ENSP00000362271|REFSEQ:NP_000467|H-INV:HIT0003	14.5917	14.7731	12.5089	14.6497	0.00364314	0.163058	IPI00514424;IPI00002412;IPI00514248	IPI00514424;IPI00002412;IPI00514248	>IPI:IPI00514424.4|TREMBL:Q5T0S6|ENSEMBL:ENSP00000361865;ENSP00000361869|VEGA:OTTHUMP00000004837 Tax_Id=9606 Gene_Symbol=PPT1 Palmitoyl-protein thioesterase 1;>IPI:IPI00002412.1|SWISS-PROT:P50897|TREMBL:Q6FGQ4|ENSEMBL:ENSP00000394863|REFSEQ:NP_000301|H-INV	0	12.279	0	11.0879	0.00187767	0.0968879
IPI00827906	IPI00827906	>IPI:IPI00827906.1|TREMBL:A2JA16;C9J5Z7|ENSEMBL:ENSP00000417097|VEGA:OTTHUMP00000200370 Tax_Id=9606 Gene_Symbol=- Anti-mucin1 light chain variable region (Fragment)	12.7896	10.4102	0	0	0.00378904	0.1646	IPI00023647;IPI00827491	IPI00023647;IPI00827491	>IPI:IPI00023647.4|SWISS-PROT:A0AVT1-1|TREMBL:B3KSS1|ENSEMBL:ENSP00000313454|REFSEQ:NP_060697|H-INV:HIT000389076|VEGA:OTTHUMP00000159634 Tax_Id=9606 Gene_Symbol=UBA6 Isoform 1 of Ubiquitin-like modifier-activating enzyme 6;>IPI:IPI00827491.1|SWISS-PROT:A0A	4.80234	11.4996	12.7802	0	0.00195657	0.0977022
IPI00179589;IPI00924816;IPI00926178	IPI00179589;IPI00924816;IPI00926178	>IPI:IPI00179589.4|VEGA:OTTHUMP00000025270 Tax_Id=9606 Gene_Symbol=- 14 kDa protein;>IPI:IPI00924816.1|SWISS-PROT:P58546|TREMBL:Q69YG1|ENSEMBL:ENSP00000349140;ENSP00000376800|REFSEQ:NP_665807|H-INV:HIT000028961|VEGA:OTTHUMP00000208354 Tax_Id=9606 Gene_Symb	14.7346	14.5828	14.1777	14.6766	0.00410029	0.167568	IPI00013290;IPI00939776;IPI00885081;IPI00028122;IPI00645387;IPI00333317;IPI00643781;IPI00007063	IPI00013290;IPI00939776;IPI00885081;IPI00028122;IPI00645387;IPI00333317;IPI00643781;IPI00007063	>IPI:IPI00013290.5|ENSEMBL:ENSP00000301284|VEGA:OTTHUMP00000077593 Tax_Id=9606 Gene_Symbol=HDGFRP2 75 kDa protein;>IPI:IPI00939776.1|SWISS-PROT:Q7Z4V5-1|REFSEQ:NP_001001520|H-INV:HIT000242863 Tax_Id=9606 Gene_Symbol=HDGFRP2 Isoform 1 of Hepatoma-derived gr	0	10.8714	10.5574	0	0.00202707	0.0980597
IPI00007343	IPI00007343	>IPI:IPI00007343.1|SWISS-PROT:O15541|TREMBL:A2VCQ9;B2RBR7|ENSEMBL:ENSP00000360497|REFSEQ:NP_008909|H-INV:HIT000325057|VEGA:OTTHUMP00000023925 Tax_Id=9606 Gene_Symbol=RNF113A RING finger protein 113A	11.6919	10.9278	9.36276	11.3491	0.00413084	0.167568	IPI00328113;IPI00556217;IPI00019439;IPI00930504	IPI00328113	>IPI:IPI00328113.3|SWISS-PROT:P35555|TREMBL:B4E3I6;D2JYH6;Q75N88;Q75N89;Q9NP01|ENSEMBL:ENSP00000325527|REFSEQ:NP_000129|H-INV:HIT000192231|VEGA:OTTHUMP00000176257 Tax_Id=9606 Gene_Symbol=FBN1 Fibrillin-1	16.4008	17.5558	15.5731	16.3318	0.00223003	0.102529
IPI00375380;IPI00549672	IPI00375380;IPI00549672	>IPI:IPI00375380.4|TREMBL:B3KT15|ENSEMBL:ENSP00000396937|REFSEQ:NP_787128 Tax_Id=9606 Gene_Symbol=PSMD13 proteasome 26S non-ATPase subunit 13 isoform 2;>IPI:IPI00549672.2|SWISS-PROT:Q9UNM6|TREMBL:B2RBM7;B4DJ66;Q53GN6;Q9UNM7;Q9Y6E3|ENSEMBL:ENSP00000333811|R	10.9933	10.0619	0	10.5934	0.00419771	0.167568	IPI00024670;IPI00922887;IPI00922290;IPI00852934	IPI00024670;IPI00922887;IPI00922290;IPI00852934	>IPI:IPI00024670.5|SWISS-PROT:Q00765|TREMBL:B2R6C4;B7Z510;B7Z681;D3DT04|ENSEMBL:ENSP00000368959|REFSEQ:NP_005660|H-INV:HIT000056652|VEGA:OTTHUMP00000159020 Tax_Id=9606 Gene_Symbol=REEP5 Receptor expression-enhancing protein 5;>IPI:IPI00922887.1|TREMBL:B7Z2	11.8589	12.2971	11.3869	0	0.00225192	0.102529
IPI00143921;IPI00783221;IPI00445699	IPI00143921;IPI00783221;IPI00445699	>IPI:IPI00143921.9|SWISS-PROT:Q7Z4H8-1|ENSEMBL:ENSP00000315386|REFSEQ:NP_714916 Tax_Id=9606 Gene_Symbol=KDELC2 Isoform 1 of KDEL motif-containing protein 2;>IPI:IPI00783221.5|SWISS-PROT:Q7Z4H8-2|TREMBL:B2R8W4|ENSEMBL:ENSP00000413429 Tax_Id=9606 Gene_Symbol	12.0527	10.492	0	0	0.00435378	0.169225	IPI00796170;IPI00937516;IPI00646161	IPI00796170;IPI00937516;IPI00646161	>IPI:IPI00796170.1|ENSEMBL:ENSP00000377303|REFSEQ:NP_002901|VEGA:OTTHUMP00000025998 Tax_Id=9606 Gene_Symbol=RENBP renin binding protein;>IPI:IPI00937516.1|SWISS-PROT:P51606|ENSEMBL:ENSP00000218151|H-INV:HIT000100420 Tax_Id=9606 Gene_Symbol=RENBP N-acylgluc	10.7977	12.7839	0	0	0.0023621	0.104161
IPI00744598;IPI00939602;IPI00790334;IPI00940894	IPI00744598;IPI00939602;IPI00790334;IPI00940894	>IPI:IPI00744598.2|TREMBL:Q9Y5S4;Q9Y5S5|ENSEMBL:ENSP00000406383 Tax_Id=9606 Gene_Symbol=POLE DNA polymerase;>IPI:IPI00939602.1|SWISS-PROT:Q07864|TREMBL:Q9UNF3|ENSEMBL:ENSP00000322570|REFSEQ:NP_006222|H-INV:HIT000191980|VEGA:OTTHUMP00000169953 Tax_Id=9606 G	13.2522	16.6628	0	0	0.00468172	0.176407	IPI00298547	IPI00298547	>IPI:IPI00298547.3|SWISS-PROT:Q99497|ENSEMBL:ENSP00000340278;ENSP00000366708;ENSP00000366711;ENSP00000418770|REFSEQ:NP_001116849;NP_009193|H-INV:HIT000297741|VEGA:OTTHUMP00000001348;OTTHUMP00000001349;OTTHUMP00000001350;OTTHUMP00000001351 Tax_Id=9606 Gene_	8.1418	17.2705	15.0916	15.3766	0.00249475	0.104161
IPI00165261;IPI00794956;IPI00374338;IPI00940880	IPI00165261;IPI00794956;IPI00374338;IPI00940880	>IPI:IPI00165261.6|SWISS-PROT:Q8WVM8|TREMBL:B7Z738|ENSEMBL:ENSP00000390783|REFSEQ:NP_057190|H-INV:HIT000000634|VEGA:OTTHUMP00000178786 Tax_Id=9606 Gene_Symbol=SCFD1 Sec1 family domain-containing protein 1;>IPI:IPI00794956.4|TREMBL:A8MVJ7;Q53GW1|ENSEMBL:ENS	12.4368	12.0562	11.8369	12.6155	0.00477743	0.176407	IPI00744598;IPI00939602;IPI00790334;IPI00940894	IPI00744598;IPI00939602;IPI00790334;IPI00940894	>IPI:IPI00744598.2|TREMBL:Q9Y5S4;Q9Y5S5|ENSEMBL:ENSP00000406383 Tax_Id=9606 Gene_Symbol=POLE DNA polymerase;>IPI:IPI00939602.1|SWISS-PROT:Q07864|TREMBL:Q9UNF3|ENSEMBL:ENSP00000322570|REFSEQ:NP_006222|H-INV:HIT000191980|VEGA:OTTHUMP00000169953 Tax_Id=9606 G	13.2522	16.6628	0	0	0.00250196	0.104161
IPI00000873;IPI00893918;IPI00646425;IPI00908612;IPI00939335;IPI00793323;IPI00893211;IPI00941098;IPI00893487;IPI00893333	IPI00000873;IPI00893918;IPI00646425	>IPI:IPI00000873.3|SWISS-PROT:P26640|ENSEMBL:ENSP00000211402;ENSP00000364815;ENSP00000403359|REFSEQ:NP_006286|VEGA:OTTHUMP00000029422;OTTHUMP00000029855;OTTHUMP00000193354 Tax_Id=9606 Gene_Symbol=VARS Valyl-tRNA synthetase;>IPI:IPI00893918.1|TREMBL:B0V043|	14.4166	13.6791	11.9387	13.9174	0.00491882	0.176543	IPI00010201;IPI00937278;IPI00909562	IPI00010201;IPI00937278;IPI00909562	>IPI:IPI00010201.4|TREMBL:B4DX18;Q5U0B3|ENSEMBL:ENSP00000215071|REFSEQ:NP_002803|H-INV:HIT000286074|VEGA:OTTHUMP00000077903;OTTHUMP00000198258 Tax_Id=9606 Gene_Symbol=PSMD8 proteasome 26S non-ATPase subunit 8;>IPI:IPI00937278.1|SWISS-PROT:P48556|ENSEMBL:EN	12.661	11.9074	11.6096	0	0.00255693	0.104161
IPI00025366;IPI00793839;IPI00383539;IPI00796979;IPI00795080;IPI00791780;IPI00791211;IPI00795682;IPI00792509	IPI00025366;IPI00793839;IPI00383539	>IPI:IPI00025366.4|SWISS-PROT:O75390|TREMBL:B4DJV2|ENSEMBL:ENSP00000342056|REFSEQ:NP_004068|H-INV:HIT000034804|VEGA:OTTHUMP00000168096 Tax_Id=9606 Gene_Symbol=CS Citrate synthase, mitochondrial;>IPI:IPI00793839.1|VEGA:OTTHUMP00000168097 Tax_Id=9606 Gene_Sy	14.6127	13.1428	14.0995	14.19	0.00514261	0.176543	IPI00552578;IPI00006146;IPI00895943	IPI00552578;IPI00006146;IPI00895943	>IPI:IPI00552578.2|SWISS-PROT:P02735|TREMBL:D3DQX7;Q15423|ENSEMBL:ENSP00000348918;ENSP00000384906|REFSEQ:NP_000322;NP_954630|H-INV:HIT000338277 Tax_Id=9606 Gene_Symbol=SAA1;SAA2 Serum amyloid A protein;>IPI:IPI00006146.4|ENSEMBL:ENSP00000256733|REFSEQ:NP_1	12.7948	9.63345	0	0	0.00278961	0.104504
IPI00930706;IPI00014398;IPI00647207;IPI00055606;IPI00922730;IPI00643324;IPI00922545;IPI00029028;IPI00644118;IPI00641404;IPI00645286;IPI00644668;IPI00922769;IPI00639828;IPI00902610	IPI00930706;IPI00014398;IPI00647207;IPI00055606;IPI00922730;IPI00643324;IPI00922545;IPI00029028;IPI00644118;IPI00641404;IPI00645286;IPI00644668;IPI00922769;IPI00639828	>IPI:IPI00930706.1|TREMBL:B7Z793|REFSEQ:NP_001153173 Tax_Id=9606 Gene_Symbol=FHL1 four and a half LIM domains 1 isoform 3;>IPI:IPI00014398.4|TREMBL:B7Z5T4;Q53FI7|ENSEMBL:ENSP00000359717|REFSEQ:NP_001153171|VEGA:OTTHUMP00000024100 Tax_Id=9606 Gene_Symbol=FH	15.6804	15.6701	13.722	15.7151	0.00557466	0.176543	IPI00037448;IPI00550682;IPI00514020;IPI00026486	IPI00037448;IPI00550682;IPI00514020	>IPI:IPI00037448.3|SWISS-PROT:Q9UBQ7|TREMBL:Q5T945|ENSEMBL:ENSP00000313432|REFSEQ:NP_036335|H-INV:HIT000295600|VEGA:OTTHUMP00000021379 Tax_Id=9606 Gene_Symbol=GRHPR Glyoxylate reductase/hydroxypyruvate reductase;>IPI:IPI00550682.1|TREMBL:Q5M7Z5 Tax_Id=9606	15.3959	15.8707	13.648	15.0688	0.00279877	0.104504
IPI00029741;IPI00790921	IPI00029741;IPI00790921	>IPI:IPI00029741.1|SWISS-PROT:P18084|TREMBL:D3DNA1|ENSEMBL:ENSP00000296181|REFSEQ:NP_002204|H-INV:HIT000321816|VEGA:OTTHUMP00000172531 Tax_Id=9606 Gene_Symbol=ITGB5 Integrin beta-5;>IPI:IPI00790921.1|VEGA:OTTHUMP00000172530 Tax_Id=9606 Gene_Symbol=ITGB5 21	11.4286	8.95586	0	11.0942	0.00564795	0.176543	IPI00168407;IPI00173355;IPI00903341;IPI00872462	IPI00168407;IPI00173355;IPI00903341;IPI00872462	>IPI:IPI00168407.3|SWISS-PROT:Q8NCN5|TREMBL:B4DZL5;B7ZAR9|ENSEMBL:ENSP00000288050|REFSEQ:NP_060460|H-INV:HIT000001705|VEGA:OTTHUMP00000081362 Tax_Id=9606 Gene_Symbol=PDPR Pyruvate dehydrogenase phosphatase regulatory subunit, mitochondrial;>IPI:IPI00173355	11.1195	13.709	10.2503	11.8962	0.00286011	0.104504
IPI00641231;IPI00007960;CON__Q2KJC7	IPI00641231;IPI00007960;CON__Q2KJC7	>IPI:IPI00641231.1|TREMBL:B1ALD9|ENSEMBL:ENSP00000369073|VEGA:OTTHUMP00000018271 Tax_Id=9606 Gene_Symbol=POSTN Periostin, osteoblast specific factor;>IPI:IPI00007960.4|SWISS-PROT:Q15063-1|TREMBL:C0IMJ1|ENSEMBL:ENSP00000369071|REFSEQ:NP_006466|VEGA:OTTHUMP0	10.9096	9.83466	0	0	0.0056491	0.176543	IPI00291136;IPI00942349	IPI00291136	>IPI:IPI00291136.4|SWISS-PROT:P12109|TREMBL:B4DRR8;D3DSM7;Q05BT9;Q8TBN2|ENSEMBL:ENSP00000355180|REFSEQ:NP_001839|H-INV:HIT000053797|VEGA:OTTHUMP00000115501 Tax_Id=9606 Gene_Symbol=COL6A1 Collagen alpha-1(VI) chain	15.4433	17.6636	15.9336	17.2585	0.00288476	0.104504
IPI00384938;IPI00423466;IPI00423464;IPI00736860;IPI00442911;IPI00383732	IPI00384938;IPI00423466;IPI00423464	>IPI:IPI00384938.1|TREMBL:Q7Z351 Tax_Id=9606 Gene_Symbol=IGHV4-31;LOC100294459;IGHG1;LOC100290320 Putative uncharacterized protein DKFZp686N02209;>IPI:IPI00423466.1|TREMBL:Q6N097 Tax_Id=9606 Gene_Symbol=IGHV4-31;LOC100294459;IGHG1;LOC100290320 Putative unc	14.2013	13.3892	11.7483	10.4929	0.00573125	0.176543	IPI00026089;IPI00917430;IPI00479561;IPI00917674	IPI00026089	>IPI:IPI00026089.4|SWISS-PROT:O75533|TREMBL:A0JLT9;A0PJH5;Q32Q20;Q7Z497;Q9NTB4|ENSEMBL:ENSP00000335321|REFSEQ:NP_036565|H-INV:HIT000064546|VEGA:OTTHUMP00000205700 Tax_Id=9606 Gene_Symbol=SF3B1 Splicing factor 3B subunit 1	10.7157	10.4868	12.4841	0	0.00290929	0.104504
IPI00554788;IPI00942338;IPI00794267;IPI00941554;CON__H-INV:HIT000015463;IPI00940354;IPI00794807	IPI00554788;IPI00942338;IPI00794267	>IPI:IPI00554788.5|SWISS-PROT:P05783|TREMBL:B2RA03|ENSEMBL:ENSP00000373487;ENSP00000373489|REFSEQ:NP_000215;NP_954657|H-INV:HIT000280941|VEGA:OTTHUMP00000167632 Tax_Id=9606 Gene_Symbol=KRT18 Keratin, type I cytoskeletal 18;>IPI:IPI00942338.1|TREMBL:C9JAF0|	12.1263	12.3635	10.5964	12.3211	0.00581108	0.176543	IPI00008575;IPI00479209;IPI00385834;IPI00082310	IPI00008575;IPI00479209;IPI00385834;IPI00082310	>IPI:IPI00008575.3|SWISS-PROT:Q07666-1|TREMBL:B2R7B5;D3DPP3|ENSEMBL:ENSP00000313829|REFSEQ:NP_006550|H-INV:HIT000196692|VEGA:OTTHUMP00000004022 Tax_Id=9606 Gene_Symbol=KHDRBS1 Isoform 1 of KH domain-containing, RNA-binding, signal transduction-associated p	12.3657	11.4111	10.4663	0	0.00303606	0.104504
IPI00554676;IPI00939160;IPI00657911	IPI00554676;IPI00939160;IPI00657911	>IPI:IPI00554676.2|SWISS-PROT:P69892|TREMBL:B7UCU6;Q14474;Q14476;Q9UNL6|ENSEMBL:ENSP00000338082;ENSP00000369609|REFSEQ:NP_000175|VEGA:OTTHUMP00000069638 Tax_Id=9606 Gene_Symbol=HBG2 Hemoglobin subunit gamma-2;>IPI:IPI00939160.2|TREMBL:D3GKD9;Q14491|ENSEMBL	15.4449	17.2321	13.8854	13.5144	0.00603297	0.176543	IPI00793688;IPI00410488;IPI00719044;IPI00441094	IPI00793688;IPI00410488;IPI00719044;IPI00441094	>IPI:IPI00793688.1|VEGA:OTTHUMP00000175951 Tax_Id=9606 Gene_Symbol=CD276 60 kDa protein;>IPI:IPI00410488.2|SWISS-PROT:Q5ZPR3-1|TREMBL:A8K6Q6;A8K9J6;B4DK26|ENSEMBL:ENSP00000320084|REFSEQ:NP_001019907|H-INV:HIT000249150|VEGA:OTTHUMP00000174914 Tax_Id=9606 Ge	5.62616	11.1373	10.4167	0	0.00306275	0.104504
IPI00855794;IPI00002243;IPI00339373;IPI00877887	IPI00855794;IPI00002243;IPI00339373;IPI00877887	>IPI:IPI00855794.1|TREMBL:Q6GMP0|ENSEMBL:ENSP00000381340|REFSEQ:NP_001093251|VEGA:OTTHUMP00000198514 Tax_Id=9606 Gene_Symbol=GGT5 gamma-glutamyltransferase 5 isoform a;>IPI:IPI00002243.5|SWISS-PROT:P36269-1|TREMBL:B4DND4;Q53XM9|ENSEMBL:ENSP00000330080|REFS	14.1964	11.6485	11.9707	11.6617	0.00604869	0.176543	IPI00465179;IPI00743142;IPI00219585;IPI00793665;IPI00796852	IPI00465179;IPI00743142;IPI00219585;IPI00793665;IPI00796852	>IPI:IPI00465179.4|TREMBL:Q6ZTT1|ENSEMBL:ENSP00000345771|REFSEQ:NP_001160158|VEGA:OTTHUMP00000167273 Tax_Id=9606 Gene_Symbol=PFKM phosphofructokinase, muscle isoform 1;>IPI:IPI00743142.2|SWISS-PROT:P08237-1|TREMBL:B4E162|ENSEMBL:ENSP00000352842|REFSEQ:NP_0	10.7026	12.1635	11.4872	0	0.00314431	0.104504
IPI00008234;IPI00332396	IPI00008234;IPI00332396	>IPI:IPI00008234.3|SWISS-PROT:Q6BCY4-1|TREMBL:A8K237|ENSEMBL:ENSP00000299498|REFSEQ:NP_057313|H-INV:HIT000255971 Tax_Id=9606 Gene_Symbol=CYB5R2 Isoform 1 of NADH-cytochrome b5 reductase 2;>IPI:IPI00332396.6|SWISS-PROT:Q6BCY4-2|ENSEMBL:ENSP00000299497 Tax_I	13.2409	12.3766	11.0493	12.6884	0.00609594	0.176543	IPI00449197;IPI00433025;IPI00385158;IPI00009844;IPI00941706	IPI00449197;IPI00433025;IPI00385158;IPI00009844;IPI00941706	>IPI:IPI00449197.1|TREMBL:Q6PKC0|ENSEMBL:ENSP00000334409 Tax_Id=9606 Gene_Symbol=GMPR2 GMP reductase;>IPI:IPI00433025.1|ENSEMBL:ENSP00000392859|REFSEQ:NP_057660 Tax_Id=9606 Gene_Symbol=GMPR2 guanosine monophosphate reductase 2 isoform 1;>IPI:IPI00385158.3|	12.3171	13.0474	12.272	0	0.00323558	0.104504
IPI00021369;IPI00792299;IPI00794466	IPI00021369;IPI00792299;IPI00794466	>IPI:IPI00021369.1|SWISS-PROT:P02511|TREMBL:C3VMY8|ENSEMBL:ENSP00000227251|REFSEQ:NP_001876|H-INV:HIT000032981|VEGA:OTTHUMP00000065445;OTTHUMP00000065449 Tax_Id=9606 Gene_Symbol=CRYAB Alpha-crystallin B chain;>IPI:IPI00792299.1|TREMBL:B4DIA6|VEGA:OTTHUMP00	15.5524	16.6558	14.2049	15.6552	0.00637002	0.180447	IPI00013468;IPI00514701;IPI00644108;IPI00644568	IPI00013468;IPI00514701;IPI00644108;IPI00644568	>IPI:IPI00013468.1|SWISS-PROT:O43684-1|TREMBL:B4DDM6;D3DRE9|ENSEMBL:ENSP00000357858|REFSEQ:NP_004716|H-INV:HIT000064128|VEGA:OTTHUMP00000020679 Tax_Id=9606 Gene_Symbol=BUB3 Isoform 1 of Mitotic checkpoint protein BUB3;>IPI:IPI00514701.1|SWISS-PROT:O43684-2	6.01976	11.433	10.4959	0	0.00324044	0.104504
IPI00829640;IPI00552267;IPI00827978	IPI00829640	>IPI:IPI00829640.1|TREMBL:Q6GMW4 Tax_Id=9606 Gene_Symbol=IGLV3-21;IGLC3;IGLV2-11;IGLV1-44;IGLC2;IGL@;LOC100290557;LOC100293277;IGLC1;IGLV1-40;LOC100293440;IGLV2-14;LOC100290481 IGL@ protein	12.6523	13.0365	0	10.4019	0.00651016	0.180447	IPI00293350;IPI00937434;IPI00647395;IPI00844588	IPI00293350;IPI00937434;IPI00647395	>IPI:IPI00293350.3|SWISS-PROT:Q99598|TREMBL:B1APC6|ENSEMBL:ENSP00000355599|REFSEQ:NP_005990|H-INV:HIT000324888|VEGA:OTTHUMP00000037482 Tax_Id=9606 Gene_Symbol=TSNAX Translin-associated protein X;>IPI:IPI00937434.1|TREMBL:C4P0D8 Tax_Id=9606 Gene_Symbol=- Di	7.15827	13.7647	15.1577	12.0744	0.00335794	0.106083
IPI00018260;IPI00909723	IPI00018260;IPI00909723	>IPI:IPI00018260.1|SWISS-PROT:Q9NVT9|ENSEMBL:ENSP00000276569|REFSEQ:NP_060590|H-INV:HIT000035326|VEGA:OTTHUMP00000177715 Tax_Id=9606 Gene_Symbol=ARMC1 Armadillo repeat-containing protein 1;>IPI:IPI00909723.1|TREMBL:B4E2W7|ENSEMBL:ENSP00000388572 Tax_Id=960	11.4036	0	0	0	0.00670333	0.180447	IPI00017617;IPI00798375	IPI00017617;IPI00798375	>IPI:IPI00017617.1|SWISS-PROT:P17844|TREMBL:B4DN41;B5BUE6;D3DU32;Q59E92;Q7Z2V5|ENSEMBL:ENSP00000225792|REFSEQ:NP_004387|H-INV:HIT000321720|VEGA:OTTHUMP00000182208 Tax_Id=9606 Gene_Symbol=DDX5 Probable ATP-dependent RNA helicase DDX5;>IPI:IPI00798375.2|TREM	13.0139	10.8186	12.2225	0	0.00345463	0.106423
IPI00015842	IPI00015842	>IPI:IPI00015842.1|SWISS-PROT:Q15293|TREMBL:B7Z1M1;D3DR00;Q5J7V8|ENSEMBL:ENSP00000054950|REFSEQ:NP_002892|H-INV:HIT000049062 Tax_Id=9606 Gene_Symbol=RCN1 Reticulocalbin-1	13.8138	13.0931	12.4549	13.0283	0.00682459	0.180447	IPI00026516	IPI00026516	>IPI:IPI00026516.1|SWISS-PROT:P55809|TREMBL:A1E286;B2R5V2;B7Z528;B7Z609;Q6IAV5|ENSEMBL:ENSP00000196371|REFSEQ:NP_000427|H-INV:HIT000220746|VEGA:OTTHUMP00000120012 Tax_Id=9606 Gene_Symbol=OXCT1 Succinyl-CoA:3-ketoacid-coenzyme A transferase 1, mitochondrial	4.32297	13.4881	11.9003	0	0.00350619	0.106423
IPI00428967;IPI00032825;IPI00926851	IPI00428967;IPI00032825;IPI00926851	>IPI:IPI00428967.2|TREMBL:Q6JUT2|ENSEMBL:ENSP00000282382|REFSEQ:NP_001157940|VEGA:OTTHUMP00000162866 Tax_Id=9606 Gene_Symbol=TMED7-TICAM2;TICAM2;TMED7 TRAM adaptor with GOLD domain isoform 1;>IPI:IPI00032825.2|SWISS-PROT:Q9Y3B3|TREMBL:B4E2C1;Q3B7W7|ENSEMBL	10.7568	0	0	0	0.0068984	0.180447	IPI00644708;IPI00005615;IPI00647436;IPI00291398;IPI00926358;IPI00333996;IPI00927286;IPI00940524	IPI00644708;IPI00005615;IPI00647436;IPI00291398;IPI00926358;IPI00333996;IPI00927286;IPI00940524	>IPI:IPI00644708.1|TREMBL:A8K4L9;A8K5C4|ENSEMBL:ENSP00000358089|REFSEQ:NP_001029097|VEGA:OTTHUMP00000020602 Tax_Id=9606 Gene_Symbol=TIAL1 TIA-1 related protein isoform 2;>IPI:IPI00005615.1|SWISS-PROT:Q01085|TREMBL:Q2TSD2;Q49AS9|ENSEMBL:ENSP00000394902|REFS	10.9332	11.2015	10.4109	0	0.00369784	0.110082
IPI00012462;IPI00902564;IPI00945725;IPI00845305;IPI00945881;IPI00946890;IPI00939283	IPI00012462;IPI00902564;IPI00945725;IPI00845305;IPI00945881;IPI00946890	>IPI:IPI00012462.1|TREMBL:C9JWR7;D3DNI9|ENSEMBL:ENSP00000273435|H-INV:HIT000002285|VEGA:OTTHUMP00000173223 Tax_Id=9606 Gene_Symbol=EIF2A Eukaryotic translation initiation factor 2A;>IPI:IPI00902564.1|SWISS-PROT:Q9BY44-1|ENSEMBL:ENSP00000417229|REFSEQ:NP_11	12.27	12.5894	11.2011	10.8329	0.00696376	0.180447	IPI00023858;IPI00795501;IPI00640044;IPI00853533;IPI00218834;IPI00895917	IPI00023858;IPI00795501;IPI00640044;IPI00853533;IPI00218834;IPI00895917	>IPI:IPI00023858.2|SWISS-PROT:O75015|TREMBL:Q9ULV2;Q9UPY7|ENSEMBL:ENSP00000294800;ENSP00000356941|REFSEQ:NP_000561|H-INV:HIT000249138|VEGA:OTTHUMP00000082739 Tax_Id=9606 Gene_Symbol=FCGR3B Fc-gamma receptor IIIb;>IPI:IPI00795501.1|ENSEMBL:ENSP00000394204|V	10.6134	11.7341	12.6145	0	0.00394433	0.114109
IPI00418431;IPI00647693	IPI00418431;IPI00647693	>IPI:IPI00418431.1|SWISS-PROT:Q9BXN1|TREMBL:Q6P528|ENSEMBL:ENSP00000364694|REFSEQ:NP_060150|H-INV:HIT000252373|VEGA:OTTHUMP00000021657 Tax_Id=9606 Gene_Symbol=ASPN ASPN protein;>IPI:IPI00647693.2|TREMBL:B4E2Z7;C9JGC9;Q5TBF2|ENSEMBL:ENSP00000364693;ENSP0000	15.2246	14.3429	13.0388	15.7142	0.00732561	0.183995	IPI00062037	IPI00062037	>IPI:IPI00062037.1|SWISS-PROT:Q96FJ2|ENSEMBL:ENSP00000240343|REFSEQ:NP_542408|H-INV:HIT000035065|VEGA:OTTHUMP00000181714;OTTHUMP00000181715 Tax_Id=9606 Gene_Symbol=DYNLL2 Dynein light chain 2, cytoplasmic	11.8685	13.1841	10.3122	12.174	0.00398055	0.114109
IPI00010740;IPI00216613	IPI00010740;IPI00216613	>IPI:IPI00010740.1|SWISS-PROT:P23246-1|TREMBL:Q6PIX2;Q86VG2;Q9BSV4|ENSEMBL:ENSP00000349748|REFSEQ:NP_005057|H-INV:HIT000323115|VEGA:OTTHUMP00000004329 Tax_Id=9606 Gene_Symbol=SFPQ Isoform Long of Splicing factor, proline- and glutamine-rich;>IPI:IPI0021661	15.3283	13.2773	13.351	14.1622	0.00734982	0.183995	IPI00022810	IPI00022810	>IPI:IPI00022810.1|SWISS-PROT:P53634|TREMBL:B4DJQ8|ENSEMBL:ENSP00000227266|REFSEQ:NP_001805|H-INV:HIT000324274 Tax_Id=9606 Gene_Symbol=CTSC Dipeptidyl peptidase 1	13.7087	12.2421	14.677	10.2723	0.00412956	0.116228
IPI00003362	IPI00003362	>IPI:IPI00003362.2|SWISS-PROT:P11021|TREMBL:B4DEF7;Q2KHP4|ENSEMBL:ENSP00000324173|REFSEQ:NP_005338|H-INV:HIT000038771|VEGA:OTTHUMP00000022124 Tax_Id=9606 Gene_Symbol=HSPA5 HSPA5 protein	17.7935	16.48	16.8632	16.4935	0.00761318	0.187411	IPI00017526	IPI00017526	>IPI:IPI00017526.1|SWISS-PROT:P25815|TREMBL:Q5J7W2|ENSEMBL:ENSP00000296370|REFSEQ:NP_005971|H-INV:HIT000081457|VEGA:OTTHUMP00000115574 Tax_Id=9606 Gene_Symbol=S100P Protein S100-P	5.17532	10.1771	11.2095	0	0.00422295	0.116734
IPI00292496;IPI00514047;IPI00945532;IPI00018511	IPI00292496;IPI00514047;IPI00945532;IPI00018511	>IPI:IPI00292496.1|SWISS-PROT:Q3ZCM7|ENSEMBL:ENSP00000328808|REFSEQ:NP_817124|H-INV:HIT000285420|VEGA:OTTHUMP00000018933 Tax_Id=9606 Gene_Symbol=RP11-631M21.2 Tubulin beta-8 chain;>IPI:IPI00514047.1|TREMBL:Q5SQY0|ENSEMBL:ENSP00000272035;ENSP00000403895|VEG	13.322	0	0	0	0.00804544	0.192543	IPI00299503	IPI00299503	>IPI:IPI00299503.2|SWISS-PROT:P80108-1|ENSEMBL:ENSP00000230036|REFSEQ:NP_001494|H-INV:HIT000192082|VEGA:OTTHUMP00000017721 Tax_Id=9606 Gene_Symbol=GPLD1 Isoform 1 of Phosphatidylinositol-glycan-specific phospholipase D	11.8133	9.57078	10.553	0	0.00446495	0.120292
IPI00296907;IPI00477729	IPI00296907;IPI00477729	>IPI:IPI00296907.4|SWISS-PROT:Q15067-1|TREMBL:A8KAA0;Q7Z3W5|ENSEMBL:ENSP00000301608|REFSEQ:NP_009223|VEGA:OTTHUMP00000182484 Tax_Id=9606 Gene_Symbol=ACOX1 Isoform 1 of Peroxisomal acyl-coenzyme A oxidase 1;>IPI:IPI00477729.2|SWISS-PROT:Q15067-2|TREMBL:A8K6	12.1385	0	8.24816	0	0.00134772	0.124412	IPI00016605;IPI00514522	IPI00016605;IPI00514522	>IPI:IPI00016605.3|SWISS-PROT:Q9NWV4|TREMBL:D3DQ38|ENSEMBL:ENSP00000294360|REFSEQ:NP_060357|H-INV:HIT000282617|VEGA:OTTHUMP00000010492 Tax_Id=9606 Gene_Symbol=C1orf123 UPF0587 protein C1orf123;>IPI:IPI00514522.1|TREMBL:B1ARP7|ENSEMBL:ENSP00000360535|VEGA:O	12.0248	14.1444	13.3496	13.3302	0.00450705	0.120292
IPI00219445;IPI00030243;IPI00922362;IPI00795743	IPI00219445;IPI00030243;IPI00922362;IPI00795743	>IPI:IPI00219445.1|SWISS-PROT:P61289-2|ENSEMBL:ENSP00000293362|REFSEQ:NP_789839|VEGA:OTTHUMP00000181231 Tax_Id=9606 Gene_Symbol=PSME3 Isoform 2 of Proteasome activator complex subunit 3;>IPI:IPI00030243.1|SWISS-PROT:P61289-1|TREMBL:B3KQ25;Q6FHK7|ENSEMBL:EN	11.6377	9.54545	10.4716	0	0.00279414	0.155737	IPI00387101	IPI00387101	>IPI:IPI00387101.1|SWISS-PROT:P01609 Tax_Id=9606 Gene_Symbol=- Ig kappa chain V-I region Scw	5.81622	12.6255	9.75094	10.6848	0.00463694	0.121661
IPI00903062;IPI00644231;IPI00550212;IPI00790459;IPI00790673	IPI00903062;IPI00644231;IPI00550212;IPI00790459;IPI00790673	>IPI:IPI00903062.1|TREMBL:B3KWV6|ENSEMBL:ENSP00000390623 Tax_Id=9606 Gene_Symbol=CYFIP1 cDNA FLJ43948 fis, clone TESTI4014924, highly similar to Homo sapiens cytoplasmic FMR1 interacting protein 1 (CYFIP1), transcript variant 1, mRNA;>IPI:IPI00644231.3|SWI	12.0591	0	9.7329	0	0.00304073	0.155737	IPI00012442;IPI00442863	IPI00012442;IPI00442863	>IPI:IPI00012442.1|SWISS-PROT:Q13283|TREMBL:B7Z8K4;Q32P45;Q53HH4;Q5HYE9;Q5U0Q1;Q6FI03|ENSEMBL:ENSP00000348578;ENSP00000377681|REFSEQ:NP_005745;NP_938405|H-INV:HIT000056659|VEGA:OTTHUMP00000160618 Tax_Id=9606 Gene_Symbol=G3BP1 Ras GTPase-activating protein-	13.8266	11.8807	12.9331	0	0.00497732	0.12799
IPI00300386;IPI00414289;IPI00156282;IPI00921488;IPI00556522	IPI00300386;IPI00414289;IPI00156282;IPI00921488;IPI00556522	>IPI:IPI00300386.7|SWISS-PROT:Q13098-6|TREMBL:C9JFE4|ENSEMBL:ENSP00000313569 Tax_Id=9606 Gene_Symbol=GPS1 Putative uncharacterized protein GPS1;>IPI:IPI00414289.1|SWISS-PROT:Q13098-7|TREMBL:A8K070|ENSEMBL:ENSP00000347251;ENSP00000376167|REFSEQ:NP_997657 Ta	12.1243	0	8.6889	0	0.0059358	0.176543	IPI00944960;IPI00896419;IPI00218192;IPI00896413;IPI00922043;IPI00791097;IPI00556036;IPI00798006	IPI00944960;IPI00896419;IPI00218192;IPI00896413;IPI00922043	>IPI:IPI00944960.1|TREMBL:B2RMS9;B7ZKJ8|ENSEMBL:ENSP00000417824 Tax_Id=9606 Gene_Symbol=ITIH4 ITIH4 protein;>IPI:IPI00896419.3|SWISS-PROT:Q14624-1|TREMBL:B7Z545;B7Z551;Q68DH2|ENSEMBL:ENSP00000266041|REFSEQ:NP_002209|VEGA:OTTHUMP00000171513;OTTHUMP000001971	15.9	16.2615	16.1439	15.4907	0.0050735	0.12799
IPI00947127;IPI00217966;IPI00607708;IPI00939286;IPI00908791;IPI00910754;IPI00952964;IPI00795075	IPI00947127;IPI00217966;IPI00607708;IPI00939286;IPI00908791;IPI00910754;IPI00952964;IPI00795075	>IPI:IPI00947127.1|TREMBL:B7Z5E3|REFSEQ:NP_001158886 Tax_Id=9606 Gene_Symbol=LDHA lactate dehydrogenase A isoform 3;>IPI:IPI00217966.9|SWISS-PROT:P00338-1|TREMBL:D3DQY3|ENSEMBL:ENSP00000395337|REFSEQ:NP_005557|H-INV:HIT000049306|VEGA:OTTHUMP00000165205 Tax	18.259	17.5124	17.8668	16.9846	0.00808239	0.192543	IPI00925635;IPI00020996	IPI00925635;IPI00020996	>IPI:IPI00925635.1|TREMBL:B0AZL7;B4DZY8;Q8TAY0|ENSEMBL:ENSP00000416683|REFSEQ:NP_001139478 Tax_Id=9606 Gene_Symbol=IGFALS insulin-like growth factor binding protein, acid labile subunit isoform 1 precursor;>IPI:IPI00020996.5|SWISS-PROT:P35858|ENSEMBL:ENSP0	6.48342	12.9546	12.369	11.6116	0.00517506	0.12799
									IPI00002460;IPI00021771;IPI00953297	IPI00002460;IPI00021771;IPI00953297	>IPI:IPI00002460.4|SWISS-PROT:P20073-1|TREMBL:B2R657;B2R7L2;Q53HM8|ENSEMBL:ENSP00000362010|REFSEQ:NP_004025|H-INV:HIT000302517|VEGA:OTTHUMP00000019813 Tax_Id=9606 Gene_Symbol=ANXA7 Isoform 1 of Annexin A7;>IPI:IPI00021771.1|SWISS-PROT:P20073-2|TREMBL:B4DT7	11.08	12.0247	10.6542	0	0.00528171	0.12799
									IPI00015916;IPI00003590;IPI00465016;IPI00872013	IPI00015916;IPI00003590;IPI00465016;IPI00872013	>IPI:IPI00015916.1|TREMBL:Q13876 Tax_Id=9606 Gene_Symbol=QSOX1 Bone-derived growth factor (Fragment);>IPI:IPI00003590.2|SWISS-PROT:O00391-1|TREMBL:A8K477;A8K4C2|ENSEMBL:ENSP00000356574|REFSEQ:NP_002817|H-INV:HIT000222878|VEGA:OTTHUMP00000033189 Tax_Id=9606	13.3891	11.6714	12.2176	0	0.00533714	0.12799
									IPI00010130;IPI00942956	IPI00010130	>IPI:IPI00010130.3|SWISS-PROT:P15104|TREMBL:A1L199;A8YXX4;B4DWM6|ENSEMBL:ENSP00000307900;ENSP00000344958;ENSP00000356537;ENSP00000398320|REFSEQ:NP_001028216;NP_001028228;NP_002056|H-INV:HIT000038498|VEGA:OTTHUMP00000035524;OTTHUMP00000035525 Tax_Id=9606 Ge	14.3543	14.1978	14.8551	11.4104	0.00537426	0.12799
									IPI00005657	IPI00005657	>IPI:IPI00005657.1|SWISS-PROT:O15212|TREMBL:Q5STK2|ENSEMBL:ENSP00000363734;ENSP00000363735;ENSP00000363738;ENSP00000372694;ENSP00000378563;ENSP00000382314;ENSP00000382316;ENSP00000395462;ENSP00000396801;ENSP00000398171;ENSP00000400152;ENSP00000402212;ENSP0	13.7003	14.2294	15.1921	13.2303	0.00562533	0.13108
									IPI00103509;IPI00894154;IPI00029561;IPI00894261;IPI00555877;IPI00894559	IPI00103509;IPI00894154;IPI00029561;IPI00894261;IPI00555877;IPI00894559	>IPI:IPI00103509.4|TREMBL:Q8WXC9|ENSEMBL:ENSP00000302321|VEGA:OTTHUMP00000201633 Tax_Id=9606 Gene_Symbol=NDUFA10 NADH dehydrogenase ubiquinone 1 alpha subcomplex;>IPI:IPI00894154.1|ENSEMBL:ENSP00000385697|VEGA:OTTHUMP00000201634 Tax_Id=9606 Gene_Symbol=NDU	5.17971	10.2522	10.5112	0	0.00572391	0.13108
									IPI00021434	IPI00021434	>IPI:IPI00021434.1|SWISS-PROT:P19957|TREMBL:Q6LD69|ENSEMBL:ENSP00000243924|REFSEQ:NP_002629|H-INV:HIT000035141|VEGA:OTTHUMP00000031100 Tax_Id=9606 Gene_Symbol=PI3 Elafin	6.9396	13.1653	16.129	0	0.00575803	0.13108
									IPI00783987;IPI00942927;IPI00739237;CON__Q2UVX4	IPI00783987;IPI00942927	>IPI:IPI00783987.2|SWISS-PROT:P01024|ENSEMBL:ENSP00000245907|REFSEQ:NP_000055|H-INV:HIT000191391|VEGA:OTTHUMP00000076174;OTTHUMP00000197086 Tax_Id=9606 Gene_Symbol=C3 Complement C3 (Fragment);>IPI:IPI00942927.1|TREMBL:B4DR57;B4E216;Q6LDJ0|ENSEMBL:ENSP00000	18.1933	19.1211	17.0905	17.7227	0.00601449	0.133646
									IPI00886911;IPI00938033	IPI00886911;IPI00938033	>IPI:IPI00886911.1|REFSEQ:XP_001718489;XP_001719575 Tax_Id=9606 Gene_Symbol=LOC646048 similar to actin alpha 1 skeletal muscle protein;>IPI:IPI00938033.1|REFSEQ:XP_002343678 Tax_Id=9606 Gene_Symbol=LOC646048 similar to cytoskeletal beta actin	11.1857	13.8386	14.1791	0	0.00619234	0.133646
									IPI00221035;IPI00419473	IPI00221035;IPI00419473	>IPI:IPI00221035.4|SWISS-PROT:P20290-1|ENSEMBL:ENSP00000369965|REFSEQ:NP_001032726|VEGA:OTTHUMP00000128197 Tax_Id=9606 Gene_Symbol=BTF3 Isoform 1 of Transcription factor BTF3;>IPI:IPI00419473.5|SWISS-PROT:P20290-2|ENSEMBL:ENSP00000338516|REFSEQ:NP_001198|H	6.0084	12.5655	13.7933	0	0.00619778	0.133646
									IPI00152453;IPI00013683;IPI00640115;IPI00644620	IPI00152453;IPI00013683;IPI00640115;IPI00644620	>IPI:IPI00152453.1|SWISS-PROT:Q01726|TREMBL:A8I0M1;B2RBD5;B3KNP6;Q1JUL4;Q1JUL6;Q1JUL8;Q1JUL9;Q1JUM0;Q1JUM2;Q1JUM3;Q1JUM4;Q1JUM5;Q3ZCR3;Q53G92;Q6UR92;Q6UR93;Q6UR94;Q6UR95;Q6UR96;Q6UR97;Q6UR98;Q6UR99;Q6URA0;Q7KZS6;Q86YW1|ENSEMBL:ENSP00000302777|REFSEQ:NP_002	5.02879	9.67209	0	0	0.00621609	0.133646
									IPI00012887	IPI00012887	>IPI:IPI00012887.1|SWISS-PROT:P07711|TREMBL:A5PLM9;B3KQK4;Q6LAF7;Q9HBQ7|ENSEMBL:ENSP00000345344;ENSP00000365061|REFSEQ:NP_001903;NP_666023|H-INV:HIT000275935|VEGA:OTTHUMP00000021601;OTTHUMP00000021602 Tax_Id=9606 Gene_Symbol=CTSL1 Cathepsin L1	0	11.3272	10.1266	0	0.0063754	0.135193
									IPI00028520;IPI00221298;IPI00910368	IPI00028520;IPI00221298;IPI00910368	>IPI:IPI00028520.2|SWISS-PROT:P49821-1|TREMBL:Q53G70|ENSEMBL:ENSP00000322450|REFSEQ:NP_009034|H-INV:HIT000001839 Tax_Id=9606 Gene_Symbol=NDUFV1 Isoform 1 of NADH dehydrogenase [ubiquinone] flavoprotein 1, mitochondrial;>IPI:IPI00221298.1|SWISS-PROT:P49821-	10.568	10.9181	10.3542	0	0.0065292	0.136448
									IPI00829640;IPI00552267;IPI00827978	IPI00829640	>IPI:IPI00829640.1|TREMBL:Q6GMW4 Tax_Id=9606 Gene_Symbol=IGLV3-21;IGLC3;IGLV2-11;IGLV1-44;IGLC2;IGL@;LOC100290557;LOC100293277;IGLC1;IGLV1-40;LOC100293440;IGLV2-14;LOC100290481 IGL@ protein	12.6523	13.0365	0	10.4019	0.00661084	0.136448
									IPI00296022;IPI00872952	IPI00296022;IPI00872952	>IPI:IPI00296022.1|SWISS-PROT:P07919|TREMBL:D3DQ18|ENSEMBL:ENSP00000309565|REFSEQ:NP_005995|H-INV:HIT000305141|VEGA:OTTHUMP00000009481 Tax_Id=9606 Gene_Symbol=UQCRH Cytochrome b-c1 complex subunit 6, mitochondrial;>IPI:IPI00872952.1|TREMBL:Q567R0|ENSEMBL:E	13.1671	12.5845	13.2887	0	0.00702667	0.142837
									IPI00294395	IPI00294395	>IPI:IPI00294395.1|SWISS-PROT:P07358|TREMBL:A1L4K7;A8K9M5;B7Z550;B7Z555;B7ZA94;Q05CV3|ENSEMBL:ENSP00000360281|REFSEQ:NP_000057|H-INV:HIT000194504|VEGA:OTTHUMP00000010015 Tax_Id=9606 Gene_Symbol=C8B Complement component C8 beta chain	10.2489	13.202	12.3247	12.8743	0.00711142	0.142837
									IPI00006167	IPI00006167	>IPI:IPI00006167.1|SWISS-PROT:O15355|TREMBL:B2R665;B3KXL8;B4DDC8;Q6IAU5;Q96IN7|ENSEMBL:ENSP00000264714;ENSP00000342778|REFSEQ:NP_002698;NP_817092|H-INV:HIT000288827|VEGA:OTTHUMP00000123426 Tax_Id=9606 Gene_Symbol=PPM1G Protein phosphatase 1G	13.5471	13.0953	12.3561	11.325	0.0071972	0.142837
									IPI00294536;IPI00941907;IPI00796172;IPI00795518	IPI00294536;IPI00941907;IPI00796172	>IPI:IPI00294536.2|TREMBL:B4DNJ6|ENSEMBL:ENSP00000025399 Tax_Id=9606 Gene_Symbol=STRAP cDNA FLJ51909, highly similar to Serine-threonine kinase receptor-associatedprotein;>IPI:IPI00941907.1|SWISS-PROT:Q9Y3F4|TREMBL:B0AZV0|ENSEMBL:ENSP00000392270|REFSEQ:NP_	13.1015	13.4216	11.1732	11.2856	0.00756467	0.146543
									IPI00829740	IPI00829740	>IPI:IPI00829740.1|TREMBL:A2MYD5|ENSEMBL:ENSP00000374851|VEGA:OTTHUMP00000199441 Tax_Id=9606 Gene_Symbol=- V2-6 protein	13.1187	11.7285	10.465	0	0.0075733	0.146543
									IPI00383815;IPI00025363;IPI00443478;IPI00909238	IPI00383815;IPI00025363;IPI00443478	>IPI:IPI00383815.4|SWISS-PROT:P14136-2|TREMBL:A7REI1|ENSEMBL:ENSP00000366189 Tax_Id=9606 Gene_Symbol=GFAP Isoform 2 of Glial fibrillary acidic protein;>IPI:IPI00025363.1|SWISS-PROT:P14136-1|TREMBL:A1L194;B4DJW0;B4E192;D3DX59|ENSEMBL:ENSP00000253408|REFSEQ:	12.9187	18.6614	12.9512	15.1658	0.00777815	0.147454
									IPI00942869;IPI00182469;IPI00182540;IPI00219869;IPI00219872;IPI00419482;IPI00219868;IPI00219870;IPI00219873;IPI00940850;IPI00219875;IPI00845519;IPI00219725;IPI00219727;IPI00219730;IPI00219726;IPI00219728;IPI00219733;IPI00219731;IPI00219734;IPI00219732;IPI00219737;IPI00219739;IPI00219735;IPI00219738;IPI00219741;IPI00219742;IPI00219743;IPI00219744;IPI00219746;IPI00219748;IPI00219745;IPI00219747;IPI…	IPI00942869;IPI00182469;IPI00182540;IPI00219869;IPI00219872;IPI00419482;IPI00219868;IPI00219870;IPI00219873;IPI00940850;IPI00219875;IPI00845519;IPI00219725;IPI00219727;IPI00219730;IPI00219726;IPI00219728;IPI00219733;IPI00219731;IPI00219734;IPI00219732;IPI00219737;IPI00219739;IPI00219735;IPI00219738;IPI00219741;IPI00219742;IPI00219743;IPI00219744;IPI00219746;IPI00219748;IPI00219745;IPI00219747;IPI…	>IPI:IPI00942869.1|SWISS-PROT:O60716-1|ENSEMBL:ENSP00000382004|REFSEQ:NP_001078927|H-INV:HIT000065239 Tax_Id=9606 Gene_Symbol=CTNND1 Isoform 1ABC of Catenin delta-1;>IPI:IPI00182469.4|SWISS-PROT:O60716-2|ENSEMBL:ENSP00000354823|REFSEQ:NP_001078928 Tax_Id=9	11.9685	11.2836	13.1492	0	0.00781089	0.147454
									IPI00004273;IPI00925670;IPI00924634;IPI00926163	IPI00004273;IPI00925670;IPI00924634;IPI00926163	>IPI:IPI00004273.6|SWISS-PROT:P49756-1|TREMBL:Q16083|ENSEMBL:ENSP00000261973|REFSEQ:NP_067062|H-INV:HIT000055763|VEGA:OTTHUMP00000028087 Tax_Id=9606 Gene_Symbol=RBM25 Isoform 1 of RNA-binding protein 25;>IPI:IPI00925670.1|SWISS-PROT:P49756-4 Tax_Id=9606 Ge	10.2079	10.6252	11.1431	0	0.00825308	0.153925
									IPI00302047	IPI00302047	>IPI:IPI00302047.3|TREMBL:A8K8C4;Q15786|ENSEMBL:ENSP00000412374 Tax_Id=9606 Gene_Symbol=CAST cDNA FLJ77737, highly similar to Homo sapiens calpastatin (CAST), transcript variant 3, mRNA	10.0533	12.1067	8.46289	11.6165	0.00838105	0.154451
									IPI00797230;IPI00012772;IPI00795138;IPI00909884;IPI00792050;IPI00795853	IPI00797230;IPI00012772;IPI00795138;IPI00909884	>IPI:IPI00797230.1|VEGA:OTTHUMP00000178493 Tax_Id=9606 Gene_Symbol=RPL8 32 kDa protein;>IPI:IPI00012772.8|SWISS-PROT:P62917|TREMBL:D3DWN2|ENSEMBL:ENSP00000262584;ENSP00000378378|REFSEQ:NP_000964;NP_150644|H-INV:HIT000334555|VEGA:OTTHUMP00000178490;OTTHUMP0	11.3308	12.7018	12.4454	11.9482	0.00892134	0.161857
									IPI00011264;IPI00883722;IPI00006543;IPI00843942;IPI00006154;IPI00218949	IPI00011264;IPI00883722	>IPI:IPI00011264.2|SWISS-PROT:Q03591|ENSEMBL:ENSP00000314299|REFSEQ:NP_002104;XP_002346300|VEGA:OTTHUMP00000034408 Tax_Id=9606 Gene_Symbol=CFHR1;LOC100293069 Complement factor H-related protein 1;>IPI:IPI00883722.1|TREMBL:B1AKG0;Q6LBM9|ENSEMBL:ENSP00000356	6.00379	11.1566	0	0	0.00911633	0.161857
									IPI00002406;IPI00554618	IPI00002406;IPI00554618	>IPI:IPI00002406.2|SWISS-PROT:P50895|ENSEMBL:ENSP00000270233|REFSEQ:NP_005572|H-INV:HIT000053461|VEGA:OTTHUMP00000077494 Tax_Id=9606 Gene_Symbol=BCAM Basal cell adhesion molecule;>IPI:IPI00554618.2|TREMBL:A9LST5;A9YWT4;A9YWT7;D0AB07|ENSEMBL:ENSP00000375817	0	10.8633	10.9918	0	0.00914922	0.161857
									IPI00012831;IPI00935729	IPI00012831;IPI00935729	>IPI:IPI00012831.2|ENSEMBL:ENSP00000256644|REFSEQ:NP_006393|H-INV:HIT000260529 Tax_Id=9606 Gene_Symbol=HBXIP hepatitis B virus x-interacting protein;>IPI:IPI00935729.1|SWISS-PROT:O43504|ENSEMBL:ENSP00000358790|VEGA:OTTHUMP00000013288 Tax_Id=9606 Gene_Symbo	0	12.7006	11.3	0	0.00920118	0.161857
									IPI00947307;IPI00946976;IPI00879084;IPI00947518;IPI00793108;IPI00947311;IPI00946791;IPI00946590	IPI00947307	>IPI:IPI00947307.1|TREMBL:B7Z5Q2;Q6NSB2|ENSEMBL:ENSP00000418773 Tax_Id=9606 Gene_Symbol=CP cDNA FLJ58075, highly similar to Ceruloplasmin	12.191	13.7383	0	0	0.00936626	0.16291
									IPI00016666	IPI00016666	>IPI:IPI00016666.1|SWISS-PROT:P25713|ENSEMBL:ENSP00000200691|REFSEQ:NP_005945|H-INV:HIT000100496|VEGA:OTTHUMP00000081245;OTTHUMP00000164383 Tax_Id=9606 Gene_Symbol=MT3 Metallothionein-3	0	8.40864	0	0	0.00957427	0.162968
									IPI00430812;IPI00430813;IPI00430814;IPI00895806	IPI00430812;IPI00430813;IPI00430814;IPI00895806	>IPI:IPI00430812.6|SWISS-PROT:P62633-1|TREMBL:D3DNC1|ENSEMBL:ENSP00000376968;ENSP00000410619|REFSEQ:NP_003409|VEGA:OTTHUMP00000172760 Tax_Id=9606 Gene_Symbol=CNBP Isoform 1 of Cellular nucleic acid-binding protein;>IPI:IPI00430813.3|SWISS-PROT:P62633-2|TRE	4.7508	9.61059	11.4845	0	0.00958019	0.162968
									IPI00166200	IPI00166200	>IPI:IPI00166200.4|SWISS-PROT:Q96QA5|ENSEMBL:ENSP00000301659|REFSEQ:NP_835465|H-INV:HIT000021294|VEGA:OTTHUMP00000181159 Tax_Id=9606 Gene_Symbol=GSDMA Gasdermin-A	12.3268	11.3331	12.8689	0	0.00981825	0.165203
									IPI00641231;IPI00007960;CON__Q2KJC7	IPI00641231;IPI00007960;CON__Q2KJC7	>IPI:IPI00641231.1|TREMBL:B1ALD9|ENSEMBL:ENSP00000369073|VEGA:OTTHUMP00000018271 Tax_Id=9606 Gene_Symbol=POSTN Periostin, osteoblast specific factor;>IPI:IPI00007960.4|SWISS-PROT:Q15063-1|TREMBL:C0IMJ1|ENSEMBL:ENSP00000369071|REFSEQ:NP_006466|VEGA:OTTHUMP0	10.9096	9.83466	0	0	0.01	0.166452
									IPI00031397;IPI00029737;IPI00219897;IPI00908902;IPI00917636	IPI00031397;IPI00029737;IPI00219897;IPI00908902;IPI00917636	>IPI:IPI00031397.3|SWISS-PROT:O95573|TREMBL:B2RBE0;B3KMA6;B3KN05;Q6PIM8|ENSEMBL:ENSP00000350012;ENSP00000375918|REFSEQ:NP_004448;NP_976251|H-INV:HIT000052591|VEGA:OTTHUMP00000164212;OTTHUMP00000203810 Tax_Id=9606 Gene_Symbol=ACSL3 Long-chain-fatty-acid--Co	9.59659	7.62972	9.43413	0	0.0101709	0.167495
									IPI00219103;IPI00219344;IPI00395510	IPI00219103;IPI00219344;IPI00395510	>IPI:IPI00219103.6|SWISS-PROT:P84074|TREMBL:D3DPQ7;Q5U068|ENSEMBL:ENSP00000362566|REFSEQ:NP_002134|H-INV:HIT000030642|VEGA:OTTHUMP00000004138 Tax_Id=9606 Gene_Symbol=HPCA Neuron-specific calcium-binding protein hippocalcin;>IPI:IPI00219344.4|SWISS-PROT:P37	6.19004	13.3509	10.6686	0	0.0104088	0.168736
									IPI00465256;IPI00478236;IPI00910240	IPI00465256;IPI00478236;IPI00910240	>IPI:IPI00465256.4|SWISS-PROT:Q9UIJ7|TREMBL:B3KWD9;D3DRI1;Q7Z4Y4;Q7Z531|ENSEMBL:ENSP00000371230|REFSEQ:NP_057366|H-INV:HIT000004027|VEGA:OTTHUMP00000021016 Tax_Id=9606 Gene_Symbol=AK3 GTP:AMP phosphotransferase mitochondrial;>IPI:IPI00478236.3|TREMBL:Q9HC0	12.1209	12.7477	11.0311	10.8227	0.0104643	0.168736
									IPI00032230;IPI00922914;IPI00643553;IPI00215716;IPI00921919;IPI00641850;IPI00646111;IPI00942218;IPI00639855	IPI00032230;IPI00922914;IPI00643553;IPI00215716;IPI00921919;IPI00641850;IPI00646111	>IPI:IPI00032230.2|SWISS-PROT:Q9Y2J2-1|ENSEMBL:ENSP00000341138;ENSP00000343158|REFSEQ:NP_036439|H-INV:HIT000000704|VEGA:OTTHUMP00000162300 Tax_Id=9606 Gene_Symbol=EPB41L3 Isoform A of Band 4.1-like protein 3;>IPI:IPI00922914.1|TREMBL:B3KT50;B7Z2D7;B7Z4I5;B	10.4964	13.975	12.026	11.2512	0.0105851	0.168924
									IPI00022394	IPI00022394	>IPI:IPI00022394.2|SWISS-PROT:P02747|ENSEMBL:ENSP00000363768;ENSP00000363770;ENSP00000363771|REFSEQ:NP_001107573;NP_758957|H-INV:HIT000294840|VEGA:OTTHUMP00000002932;OTTHUMP00000002933;OTTHUMP00000037922 Tax_Id=9606 Gene_Symbol=C1QC Complement C1q subcompo	12.3366	11.4262	0	0	0.0110282	0.1742
									IPI00387105	IPI00387105	>IPI:IPI00387105.1|SWISS-PROT:P01612 Tax_Id=9606 Gene_Symbol=- Ig kappa chain V-I region Mev	6.51225	11.9314	11.8343	0	0.0113019	0.176721
									IPI00301936;IPI00940851	IPI00301936;IPI00940851	>IPI:IPI00301936.4|TREMBL:B4DVB8|ENSEMBL:ENSP00000264073 Tax_Id=9606 Gene_Symbol=ELAVL1 cDNA FLJ60076, highly similar to ELAV-like protein 1;>IPI:IPI00940851.1|SWISS-PROT:Q15717|ENSEMBL:ENSP00000385269|REFSEQ:NP_001410|H-INV:HIT000031527|VEGA:OTTHUMP000000	0	10.7821	0	0	0.0117407	0.177372
									IPI00220706;IPI00939544;IPI00749035;IPI00744503;IPI00893419	IPI00220706;IPI00939544;IPI00749035;IPI00744503	>IPI:IPI00220706.10|SWISS-PROT:P69891|TREMBL:B8XXQ5;Q8TDA1|ENSEMBL:ENSP00000327431|REFSEQ:NP_000550|H-INV:HIT000300227|VEGA:OTTHUMP00000069646 Tax_Id=9606 Gene_Symbol=HBG1 Hemoglobin subunit gamma-1;>IPI:IPI00939544.2|TREMBL:D3GKD8|ENSEMBL:ENSP00000406551	12.6084	14.0025	0	12.4757	0.0119414	0.177372
									IPI00220342;IPI00910124	IPI00220342;IPI00910124	>IPI:IPI00220342.5|SWISS-PROT:O94760|TREMBL:B1AKK2;B4DGT0;B4DYP1|ENSEMBL:ENSP00000284031|REFSEQ:NP_036269|H-INV:HIT000056792|VEGA:OTTHUMP00000012304 Tax_Id=9606 Gene_Symbol=DDAH1 N(G),N(G)-dimethylarginine dimethylaminohydrolase 1;>IPI:IPI00910124.1|TREMBL	0	8.59551	0	0	0.0120006	0.177372
									IPI00302740;IPI00643830;IPI00219894	IPI00302740;IPI00643830;IPI00219894	>IPI:IPI00302740.8|SWISS-PROT:P22090|TREMBL:A4FU11;Q496E4;Q53HI6|ENSEMBL:ENSP00000250784|REFSEQ:NP_000999|H-INV:HIT000034883|VEGA:OTTHUMP00000034363 Tax_Id=9606 Gene_Symbol=RPS4Y1 40S ribosomal protein S4, Y isoform 1;>IPI:IPI00643830.2|TREMBL:C9JEH7|ENSEM	4.90954	8.88444	9.91395	0	0.0120305	0.177372
									IPI00220494;IPI00006560;IPI00792225;IPI00927098;IPI00893509;IPI00893125	IPI00220494;IPI00006560;IPI00792225;IPI00927098	>IPI:IPI00220494.1|SWISS-PROT:Q9UIV8-2|ENSEMBL:ENSP00000269489 Tax_Id=9606 Gene_Symbol=SERPINB13 Isoform 2 of Serpin B13;>IPI:IPI00006560.2|SWISS-PROT:Q9UIV8-1|TREMBL:A8K2Q8;B7Z447;B7ZKV6|ENSEMBL:ENSP00000341584|REFSEQ:NP_036529|H-INV:HIT000243890|VEGA:OTT	4.1892	10.101	13.3929	0	0.01208	0.177372
									IPI00031425	IPI00031425	>IPI:IPI00031425.1|SWISS-PROT:P42357|TREMBL:B4DLH8;B4DQC1;B4E0V8;Q2PH55;Q2PH56;Q2PH57;Q2PH58;Q2PH59;Q2PH60;Q2PH61;Q4VB95|ENSEMBL:ENSP00000261208|REFSEQ:NP_002099|H-INV:HIT000100610|VEGA:OTTHUMP00000168804 Tax_Id=9606 Gene_Symbol=HAL Histidine ammonia-lyase	6.52706	11.4862	13.2723	0	0.0122042	0.177372
									IPI00793381;IPI00014151;IPI00794383;IPI00946249;IPI00795037;IPI00793676	IPI00793381;IPI00014151;IPI00794383;IPI00946249;IPI00795037;IPI00793676	>IPI:IPI00793381.2|TREMBL:C9IZE4|ENSEMBL:ENSP00000418695|VEGA:OTTHUMP00000171749 Tax_Id=9606 Gene_Symbol=PSMD6 Putative uncharacterized protein PSMD6;>IPI:IPI00014151.3|SWISS-PROT:Q15008|ENSEMBL:ENSP00000295901|REFSEQ:NP_055629|H-INV:HIT000074129|VEGA:OTTH	11.7656	10.2208	12.3415	0	0.0124599	0.177372
									IPI00014852;IPI00852717;IPI00553217	IPI00014852;IPI00852717	>IPI:IPI00014852.2|SWISS-PROT:Q15124-1|ENSEMBL:ENSP00000379678|REFSEQ:NP_068800|VEGA:OTTHUMP00000021418 Tax_Id=9606 Gene_Symbol=PGM5 Isoform 1 of Phosphoglucomutase-like protein 5;>IPI:IPI00852717.1|SWISS-PROT:Q15124-2|ENSEMBL:ENSP00000379674|H-INV:HIT0000	6.28585	14.2842	12.8397	13.8102	0.0124867	0.177372
									IPI00027681	IPI00027681	>IPI:IPI00027681.1|SWISS-PROT:P40261|TREMBL:Q6FH49|ENSEMBL:ENSP00000299964|REFSEQ:NP_006160|H-INV:HIT000029448 Tax_Id=9606 Gene_Symbol=NNMT Nicotinamide N-methyltransferase	5.55874	11.4877	10.9648	0	0.0125053	0.177372
									IPI00374657;IPI00170692;IPI00642826	IPI00374657;IPI00170692;IPI00642826	>IPI:IPI00374657.2|SWISS-PROT:Q9P0L0-2|ENSEMBL:ENSP00000345656|REFSEQ:NP_003565|VEGA:OTTHUMP00000071856;OTTHUMP00000162362 Tax_Id=9606 Gene_Symbol=VAPA Isoform 2 of Vesicle-associated membrane protein-associated protein A;>IPI:IPI00170692.4|SWISS-PROT:Q9P0	12.843	11.949	13.8119	11.2199	0.0125374	0.177372
									IPI00027230;IPI00939289;IPI00556482;IPI00910360;IPI00556538	IPI00027230;IPI00939289	>IPI:IPI00027230.3|SWISS-PROT:P14625|TREMBL:Q59FC6;Q5CAQ5;Q96GW1|ENSEMBL:ENSP00000299767|REFSEQ:NP_003290|H-INV:HIT000262289|VEGA:OTTHUMP00000168979 Tax_Id=9606 Gene_Symbol=HSP90B1 Endoplasmin;>IPI:IPI00939289.1|TREMBL:B4DHT9;B4DU71|ENSEMBL:ENSP00000413047	8.18498	16.3358	15.2533	15.7017	0.0126039	0.177372
									IPI00908949;IPI00329633;IPI00910719;IPI00328082;IPI00892711;IPI00412275	IPI00908949;IPI00329633;IPI00910719	>IPI:IPI00908949.1|TREMBL:B4DEG8;Q53GX7|ENSEMBL:ENSP00000387710 Tax_Id=9606 Gene_Symbol=TARS cDNA FLJ53464, highly similar to Threonyl-tRNA synthetase, cytoplasmic;>IPI:IPI00329633.5|SWISS-PROT:P26639|TREMBL:B2RDX5;B3KTN2;Q5M7Z9|ENSEMBL:ENSP00000265112|REF	13.1543	10.9218	12.9718	0	0.0127636	0.178
									IPI00411520;IPI00328650;IPI00328443;IPI00411522;IPI00952840;IPI00411523	IPI00411520;IPI00328650;IPI00328443;IPI00411522;IPI00952840;IPI00411523	>IPI:IPI00411520.1|SWISS-PROT:Q7Z3D6-2|TREMBL:B3KVU6;Q4LE40;Q6IA66|ENSEMBL:ENSP00000256324|REFSEQ:NP_001095838|VEGA:OTTHUMP00000028300 Tax_Id=9606 Gene_Symbol=C14orf159 Isoform 2 of UPF0317 protein C14orf159, mitochondrial;>IPI:IPI00328650.5|SWISS-PROT:Q7Z	12.9567	11.1592	11.206	9.74735	0.0129543	0.178105
									IPI00419585;IPI00910407;IPI00925747;IPI00925411;IPI00939576;IPI00376170;IPI00938023;IPI00248321;IPI00030144;IPI00743690;IPI00935692	IPI00419585;IPI00910407;IPI00925747;IPI00925411;IPI00939576	>IPI:IPI00419585.9|SWISS-PROT:P62937|TREMBL:A8K220;A8K486;B2RE56;Q71V99|ENSEMBL:ENSP00000419425|REFSEQ:NP_066953|H-INV:HIT000049372|VEGA:OTTHUMP00000025305;OTTHUMP00000159501 Tax_Id=9606 Gene_Symbol=PPIA Peptidyl-prolyl cis-trans isomerase A;>IPI:IPI009104	18.5826	17.5531	17.855	15.528	0.0130197	0.178105
									IPI00382488;IPI00829590	IPI00382488;IPI00829590	>IPI:IPI00382488.1|SWISS-PROT:P01771 Tax_Id=9606 Gene_Symbol=- Ig heavy chain V-III region HIL;>IPI:IPI00829590.1|ENSEMBL:ENSP00000416201|VEGA:OTTHUMP00000200687 Tax_Id=9606 Gene_Symbol=- 13 kDa protein	10.9297	10.8032	11.5448	0	0.0131163	0.178105
									IPI00022348;IPI00922504;IPI00382504;IPI00332110;IPI00304000;IPI00922350;IPI00876842;IPI00291097;IPI00744329;IPI00220453;IPI00303999;IPI00940182;IPI00395893;IPI00395707	IPI00022348;IPI00922504;IPI00382504;IPI00332110;IPI00304000;IPI00922350;IPI00876842;IPI00291097;IPI00744329;IPI00220453;IPI00303999;IPI00940182;IPI00395893;IPI00395707	>IPI:IPI00022348.2|SWISS-PROT:P29590-1|TREMBL:B4DTK9|ENSEMBL:ENSP00000268058|REFSEQ:NP_150241|VEGA:OTTHUMP00000174946 Tax_Id=9606 Gene_Symbol=PML Isoform PML-1 of Probable transcription factor PML;>IPI:IPI00922504.1|SWISS-PROT:P29590-7|TREMBL:Q9BZX9|ENSEMB	11.2075	11.1592	11.6844	0	0.0136092	0.182324
									IPI00032134;IPI00375668;IPI00790112;IPI00657847;IPI00794378;IPI00793975	IPI00032134;IPI00375668;IPI00790112;IPI00657847;IPI00794378	>IPI:IPI00032134.2|SWISS-PROT:P50452|TREMBL:B2R9H3;B4DTW2|ENSEMBL:ENSP00000331368;ENSP00000381072|REFSEQ:NP_002631;NP_942130|H-INV:HIT000193602|VEGA:OTTHUMP00000067000;OTTHUMP00000072877 Tax_Id=9606 Gene_Symbol=SERPINB8 Serpin B8;>IPI:IPI00375668.2|TREMBL:	12.1586	8.92358	12.8875	0	0.0136625	0.182324
									IPI00023598;IPI00926685;IPI00909781	IPI00023598;IPI00926685;IPI00909781	>IPI:IPI00023598.2|SWISS-PROT:P04350|TREMBL:B4DE77|ENSEMBL:ENSP00000264071|REFSEQ:NP_006078|H-INV:HIT000036323|VEGA:OTTHUMP00000078206 Tax_Id=9606 Gene_Symbol=TUBB4 Tubulin beta-4 chain;>IPI:IPI00926685.1|TREMBL:B4DJ43|ENSEMBL:ENSP00000412541 Tax_Id=9606 G	6.01368	11.0142	0	0	0.0139011	0.183272
									IPI00941899;IPI00220644;IPI00909560;IPI00604528	IPI00941899;IPI00220644;IPI00909560;IPI00604528	>IPI:IPI00941899.1|ENSEMBL:ENSP00000403265 Tax_Id=9606 Gene_Symbol=PKM2 66 kDa protein;>IPI:IPI00220644.8|SWISS-PROT:P14618-2|ENSEMBL:ENSP00000320171;ENSP00000373745|REFSEQ:NP_872270;NP_872271|VEGA:OTTHUMP00000176445 Tax_Id=9606 Gene_Symbol=PKM2 Isoform M1	6.11409	13.9261	11.8031	12.8769	0.0140619	0.183272
									IPI00007755	IPI00007755	>IPI:IPI00007755.3|SWISS-PROT:Q9UL25|TREMBL:Q96GX3|ENSEMBL:ENSP00000261263|REFSEQ:NP_055814|H-INV:HIT000068291|VEGA:OTTHUMP00000168505 Tax_Id=9606 Gene_Symbol=RAB21 Ras-related protein Rab-21	11.5251	11.8915	10.864	0	0.0140888	0.183272
									IPI00305212;IPI00856091	IPI00305212;IPI00856091	>IPI:IPI00305212.5|SWISS-PROT:Q9P000|TREMBL:B4DIH0;B4DQW0;Q53FR9|ENSEMBL:ENSP00000263401|REFSEQ:NP_054905|H-INV:HIT000012282 Tax_Id=9606 Gene_Symbol=COMMD9 COMM domain-containing protein 9;>IPI:IPI00856091.1|ENSEMBL:ENSP00000392510|REFSEQ:NP_001095123 Tax_	5.7032	8.83533	11.1702	0	0.0145338	0.187486
									IPI00003348;IPI00012451;IPI00925530;IPI00790302;IPI00790896;IPI00797969;IPI00924758;IPI00946384	IPI00003348;IPI00012451;IPI00925530;IPI00790302;IPI00790896;IPI00797969;IPI00924758;IPI00946384	>IPI:IPI00003348.3|SWISS-PROT:P62879|TREMBL:Q6FHM2|ENSEMBL:ENSP00000305260;ENSP00000377501;ENSP00000377503|REFSEQ:NP_005264|H-INV:HIT000035769|VEGA:OTTHUMP00000025228;OTTHUMP00000174595;OTTHUMP00000174601;OTTHUMP00000174602 Tax_Id=9606 Gene_Symbol=GNB2 Gua	11.4514	9.55526	11.0587	0	0.0151405	0.193698
									IPI00012535	IPI00012535	>IPI:IPI00012535.1|SWISS-PROT:P31689|TREMBL:B7Z5C0;Q5T7Q0;Q86TL9;Q9NXZ8|ENSEMBL:ENSP00000369127|REFSEQ:NP_001530|H-INV:HIT000020396|VEGA:OTTHUMP00000021193 Tax_Id=9606 Gene_Symbol=DNAJA1 DnaJ homolog subfamily A member 1	10.4183	10.7427	10.3266	0	0.0154004	0.195408
									IPI00029184;IPI00922048;IPI00644966	IPI00029184;IPI00922048;IPI00644966	>IPI:IPI00029184.1|SWISS-PROT:Q9GZV7|TREMBL:Q5T3J0|ENSEMBL:ENSP00000255039|REFSEQ:NP_068589|H-INV:HIT000059501|VEGA:OTTHUMP00000031987 Tax_Id=9606 Gene_Symbol=HAPLN2 Hyaluronan and proteoglycan link protein 2;>IPI:IPI00922048.1|TREMBL:B7Z1Z4 Tax_Id=9606 Ge	0	10.0291	0	0	0.0155957	0.196278
									IPI00642432;IPI00419235;IPI00444582	IPI00642432;IPI00419235;IPI00444582	>IPI:IPI00642432.1|TREMBL:Q5T8R1|ENSEMBL:ENSP00000358827|VEGA:OTTHUMP00000013361 Tax_Id=9606 Gene_Symbol=GSTM5 Glutathione S-transferase M5;>IPI:IPI00419235.4|SWISS-PROT:P46439|TREMBL:A8K0V8;Q5T8R2|ENSEMBL:ENSP00000256593|REFSEQ:NP_000842|H-INV:HIT00019148	0	11.4012	11.4337	0	0.0157727	0.196526
									IPI00008603;IPI00025416;IPI00954527;IPI00645534;IPI00921887;IPI00917820	IPI00008603;IPI00025416;IPI00954527	>IPI:IPI00008603.1|SWISS-PROT:P62736|TREMBL:B3KPP5;B4DUI8;D2JYH4;Q562S2|ENSEMBL:ENSP00000224784;ENSP00000402373|REFSEQ:NP_001135417;NP_001604|H-INV:HIT000269810|VEGA:OTTHUMP00000020042 Tax_Id=9606 Gene_Symbol=ACTA2 Actin, aortic smooth muscle;>IPI:IPI00025	17.1761	17.0069	15.4487	15.1315	0.0159606	0.196526
									IPI00022744;IPI00219994;IPI00910737;IPI00910298;IPI00219762	IPI00022744;IPI00219994;IPI00910737	>IPI:IPI00022744.5|SWISS-PROT:P55060-1|TREMBL:B4DUC5|ENSEMBL:ENSP00000262982|REFSEQ:NP_001307|H-INV:HIT000339409|VEGA:OTTHUMP00000043373 Tax_Id=9606 Gene_Symbol=CSE1L Isoform 1 of Exportin-2;>IPI:IPI00219994.2|SWISS-PROT:P55060-3|TREMBL:A3RLL6;B4DM67;B4DPS	14.0218	16.6951	15.2138	11.3474	0.0159963	0.196526
									IPI00943265;IPI00386133;IPI00386132;IPI00387120;IPI00385143;IPI00383808	IPI00943265;IPI00386133;IPI00386132;IPI00387120;IPI00385143	>IPI:IPI00943265.1|SWISS-PROT:P06312|ENSEMBL:ENSP00000374778|H-INV:HIT000244018|VEGA:OTTHUMP00000200174 Tax_Id=9606 Gene_Symbol=IGKV4-1 Similar to Ig kappa chain V-IV region precursor;>IPI:IPI00386133.1|SWISS-PROT:P06314 Tax_Id=9606 Gene_Symbol=- Ig kappa	13.9155	15.2109	13.1377	13.6291	0.0163461	0.198343
									IPI00009771;IPI00879819	IPI00009771;IPI00879819	>IPI:IPI00009771.6|H-INV:HIT000278695|VEGA:OTTHUMP00000077225 Tax_Id=9606 Gene_Symbol=LMNB2 Lamin-B2;>IPI:IPI00879819.1|SWISS-PROT:Q03252|ENSEMBL:ENSP00000327054|REFSEQ:NP_116126|VEGA:OTTHUMP00000198023 Tax_Id=9606 Gene_Symbol=LMNB2 Lamin-B2	13.6539	14.8836	13.8384	13.5114	0.0164879	0.198343
									IPI00470652;IPI00384410;IPI00829701;IPI00384409;IPI00830130	IPI00470652;IPI00384410;IPI00829701;IPI00384409;IPI00830130	>IPI:IPI00470652.1|TREMBL:Q65ZC8 Tax_Id=9606 Gene_Symbol=- Single-chain Fv (Fragment);>IPI:IPI00384410.1|TREMBL:Q9UL95 Tax_Id=9606 Gene_Symbol=- Myosin-reactive immunoglobulin heavy chain variable region (Fragment);>IPI:IPI00829701.2|TREMBL:A6NK23|ENSEMBL:	11.2801	13.0305	11.3668	11.8936	0.0166749	0.198343
									IPI00414676;IPI00555614;IPI00514027;IPI00515119;IPI00411633;IPI00640129;IPI00746291	IPI00414676;IPI00555614	>IPI:IPI00414676.6|SWISS-PROT:P08238|TREMBL:A8K3W9;B4DGL0;B4DMA2;Q6PK50;Q9H6X9|ENSEMBL:ENSP00000325875;ENSP00000360609;ENSP00000360709|REFSEQ:NP_031381|H-INV:HIT000253179|VEGA:OTTHUMP00000016517;OTTHUMP00000016518;OTTHUMP00000016519 Tax_Id=9606 Gene_Symbol	17.2655	17.3202	17.0838	16.3795	0.0167447	0.198343
									IPI00024320;IPI00604407	IPI00024320;IPI00604407	>IPI:IPI00024320.1|SWISS-PROT:P98179|ENSEMBL:ENSP00000365946;ENSP00000365950|REFSEQ:NP_006734|H-INV:HIT000294842|VEGA:OTTHUMP00000025800;OTTHUMP00000025802 Tax_Id=9606 Gene_Symbol=RBM3 Putative RNA-binding protein 3;>IPI:IPI00604407.3|TREMBL:A6NDC0|ENSEMBL	13.8572	12.0475	13.1223	0	0.0167849	0.198343
