# Supplementary material for: Quantitative tandem mass-spectrometry of skin tissue reveals putative psoriatic arthritis biomarkers
Source: Clin Proteomics. 2015 Jan 13;12(1):1. doi: 10.1186/1559-0275-12-1 (PMC4304122; doi:10.1186/1559-0275-12-1)
Supplement: Supplementary file 3 — Additional file 3: Table S3: Fold change (FC) of 47 elevated proteins in PsA skin compared to PsC skin, as identified by LC-MS/MS. *FC represents the ratio of the mean XIC values of 10 skin samples per group (PsA L vs. PsC L); **N/A indicates that a ratio could not be compiled since the protein was absent in PsC skin; ***P-Values were calculated using the student's t-tests; ****FDR represents the false discovery rate of each protein. (XLSX 11 KB) [file 12014_2014_86_MOESM3_ESM.xlsx]

## Sheet: Sheet1
Protein Name	Gene Name	PsA L :PsC L FC*	P-Value***	FDR****
Periostin Osteoblast Specific Factor	POSTN	2.3	0.006	0.18
Adenylate Kinase 1	AK1	2.4	0.004	0.16
Heat Shock 70kDa Protein 5	HSPA5	2.5	0.008	0.19
WNT1 inducible signaling pathway protein 2	WISP2	2.5	0.002	0.15
Eukaryotic Translation Initiation Factor 2A	EIF2A	2.9	0.007	0.18
Activator Of Multicatalytic Protease Subunit 3	PSME3	3.2	0.003	0.16
Alpha-crystallin B chain	CRYAB	3.9	0.006	0.18
Proteasome 26S Subunit ATPase 2	PSMC2	3.9	0.001	0.12
Platelet-activating factor acetylhydrolase IB	PAFAH1B2	4.5	0	0.12
Keratin 18	KRT18	4.6	0.006	0.18
Carboxypeptidase N 2	CPN2	5.7	0.002	0.15
60S ribosomal protein L19	RPL19	6.6	0.001	0.12
Signal Recognition Particle	SRP14	6.8	0.003	0.16
Four And A Half LIM Domains 1	FHL1	7	0.006	0.18
Proline Glutamine-Rich Splicing Factor	SFPQ	7.1	0.007	0.18
Asporin	ASPN	8.9	0.007	0.18
Gamma-Glutamyltransferase 5	GGT5	9	0.006	0.18
Cytochrome B5 Reductase 2	CYB5R2	9.1	0.006	0.18
Cytoplasmic FMR1 Interacting Protein 1	CYFIP1	10	0.003	0.16
Ring Finger Protein 113A	RNF113A	10.4	0.004	0.17
Valyl-TRNA Synthetase	VARS	11.7	0.005	0.18
Hydroxysteroid (17-beta) dehydrogenase 4	HSD17B4	15.2	0.003	0.16
Alpha Synuclein	SNCA	N/A**	0.003	0.16
Heat Shock 70kDa Protein 4-Like	HSPA4L	N/A	0.003	0.16
26S Proteasome Regulatory Subunit P40.5	PSMD13	N/A	0.004	0.17
KDEL Motif-Containing Protein 2	KDELC2	N/A	0.004	0.17
DNA Polymerase II Subunit A	POLE	N/A	0.005	0.18
Beta Integrin 5	ITGB5	N/A	0.006	0.18
Armadillo Repeat Containing 1	ARMC1	N/A	0.007	0.18
Transmembrane Emp24 Protein Transport Domain 7	TMED7	N/A	0.007	0.18
Complement C1q	CIQC	N/A	0	0.12
Isoform 1 of UPF0505 protein C16orf62	C16orf62	N/A	0	0.12
Sushi repeat-containing protein	SRPX	N/A	0.001	0.12
Mercaptopyruvate Sulfurtransferase	MPST	N/A	0.001	0.12
Leucine zipper and CTNNBIP1 domain containing	LZIC	N/A	0.001	0.12
Mitogen-Responsive Phosphoprotein Disabled Homolog 2	DAB2	N/A	0.001	0.12
Angiopoietin-like 2	ANGPTL2	N/A	0.001	0.12
Glia maturation factor gamma	GMFG	N/A	0.001	0.12
Renin binding protein	RENBP	N/A	0.001	0.12
Ubiquitin-conjugating enzyme E2L 6	UBE2L6	N/A	0.001	0.12
Protein phosphatase 2A activator, regulatory subunit 4	PPP2R4	N/A	0.002	0.15
Heat shock factor binding protein 1	HSBP1	N/A	0.002	0.15
Glyoxylate reductase/hydroxypyruvate reductase	GRHPR	N/A	0.002	0.15
Eukaryotic translation initiation factor 2B, subunit 4 delta	EIF2B4	N/A	0.003	0.16
Sorting nexin 1	SNX1	N/A	0.003	0.16
Acyl-CoA Oxidase 1	ACOX1	N/A	0.001	0.12
G protein pathway suppressor 1	GPS1	N/A	0.006	0.18
