# Supplementary material for: Quantitative tandem mass-spectrometry of skin tissue reveals putative psoriatic arthritis biomarkers
Source: Clin Proteomics. 2015 Jan 13;12(1):1. doi: 10.1186/1559-0275-12-1 (PMC4304122; doi:10.1186/1559-0275-12-1)
Supplement: Supplementary file 4 — Additional file 4: Table S4: List of 47 filtered and 2 housekeeping proteins, and the corresponding peptide sequences and transitions that were monitored in the multiplexed SRM assay. The sequence and transitions of the spiked-in heavy peptide are also depicted in the last three rows. (XLSX 13 KB) [file 12014_2014_86_MOESM4_ESM.xlsx]

## Sheet: Sheet1
Protein	Peptide Sequence with [Modifications]	Transitions
		Parent m/z	Fragment m/z
SRP14	GTVEGFEPADNK	632.296	673.315
		632.296	544.272
		632.296	1006.45
SNCA	GAGSIAAATGFVK	575.317	764.43
		575.317	693.393
		575.317	551.318
HSPA4L	DISTTLNADEAVAR	738.37	958.495
		738.37	845.411
		738.37	545.304
AK1	IIFVVGGPGSGK	565.832	658.351
		565.832	559.283
		565.832	445.24
RNF113A	ETGFC[Carboxyamidomethyl]GFGDSC[Carboxyamidomethyl]K	682.766	770.313
		682.766	713.292
		682.766	566.223
PSMD13	VLDLQQIK	478.792	744.424
		478.792	629.398
		478.792	260.196
KDELC2	MFSDEILLSLTR	712.876	815.534
		712.876	589.366
		712.876	476.282
POLE	SLAQFSYLEPGSIR	784.409	529.309
		784.409	432.256
		784.409	375.235
VARS	SSAQDPQAVLGALGR	735.389	981.583
		735.389	685.435
		735.389	586.367
FHL1	DNPGTTTASTAK	582.281	934.484
		582.281	837.431
		582.281	477.266
ITGB5	DISPFSYTAPR	627.312	841.42
		627.312	607.319
		627.312	444.256
POSTN	AAAITSDILEALGR	700.891	771.472
		700.891	658.388
		700.891	545.304
KRT18	AQIFANTVDNAR	660.339	1120.57
		660.339	1007.49
		660.339	574.294
GGT5	EGSQLTLQDLAK	651.849	901.535
		651.849	574.319
		651.849	331.233
CYB5R2	EPITLQDPEAK	620.825	559.272
		620.825	444.245
		620.825	347.192
CRYAB	FSVNLDVK	461.256	774.435
		461.256	687.403
		461.256	588.335
ARMC1	FACSSILGR	477.247	632.372
		477.247	458.308
		477.247	345.224
TMED7	IFQESVYK	507.269	409.244
		507.269	310.176
		507.269	625.319
EIF2A	ATAVLVIASTDVDK	701.893	577.282
		701.893	476.235
		701.893	361.208
ASPN	IPSGLPELK	477.287	840.482
		477.287	599.376
		477.287	486.292
SFPQ	EEEMMIR	469.21	808.369
		469.21	419.243
		469.21	288.202
HSPA5	ITPSYVAFTPEGER	783.894	906.431
		783.894	688.326
		783.894	587.278
C1QC	TNQVNSGGVLLR	629.349	701.43
		629.349	557.376
		629.349	500.355
		629.349	401.286
PAFAH1B2	IIVLGLLPR	497.345	767.513
		497.345	555.361
		497.345	498.339
C16ORF62	SLGLNLALADPPESDR	834.434	1070.51
		834.434	603.273
		834.434	506.22
RPL19	LLADQAEAR	493.767	760.358
		493.767	689.321
		493.767	574.294
SRPX	IMPPALALQLR	611.871	713.466
		611.871	529.345
		611.871	416.261
MPST	AQLDPAFIK	501.785	575.355
		501.785	407.265
		501.785	260.196
LZIC	ILALASFEVEK	610.35	809.403
		610.35	504.266
		610.35	375.223
DAB2	LIGIDDVPDAR	592.32	900.442
		592.32	787.357
		592.32	672.331
ANGPTL2	DNALELSQLENR	701.352	988.505
		701.352	859.463
		701.352	418.204
GMFG	TTDDLTEAWLQEK	775.373	1004.5
		775.373	517.298
		775.373	404.213
PSMC2	FDDGAGGDNEVQR	690.295	1002.46
		690.295	874.401
		690.295	817.379
RENBP	DGQAVLENVSEGGK	701.844	576.298
		701.844	477.23
		701.844	261.155
UBE2L6	MDLADLLTQNPELFR	888.453	775.409
		888.453	661.366
		888.453	564.313
WISP2	CPLGVPLVLDGCGCCR	802.874	925.368
		802.874	826.3
		802.874	541.167
PPP2R4	LVALLNTLDR	564.343	915.525
		564.343	731.404
		564.343	618.32
HSBP1	FQTMSDQIIGR	648.324	701.394
		648.324	586.367
		648.324	345.224
CPN2	LSNNALSGLPQGVFGK	801.436	635.351
		801.436	507.292
		801.436	351.202
GRHPR	GDVVNQDDLYQALASGK	896.939	475.287
		896.939	362.203
		897.431	475.287
EIF2B4	ASPSTAGETPSGVK	644.823	588.335
		644.823	487.287
		644.823	390.234
HSD17B4	VVLVTGAGAGLGR	585.354	759.41
		585.354	658.362
		585.354	473.283
SNX1	AVGTQTLSGAGLLK	658.383	758.476
		658.383	558.36
		658.383	430.302
ACOX1	FGYDEIDN[Deamid]GYLK	717.825	710.335
		717.825	595.308
		717.825	480.281
PSME3	ITSEAEDLVAN[Deglyco]FFPK	841.428	823.45
		841.428	391.233
		841.428	244.165
CYFIP1	SSLEGPTILDIEK	701.377	831.482
		701.377	928.534
		701.377	1114.6
GPS1	LFLELEPQVR	622.356	983.552
		622.356	870.467
		622.356	499.298
ACTB	AGFAGDDAPR	488.728	701.321
		488.728	343.208
		488.728	272.171
	SYELPDGQVITIGNER	895.95	1298.67
		895.95	1086.59
		895.95	901.51
TUBB	FPGQLNADLR	565.801	983.526
		565.801	701.394
		565.801	588.309
	ISVYYNEATGGK	651.322	1002.45
		651.322	839.389
		651.322	362.203
		489.784	370.207
Spiked-in Heavy Peptide	LGPLVEQGR	489.784	598.318
		489.784	865.476
